# Supplementary material for: Cell-Type Independent MYC Target Genes Reveal a Primordial Signature Involved in Biomass Accumulation
Source: PLoS One. 2011 Oct 19;6(10):e26057. doi: 10.1371/journal.pone.0026057 (PMC3198433; doi:10.1371/journal.pone.0026057)
Supplement: Table S3 — Myc target gene lists. (XLS) [file pone.0026057.s007.xls]

## Sheet: Readme
This table contains different gene lists.
In addition to this readme, there are 11 additional spreadsheets corresponding to 11 gene lists.
Note that if a gene has multiple transcripts, all transcripts are listed in the table.
If a gene has multiple transcripts, the gene is only counted once to derive the statistics presented in the paper.
As a result, the number of lines (i.e. # of transcripts) in the table may be different from the gene numbers (i.e. number of unique genes) presented in the paper.

## Sheet: Human_Bcell_Positive_MycTarget
#HomoloGene_ID	Entrez_ID	Gene	RefSeq	Chr	strand	TSS	TES	CDSS	CDSE	P493_logFC_U133	P493_AveExpr_U133	P493_t_U133	P493_P.Value_U133	P493_adj.P.Val_U133	P493_B_U133	Trophoblast_logFC_Agilent	Trophoblast_AveExpr_Agilent	Trophoblast_t_Agilent	Trophoblast_P.Value_Agilent	Trophoblast_adj.P.Val_Agilent	Trophoblast_B_Agilent	ExonArray_Transcript_id	ExonAll_logFC	ExonAll_AveExpr	ExonAll_t	ExonAll_P.Value	ExonAll_adj.P.Val	ExonAll_B	ExonNRO_logFC	ExonNRO_AveExpr	ExonNRO_t	ExonNRO_P.Value	ExonNRO_adj.P.Val	ExonNRO_B	ExonTotal_logFC	ExonTotal_AveExpr	ExonTotal_t	ExonTotal_P.Value	ExonTotal_adj.P.Val	ExonTotal_B	ExonNRO+	ExonNRO?	ExonNRO-	ExonTotal+	ExonTotal?	ExonTotal-	ExonAll+	ExonAll?	ExonAll-
105511	83858	ATAD3B	NM_031921	1	0	1397026	1421443	1397127	1421059	1.26518	9.07113	14.6925	1.24e-09	9.45e-08	12.5788	-0.436587	7.88884	-1.65715	0.168	0.462663	-5.38773	2315951	2.32405	8.93958	20.2004	7.43e-08	4.53e-06	9.00858	2.23317	10.5408	16.8102	3.36e-08	8.46e-07	9.53877	2.04432	9.02568	25.3142	3.14e-09	6.15e-07	12.0793	1	0	0	1	0	0	1	0	0
15780	11332	ACOT7	NM_181864	1	1	6246919	6368469	6247243	6368312	1.89041	9.14463	12.5227	9.13e-09	3.92e-07	10.5304	-0.156001	10.5766	-0.296723	0.781	0.906971	-6.61679	2394626	2.00267	8.21224	14.2105	9.99e-07	1.59e-05	6.28095	2.33686	8.55576	10.3202	2.38e-06	1.34e-05	4.99031	1.87219	9.01472	17.0026	8.39e-08	2.51e-06	8.72568	1	0	0	1	0	0	1	0	0
15780	11332	ACOT7	NM_007274	1	1	6246919	6376412	6247243	6376045	1.89041	9.14463	12.5227	9.13e-09	3.92e-07	10.5304	-0.156001	10.5766	-0.296723	0.781	0.906971	-6.61679	2394626	2.00267	8.21224	14.2105	9.99e-07	1.59e-05	6.28095	2.33686	8.55576	10.3202	2.38e-06	1.34e-05	4.99031	1.87219	9.01472	17.0026	8.39e-08	2.51e-06	8.72568	1	0	0	1	0	0	1	0	0
68183	2023	ENO1	NM_001428	1	1	8843649	8861366	8844005	8857553	1.21218	12.6087	9.17448	3.88e-07	7.13e-06	6.64545	-0.585806	13.1638	-2.5345	0.0604	0.315102	-4.31218	2395490	1.64829	13.2578	13.2727	1.64e-06	2.09e-05	5.74524	0.585492	13.5152	5.15032	0.000569	0.00124	-0.915372	0.235843	13.4696	2.95032	0.0175	0.0275	-4.43351	1	0	0	1	0	0	1	0	0
40514	6723	SRM	NM_003132	1	1	11037235	11042677	11037508	11042586	2.83458	10.3102	23.7455	2.53e-12	2.31e-09	18.6961	-0.850023	10.2848	-3.70125	0.0185	0.208031	-3.01235	2396461	2.90999	10.9038	16.5726	3.22e-07	8.51e-06	7.483	3.05708	10.67	18.7419	1.27e-08	4.84e-07	10.5543	2.33772	10.9902	26.1214	2.42e-09	5.71e-07	12.3349	1	0	0	1	0	0	1	0	0
11254	64793	CCDC21	NM_022778	1	0	26433279	26477885	26438861	26476370	0.792649	7.93798	9.91061	1.57e-07	3.45e-06	7.58998	-0.200702	8.16454	-0.542	0.615	0.815005	-6.49726	2326410	1.22741	9.38197	11.9822	3.45e-06	3.34e-05	4.94272	1.17247	9.28628	7.01626	5.66e-05	0.000169	1.56673	0.937225	8.20362	6.86121	0.000103	0.000314	1.06015	1	0	0	1	0	0	1	0	0
107350	1104	RCC1	NM_001048195	1	0	28717331	28738193	28728965	28737105	2.14356	8.901	6.07699	3.48e-05	0.000295	1.96247	0.258897	8.42637	1.14089	0.314	0.596411	-5.98127	2327482	2.43599	10.0058	19.1369	1.11e-07	5.2e-06	8.59527	2.33677	10.1244	19.9824	7.16e-09	3.52e-07	11.1495	2.01705	10.0852	22.2333	9.21e-09	9.02e-07	11.0058	1	0	0	1	0	0	1	0	0
1227	204	AK2	NM_013411	1	1	33246172	33275078	33249016	33275015	1.40175	10.4756	16.4449	2.95e-10	3.62e-08	14.0292	-0.479745	10.1899	-1.9855	0.114	0.393143	-4.98439	2405364	1.75415	11.7128	13.2645	1.65e-06	2.09e-05	5.7404	1.56651	11.0686	11.8014	7.54e-07	5.91e-06	6.22915	0.764217	11.7281	10.2179	5.03e-06	3.18e-05	4.34118	1	0	0	1	0	0	1	0	0
1227	204	AK2	NM_001625	1	1	33251169	33275057	33251368	33275015	1.40175	10.4756	16.4449	2.95e-10	3.62e-08	14.0292	0.0875737	10.4046	0.32884	0.758	0.894954	-6.60486	2405364	1.75415	11.7128	13.2645	1.65e-06	2.09e-05	5.7404	1.56651	11.0686	11.8014	7.54e-07	5.91e-06	6.22915	0.764217	11.7281	10.2179	5.03e-06	3.18e-05	4.34118	1	0	0	1	0	0	1	0	0
37928	2275	FHL3	NM_004468	1	1	38235030	38243820	38235663	38237670	0.234311	7.61651	3.58296	0.0032	0.0144	-2.68299	-0.171655	7.29933	-0.70752	0.516	0.751739	-6.3825	2407478	1.11045	7.67235	7.41221	0.0001	0.000366	1.25494	1.00826	7.34702	4.26358	0.00201	0.00383	-2.26218	0.89995	8.31713	9.09568	1.24e-05	6.07e-05	3.35899	1	0	0	1	0	0	1	0	0
6349	51118	UTP11L	NM_016037	1	0	38251000	38262077	38251061	38261886	1.52415	9.43677	22.4022	5.42e-12	3.37e-09	17.9693	-0.864149	10.1058	-3.71159	0.0183	0.207393	-3.00184	2330899	1.66246	10.2925	12.9785	1.94e-06	2.28e-05	5.56929	1.19258	8.92266	8.62761	1.07e-05	4.26e-05	3.36836	0.945604	10.3362	8.63717	1.85e-05	8.12e-05	2.92751	1	0	0	1	0	0	1	0	0
20446	1503	CTPS	NM_001905	1	0	41218029	41250814	41221549	41248503	2.28823	9.26693	24.7567	1.47e-12	1.87e-09	19.2119	-0.121763	11.6245	-0.428385	0.689	0.858355	-6.56062	2332144	2.24196	10.5817	20.9614	5.64e-08	4.13e-06	9.28933	1.89531	10.0634	20.0174	7.05e-09	3.52e-07	11.1657	1.92072	10.0044	20.9028	1.53e-08	1.09e-06	10.4873	1	0	0	1	0	0	1	0	0
88707	4904	YBX1	NM_004559	1	0	42920652	42940603	42920823	42939272	1.32417	12.5329	11.3589	3.03e-08	9.76e-07	9.29282	-0.733024	12.4236	-3.04077	0.0352	0.257292	-3.72144	2332664	1.34892	12.1006	13.3195	1.6e-06	2.08e-05	5.77285	1.46622	12.5372	8.9177	8.13e-06	3.42e-05	3.66424	0.419781	12.515	4.55266	0.00165	0.00337	-1.94298	1	0	0	1	0	0	1	0	0
1060	1802	DPH2	NM_001039589	1	0	44208239	44211629	44208434	44210797	1.42463	8.83901	12.7165	7.55e-09	3.46e-07	10.7263	-0.752864	9.67846	-2.40083	0.0702	0.33097	-4.47373	2333635	1.77876	9.43189	13.9461	1.15e-06	1.71e-05	6.13358	1.27475	9.17893	12.8142	3.68e-07	3.62e-06	6.99634	1.76943	8.93287	16.1062	1.31e-07	3.23e-06	8.25917	1	0	0	1	0	0	1	0	0
1060	1802	DPH2	NM_001384	1	0	44208239	44211629	44208434	44210797	1.42463	8.83901	12.7165	7.55e-09	3.46e-07	10.7263	-0.752864	9.67846	-2.40083	0.0702	0.33097	-4.47373	2333635	1.77876	9.43189	13.9461	1.15e-06	1.71e-05	6.13358	1.27475	9.17893	12.8142	3.68e-07	3.62e-06	6.99634	1.76943	8.93287	16.1062	1.31e-07	3.23e-06	8.25917	1	0	0	1	0	0	1	0	0
2804	8704	B4GALT2	NM_003780	1	0	44217452	44229425	44219419	44228706	1.1701	8.37367	9.5188	2.52e-07	5.07e-06	7.09437	-0.713294	9.83545	-2.41085	0.0694	0.32998	-4.46156	2333678	2.49955	8.58414	16.477	3.37e-07	8.65e-06	7.43794	2.89227	8.70697	17.41	2.46e-08	6.91e-07	9.86666	2.51683	8.66	14.0123	4.05e-07	6.37e-06	7.05597	1	0	0	1	0	0	1	0	0
2804	8704	B4GALT2	NM_001005417	1	0	44218769	44229425	44219419	44228706	1.1701	8.37367	9.5188	2.52e-07	5.07e-06	7.09437	-0.713294	9.83545	-2.41085	0.0694	0.32998	-4.46156	2333678	2.49955	8.58414	16.477	3.37e-07	8.65e-06	7.43794	2.89227	8.70697	17.41	2.46e-08	6.91e-07	9.86666	2.51683	8.66	14.0123	4.05e-07	6.37e-06	7.05597	1	0	0	1	0	0	1	0	0
7005	8891	EIF2B3	NM_020365	1	1	45089036	45224868	45089209	45219426	1.41444	8.9173	16.5248	2.77e-10	3.46e-08	14.0916	-0.279763	8.25275	-1.04915	0.35	0.623735	-6.0761	2409904	2.06354	9.90736	13.3215	1.6e-06	2.08e-05	5.77404	1.4231	9.71021	8.0176	1.95e-05	6.9e-05	2.71921	1.4217	9.79843	11.1459	2.54e-06	2.02e-05	5.0833	1	0	0	1	0	0	1	0	0
11823	114034	TOE1	NM_025077	1	0	45577928	45581959	45578511	45581959	0.629491	8.59421	6.84773	1.01e-05	0.000104	3.24477	-1.2614	8.46246	-5.09199	0.00587	0.15151	-1.75474	2334319	1.57278	8.70514	10.5589	8.56e-06	6e-05	3.95446	0.40109	9.31013	4.16519	0.00233	0.00438	-2.41798	0.851483	8.72837	7.51855	5.25e-05	0.000181	1.79062	1	0	0	1	0	0	1	0	0
99789	5052	PRDX1	NM_002574	1	1	45749294	45760195	45749587	45757301	1.2345	12.1496	10.6214	6.84e-08	1.8e-06	8.45007	-0.212748	14.8673	-0.932844	0.401	0.665188	-6.18946	2410241	1.32117	12.6286	10.7253	7.66e-06	5.57e-05	4.07628	1.71629	11.6902	9.68525	4.08e-06	2.02e-05	4.41033	0.441937	12.9402	5.23329	0.000674	0.00155	-0.981394	1	0	0	1	0	0	1	0	0
99789	5052	PRDX1	NM_181696	1	1	45749294	45760195	45749587	45757301	1.2345	12.1496	10.6214	6.84e-08	1.8e-06	8.45007	-0.212748	14.8673	-0.932844	0.401	0.665188	-6.18946	2410241	1.32117	12.6286	10.7253	7.66e-06	5.57e-05	4.07628	1.71629	11.6902	9.68525	4.08e-06	2.02e-05	4.41033	0.441937	12.9402	5.23329	0.000674	0.00155	-0.981394	1	0	0	1	0	0	1	0	0
99789	5052	PRDX1	NM_181697	1	1	45749294	45760195	45749587	45757301	1.2345	12.1496	10.6214	6.84e-08	1.8e-06	8.45007	-0.212748	14.8673	-0.932844	0.401	0.665188	-6.18946	2410241	1.32117	12.6286	10.7253	7.66e-06	5.57e-05	4.07628	1.71629	11.6902	9.68525	4.08e-06	2.02e-05	4.41033	0.441937	12.9402	5.23329	0.000674	0.00155	-0.981394	1	0	0	1	0	0	1	0	0
9531	51249	TMEM69	NM_016486	1	0	45926454	45932692	45931551	45932163	1.11531	9.73574	7.30857	5.04e-06	5.79e-05	3.97286	0.392661	7.7884	1.47595	0.21	0.506734	-5.60462	2334459	0.952866	11.7089	6.21504	0.000321	0.000931	-0.0228655	0.587175	10.8526	3.68429	0.00489	0.00853	-3.19527	0.353044	11.3871	4.11795	0.00302	0.00572	-2.59074	1	0	0	1	0	0	1	0	0
48227	8438	RAD54L	NM_003579	1	0	46486003	46516731	46486664	46516540	1.07427	8.47279	13.5133	3.54e-09	2.01e-07	11.504	-0.618704	10.2669	-2.3981	0.0704	0.33134	-4.47705	2334646	1.12123	9.17935	9.59624	1.69e-05	9.54e-05	3.213	1.04832	9.55946	14.2025	1.5e-07	2e-06	7.95894	1.20841	8.87853	13.6104	5.13e-07	7.26e-06	6.80438	1	0	0	1	0	0	1	0	0
41224	55706	TMEM48	NM_018087	1	1	54005977	54076762	54006230	54076521	2.09444	10.0613	21.8926	7.32e-12	4.08e-09	17.6803	-0.0248317	10.8409	-0.0815671	0.939	0.978153	-6.66566	2413423	2.27405	10.2212	21.6183	4.48e-08	3.99e-06	9.52231	2.10371	8.21401	12.0405	6.33e-07	5.2e-06	6.41564	1.75973	9.0524	9.45418	9.22e-06	4.93e-05	3.68369	1	0	0	1	0	0	1	0	0
32275	26135	SERBP1	NM_001018067	1	1	67646082	67668710	67651477	67668570	1.9173	9.00804	21.3924	9.89e-12	4.62e-09	17.3891	-1.21064	9.7281	-4.40502	0.01	0.170665	-2.33782	2417174	1.23531	12.5727	12.7027	2.26e-06	2.51e-05	5.40069	1.70301	12.0558	22.4818	2.48e-09	2.21e-07	12.2344	0.679377	12.5028	9.37288	9.85e-06	5.18e-05	3.61099	1	0	0	1	0	0	1	0	0
32275	26135	SERBP1	NM_001018068	1	1	67646082	67668710	67651477	67668570	1.9173	9.00804	21.3924	9.89e-12	4.62e-09	17.3891	-1.21064	9.7281	-4.40502	0.01	0.170665	-2.33782	2417174	1.23531	12.5727	12.7027	2.26e-06	2.51e-05	5.40069	1.70301	12.0558	22.4818	2.48e-09	2.21e-07	12.2344	0.679377	12.5028	9.37288	9.85e-06	5.18e-05	3.61099	1	0	0	1	0	0	1	0	0
32275	26135	SERBP1	NM_001018069	1	1	67646082	67668710	67651477	67668570	1.9173	9.00804	21.3924	9.89e-12	4.62e-09	17.3891	-1.21064	9.7281	-4.40502	0.01	0.170665	-2.33782	2417174	1.23531	12.5727	12.7027	2.26e-06	2.51e-05	5.40069	1.70301	12.0558	22.4818	2.48e-09	2.21e-07	12.2344	0.679377	12.5028	9.37288	9.85e-06	5.18e-05	3.61099	1	0	0	1	0	0	1	0	0
32275	26135	SERBP1	NM_015640	1	1	67646082	67668710	67651477	67668570	1.9173	9.00804	21.3924	9.89e-12	4.62e-09	17.3891	-1.21064	9.7281	-4.40502	0.01	0.170665	-2.33782	2417174	1.23531	12.5727	12.7027	2.26e-06	2.51e-05	5.40069	1.70301	12.0558	22.4818	2.48e-09	2.21e-07	12.2344	0.679377	12.5028	9.37288	9.85e-06	5.18e-05	3.61099	1	0	0	1	0	0	1	0	0
9182	26009	ZZZ3	NM_015534	1	1	77802778	77920930	77803912	77871626	0.688675	8.68813	7.57902	3.39e-06	4.15e-05	4.38703	0.218535	7.38792	0.6662	0.54	0.767729	-6.41348	2419046	0.608345	10.467	6.46549	0.000249	0.000755	0.25848	0.364915	8.93135	5.07334	0.000632	0.00136	-1.02802	0.367696	9.39736	3.33367	0.00963	0.0162	-3.8165	1	0	0	1	0	0	1	0	0
32378	54680	C1orf181	NM_017953	1	1	85891079	85946688	85892328	85946554	1.28703	9.06302	11.7726	1.96e-08	6.99e-07	9.74512	-0.51479	8.02081	-1.35668	0.242	0.538494	-5.74318	2420958	1.37442	9.25189	10.8233	7.18e-06	5.33e-05	4.14719	1.03238	8.34196	8.70589	9.93e-06	4.01e-05	3.44899	0.89047	9.32022	5.04596	0.000856	0.00191	-1.23952	1	0	0	1	0	0	1	0	0
6471	51611	DPH5	NM_001077395	1	1	101227770	101263949	101228551	101263586	1.32001	5.58704	12.7385	7.39e-09	3.42e-07	10.7484	-0.320074	10.076	-1.30513	0.258	0.551775	-5.8017	2425447	1.04581	10.5067	7.63631	8.21e-05	0.000313	1.47637	0.619463	8.96697	4.74367	0.001	0.00206	-1.51974	0.987138	10.5231	10.5184	4.01e-06	2.72e-05	4.58792	1	0	0	1	0	0	1	0	0
32553	64858	DCLRE1B	NM_022836	1	0	114249560	114258214	114249731	114256335	1.13523	7.40286	8.53573	8.93e-07	1.4e-05	5.77775	-0.462634	7.38027	-2.02152	0.109	0.387067	-4.93986	2352743	1.22782	8.24838	11.0485	6.19e-06	4.89e-05	4.30794	0.948422	7.13278	4.04545	0.0028	0.00514	-2.60916	0.762534	8.07087	6.77054	0.000113	0.000339	0.955442	1	0	0	1	0	0	1	0	0
37826	8458	TTF2	NM_003594	1	0	117404471	117447011	117404491	117445668	1.01006	9.27175	5.85686	5.02e-05	0.000405	1.5813	-0.308771	10.715	-1.32607	0.251	0.546663	-5.77804	2353773	1.64016	10.4482	11.1146	5.93e-06	4.74e-05	4.35449	1.50754	9.3768	10.0367	3.02e-06	1.61e-05	4.7353	1.46781	9.30493	14.3578	3.33e-07	5.62e-06	7.26656	1	0	0	1	0	0	1	0	0
4937	10885	WDR3	NM_006784	1	0	118273913	118304571	118277465	118303592	2.11442	9.33848	17.5722	1.26e-10	2.09e-08	14.8816	-0.718962	9.49349	-3.17911	0.0306	0.244935	-3.56684	2354082	2.10504	9.94862	15.4331	5.45e-07	1.13e-05	6.92725	1.46977	9.05185	8.59886	1.1e-05	4.35e-05	3.3386	1.33583	9.77063	9.28515	1.06e-05	5.46e-05	3.53194	1	0	0	1	0	0	1	0	0
41519	81611	ANP32E	NM_030920	1	1	148457478	148475083	148459616	148474757	1.0126	8.69473	10.5742	7.21e-08	1.87e-06	8.39436	-0.558135	11.0876	-2.38399	0.0715	0.333245	-4.49422	2434319	1.26945	10.4991	8.17361	5.16e-05	0.000217	1.98672	1.36605	9.47858	13.2352	2.78e-07	2.98e-06	7.29844	0.711828	10.2103	5.21919	0.000686	0.00157	-1.00064	1	0	0	1	0	0	1	0	0
26894	3608	ILF2	NM_004515	1	1	151901138	151910102	151901495	151910021	1.24503	10.6748	13.5229	3.51e-09	2e-07	11.5131	-0.571821	12.9543	-2.54041	0.06	0.314543	-4.30508	2436132	1.10721	12.3349	11.0551	6.17e-06	4.88e-05	4.31259	1.29444	11.7074	10.7605	1.67e-06	1.03e-05	5.37445	0.722771	11.9449	10.436	4.26e-06	2.82e-05	4.52087	1	0	0	1	0	0	1	0	0
40988	9898	UBAP2L	NM_014847	1	0	152464181	152509951	152464223	152509394	1.2453	10.1705	17.939	9.67e-11	1.77e-08	15.1467	-0.352976	6.43053	-1.54015	0.194	0.489338	-5.52853	2360083	0.880799	11.2787	6.53784	0.000231	0.000712	0.33831	0.769352	12.0822	7.59269	3.03e-05	9.98e-05	2.24401	0.572698	11.2451	9.79043	7.02e-06	4.05e-05	3.9787	1	0	0	1	0	0	1	0	0
1380	1163	CKS1B	NM_001826	1	0	153213837	153218345	153213845	153217876	1.42753	10.0867	15.6555	5.52e-10	5.46e-08	13.396	-0.451575	11.2891	-1.73529	0.153	0.445536	-5.29255	2360452	1.15751	10.0491	10.1658	1.12e-05	7.17e-05	3.65939	2.13119	9.44793	14.6789	1.12e-07	1.64e-06	8.26822	0.714774	7.58592	6.82941	0.000106	0.000323	1.02354	1	0	0	1	0	0	1	0	0
115598	80308	FLAD1	NM_025207	1	0	153222440	153232210	153222794	153232136	0.985208	8.06792	11.3411	3.09e-08	9.89e-07	9.27309	-0.420739	7.73866	-1.79595	0.142	0.432804	-5.21819	2360468	0.972113	9.82692	7.59308	8.53e-05	0.000322	1.43406	0.491944	9.82249	2.56537	0.03	0.0445	-5.0569	0.39974	9.90303	4.19816	0.00269	0.00517	-2.46934	1	0	0	1	0	0	1	0	0
115598	80308	FLAD1	NM_201398	1	0	153222440	153232210	153223085	153232136	0.985208	8.06792	11.3411	3.09e-08	9.89e-07	9.27309	-0.420739	7.73866	-1.79595	0.142	0.432804	-5.21819	2360468	0.972113	9.82692	7.59308	8.53e-05	0.000322	1.43406	0.491944	9.82249	2.56537	0.03	0.0445	-5.0569	0.39974	9.90303	4.19816	0.00269	0.00517	-2.46934	1	0	0	1	0	0	1	0	0
4805	10712	C1orf2	NM_006589	1	1	153483620	153491897	153484196	153491291	0.743893	9.49738	10.8737	5.15e-08	1.44e-06	8.7438	0.360027	10.6622	1.38939	0.233	0.529714	-5.70559	2437273	1.63059	8.44789	13.4042	1.53e-06	2.01e-05	5.8226	1.91455	8.80584	11.6146	8.65e-07	6.48e-06	6.08098	1.6987	9.04017	10.2085	5.07e-06	3.19e-05	4.33331	1	0	0	1	0	0	1	0	0
4805	10712	C1orf2	NM_198264	1	1	153483620	153491897	153484196	153491291	0.743893	9.49738	10.8737	5.15e-08	1.44e-06	8.7438	0.360027	10.6622	1.38939	0.233	0.529714	-5.70559	2437273	1.63059	8.44789	13.4042	1.53e-06	2.01e-05	5.8226	1.91455	8.80584	11.6146	8.65e-07	6.48e-06	6.08098	1.6987	9.04017	10.2085	5.07e-06	3.19e-05	4.33331	1	0	0	1	0	0	1	0	0
4373	7203	CCT3	NM_001008800	1	1	154545375	154574818	154545613	154574598	1.42634	11.6478	10.8803	5.11e-08	1.44e-06	8.75146	-0.736042	13.7494	-3.18497	0.0304	0.244618	-3.56036	2438125	1.72204	10.6	12.3789	2.73e-06	2.87e-05	5.19815	1.8037	10.494	16.0737	5e-08	1.03e-06	9.11919	0.985541	11.5179	13.4633	5.6e-07	7.64e-06	6.71045	1	0	0	1	0	0	1	0	0
4373	7203	CCT3	NM_001008883	1	1	154545375	154574818	154545613	154574598	1.42634	11.6478	10.8803	5.11e-08	1.44e-06	8.75146	-0.736042	13.7494	-3.18497	0.0304	0.244618	-3.56036	2438125	1.72204	10.6	12.3789	2.73e-06	2.87e-05	5.19815	1.8037	10.494	16.0737	5e-08	1.03e-06	9.11919	0.985541	11.5179	13.4633	5.6e-07	7.64e-06	6.71045	1	0	0	1	0	0	1	0	0
4373	7203	CCT3	NM_005998	1	1	154545375	154574818	154545613	154574598	1.42634	11.6478	10.8803	5.11e-08	1.44e-06	8.75146	-0.736042	13.7494	-3.18497	0.0304	0.244618	-3.56036	2438125	1.72204	10.6	12.3789	2.73e-06	2.87e-05	5.19815	1.8037	10.494	16.0737	5e-08	1.03e-06	9.11919	0.985541	11.5179	13.4633	5.6e-07	7.64e-06	6.71045	1	0	0	1	0	0	1	0	0
9203	54865	GPATC4	NM_182679	1	1	154830902	154837893	154831628	154835461	1.8486	8.76216	17.6192	1.22e-10	2.04e-08	14.9159	-1.43692	10.8823	-6.39337	0.00244	0.123557	-0.8242	2438344	2.04631	9.49595	15.1717	6.18e-07	1.2e-05	6.79366	2.00112	9.88134	12.7851	3.76e-07	3.66e-06	6.97513	1.60821	9.61328	18.2136	4.77e-08	1.9e-06	9.31614	1	0	0	1	0	0	1	0	0
9203	54865	GPATC4	NM_015590	1	1	154830902	154837893	154831628	154837854	1.8486	8.76216	17.6192	1.22e-10	2.04e-08	14.9159	-1.43692	10.8823	-6.39337	0.00244	0.123557	-0.8242	2438344	2.04631	9.49595	15.1717	6.18e-07	1.2e-05	6.79366	2.00112	9.88134	12.7851	3.76e-07	3.66e-06	6.97513	1.60821	9.61328	18.2136	4.77e-08	1.9e-06	9.31614	1	0	0	1	0	0	1	0	0
12814	81875	ISG20L2	NM_030980	1	1	154959036	154964328	154959764	154964067	1.14452	9.1306	13.2	4.74e-09	2.47e-07	11.2035	-0.679956	7.63263	-2.83469	0.0436	0.277941	-3.95741	2438482	1.05175	9.81516	9.24472	2.19e-05	0.000115	2.92549	0.919151	9.7575	6.93026	6.24e-05	0.000183	1.46232	0.840576	9.73354	13.1502	6.77e-07	8.55e-06	6.5071	1	0	0	1	0	0	1	0	0
12241	79590	MRPL24	NM_024540	1	1	154973717	154977546	154973813	154975119	1.20729	9.31586	11.1265	3.9e-08	1.18e-06	9.03239	0.174556	10.3132	0.650127	0.549	0.773334	-6.42513	2438504	2.29466	9.31232	16.0913	4.01e-07	9.48e-06	7.25336	2.05531	9.66056	8.84992	8.67e-06	3.6e-05	3.59582	1.60961	9.60523	12.1142	1.31e-06	1.31e-05	5.79914	1	0	0	1	0	0	1	0	0
12241	79590	MRPL24	NM_145729	1	1	154973717	154977546	154973813	154975119	1.20729	9.31586	11.1265	3.9e-08	1.18e-06	9.03239	0.174556	10.3132	0.650127	0.549	0.773334	-6.42513	2438504	2.29466	9.31232	16.0913	4.01e-07	9.48e-06	7.25336	2.05531	9.66056	8.84992	8.67e-06	3.6e-05	3.59582	1.60961	9.60523	12.1142	1.31e-06	1.31e-05	5.79914	1	0	0	1	0	0	1	0	0
40850	7371	UCK2	NM_012474	1	0	164063513	164143960	164063694	164143683	2.26838	9.19897	16.2643	3.4e-10	3.9e-08	13.8871	-0.494289	11.188	-2.03471	0.107	0.384813	-4.92355	2365210	2.38067	10.8397	21.5283	4.63e-08	3.99e-06	9.49089	2.36322	10.9072	21.7906	3.28e-09	2.39e-07	11.9483	1.85919	10.5348	23.2942	6.26e-09	7.49e-07	11.3942	1	0	0	1	0	0	1	0	0
38258	10560	SLC19A2	NM_006996	1	1	167699791	167721864	167701710	167721627	2.17863	5.96799	13.556	3.4e-09	1.97e-07	11.5444	1.54957	10.6136	6.58842	0.00217	0.123557	-0.701655	2443335	2.36633	7.75443	11.7686	3.93e-06	3.63e-05	4.80181	1.91549	7.11832	10.352	2.32e-06	1.32e-05	5.0186	1.62129	7.08687	11.4862	2e-06	1.71e-05	5.34126	1	0	0	1	0	0	1	0	0
32285	51603	KIAA0859	NM_001007239	1	0	170017383	170033477	170017730	170032518	0.666344	8.76574	8.42505	1.04e-06	1.57e-05	5.62259	-0.832879	11.3565	-3.28148	0.0276	0.236212	-3.45447	2367287	1.08659	9.96208	8.26523	4.78e-05	0.000204	2.07097	0.74499	10.0817	4.47434	0.00148	0.00291	-1.93251	0.435227	10.0421	3.56827	0.00675	0.0117	-3.44337	1	0	0	1	0	0	1	0	0
32285	51603	KIAA0859	NM_015935	1	0	170017383	170033477	170017730	170032518	0.666344	8.76574	8.42505	1.04e-06	1.57e-05	5.62259	-0.832879	11.3565	-3.28148	0.0276	0.236212	-3.45447	2367287	1.08659	9.96208	8.26523	4.78e-05	0.000204	2.07097	0.74499	10.0817	4.47434	0.00148	0.00291	-1.93251	0.435227	10.0421	3.56827	0.00675	0.0117	-3.44337	1	0	0	1	0	0	1	0	0
32285	51603	KIAA0859	NM_014955	1	0	170017383	170033477	170019607	170032518	0.666344	8.76574	8.42505	1.04e-06	1.57e-05	5.62259	-0.832879	11.3565	-3.28148	0.0276	0.236212	-3.45447	2367287	1.08659	9.96208	8.26523	4.78e-05	0.000204	2.07097	0.74499	10.0817	4.47434	0.00148	0.00291	-1.93251	0.435227	10.0421	3.56827	0.00675	0.0117	-3.44337	1	0	0	1	0	0	1	0	0
2196	6004	RGS16	NM_002928	1	1	180834381	180840165	180836049	180840016	0.978732	8.10841	6.36243	2.18e-05	0.000198	2.44688	2.01966	11.0928	5.09928	0.00584	0.151389	-1.74892	2447148	1.60488	8.70449	14.3111	9.48e-07	1.56e-05	6.33622	1.43378	8.61216	10.8963	1.5e-06	9.49e-06	5.49007	1.66761	8.85427	11.9185	1.49e-06	1.41e-05	5.65889	1	0	0	1	0	0	1	0	0
1039	1660	DHX9	NM_001357	1	0	181075073	181123504	181078324	181123191	0.937585	9.49997	11.3823	2.95e-08	9.56e-07	9.31884	-0.945059	10.539	-3.76967	0.0174	0.202844	-2.94314	2370991	1.43396	11.5521	13.8117	1.23e-06	1.77e-05	6.05765	0.773113	10.0008	5.37374	0.000421	0.000951	-0.593182	0.753458	10.4723	5.6754	0.000391	0.000963	-0.391788	1	0	0	1	0	0	1	0	0
37729	6635	SNRPE	NM_003094	1	0	202097362	202106900	202097410	202105682	1.26119	11.9534	15.5575	5.98e-10	5.8e-08	13.3152	-0.72968	11.7203	-3.01935	0.036	0.258836	-3.74565	2375877	1.77631	9.85293	8.76602	3.18e-05	0.000149	2.51811	1.53656	9.71864	8.55735	1.14e-05	4.49e-05	3.29549	0.472666	11.8529	5.89523	0.000301	0.000773	-0.108672	1	0	0	1	0	0	1	0	0
32313	51514	DTL	NM_016448	1	0	210275753	210344808	210275855	210342904	1.81777	8.92905	14.9191	1.02e-09	8.21e-08	12.7758	-1.68258	8.72229	-7.48313	0.00131	0.113561	-0.187409	2378937	2.19486	10.2006	12.3482	2.78e-06	2.9e-05	5.17868	1.75401	8.80098	9.11312	6.79e-06	2.98e-05	3.85914	1.76729	9.13062	14.0617	3.94e-07	6.26e-06	7.08635	1	0	0	1	0	0	1	0	0
22969	1063	CENPF	NM_016343	1	0	212843154	212904534	212853720	212903759	1.92591	6.95982	12.3945	1.04e-08	4.31e-07	10.3993	-0.507237	8.32313	-2.23505	0.0848	0.35362	-4.67643	2379863	1.58494	10.1972	7.74877	7.43e-05	0.00029	1.58555	1.79631	9.26144	12.8008	3.72e-07	3.64e-06	6.98654	1.44571	9.17848	10.8654	3.1e-06	2.31e-05	4.86509	1	0	0	1	0	0	1	0	0
3297	2590	GALNT2	NM_004481	1	0	228269650	228484568	228269650	228481826	1.06854	7.36571	8.44789	1e-06	1.54e-05	5.65473	0.336797	9.02922	1.08872	0.334	0.612538	-6.03575	2384788	0.997351	10.3167	8.33873	4.49e-05	0.000194	2.13801	0.779667	10.7502	9.70039	4.02e-06	2e-05	4.42454	0.945486	9.86699	10.4397	4.25e-06	2.82e-05	4.52395	1	0	0	1	0	0	1	0	0
34562	55127	HEATR1	NM_018072	1	1	234780593	234834436	234780824	234834017	1.75122	9.85416	15.3023	7.38e-10	6.63e-08	13.1023	-0.502282	10.3205	-2.22396	0.0859	0.355105	-4.69007	2462456	1.69008	10.5743	13.8628	1.2e-06	1.75e-05	6.08663	1.12764	9.70001	12.7283	3.91e-07	3.76e-06	6.93355	1.3208	9.45839	15.0661	2.25e-07	4.49e-06	7.6828	1	0	0	1	0	0	1	0	0
2202	246243	RNASEH1	NM_002936	2	1	3570567	3583814	3571249	3583724	1.11746	9.051	13.6749	3.05e-09	1.81e-07	11.6565	-0.27376	9.62195	-0.978808	0.38	0.648779	-6.14565	2538000	1.27707	9.42826	9.40529	1.94e-05	0.000106	3.058	0.867622	9.30855	4.89119	0.000813	0.00171	-1.29784	0.652176	9.56747	5.06788	0.000832	0.00187	-1.20906	1	0	0	1	0	0	1	0	0
10814	57539	WDR35	NM_001006657	2	1	19973511	20053364	19976799	20053256	0.954169	8.05226	8.97298	5.02e-07	8.78e-06	6.37674	-1.65891	8.36903	-7.28888	0.00145	0.117373	-0.292778	2542651	1.62042	9.32905	11.3889	4.98e-06	4.25e-05	4.54507	1.5755	8.55721	10.0645	2.95e-06	1.59e-05	4.76057	1.46273	8.18741	9.04433	1.3e-05	6.25e-05	3.31159	1	0	0	1	0	0	1	0	0
10814	57539	WDR35	NM_020779	2	1	19973511	20053364	19976799	20053256	0.954169	8.05226	8.97298	5.02e-07	8.78e-06	6.37674	-1.65891	8.36903	-7.28888	0.00145	0.117373	-0.292778	2542651	1.62042	9.32905	11.3889	4.98e-06	4.25e-05	4.54507	1.5755	8.55721	10.0645	2.95e-06	1.59e-05	4.76057	1.46273	8.18741	9.04433	1.3e-05	6.25e-05	3.31159	1	0	0	1	0	0	1	0	0
2252	6382	SDC1	NM_002997	2	1	20264040	20288407	20266007	20288108	0.410866	6.86126	4.23046	0.000925	0.00493	-1.42296	1.8808	7.31163	3.98649	0.0143	0.189935	-2.72905	2542795	2.06076	6.14981	9.2337	2.21e-05	0.000115	2.91632	1.48322	6.2628	12.9378	3.39e-07	3.39e-06	7.08603	1.39175	6.38716	8.69305	1.76e-05	7.83e-05	2.98111	1	0	0	1	0	0	1	0	0
2252	6382	SDC1	NM_001006946	2	1	20264040	20288674	20266007	20288108	0.410866	6.86126	4.23046	0.000925	0.00493	-1.42296	1.8808	7.31163	3.98649	0.0143	0.189935	-2.72905	2542795	2.06076	6.14981	9.2337	2.21e-05	0.000115	2.91632	1.48322	6.2628	12.9378	3.39e-07	3.39e-06	7.08603	1.39175	6.38716	8.69305	1.76e-05	7.83e-05	2.98111	1	0	0	1	0	0	1	0	0
5976	8890	EIF2B4	NM_172195	2	1	27440724	27446422	27440770	27446383	0.536961	8.85264	8.67775	7.39e-07	1.2e-05	5.97473	0.287331	8.39265	1.08495	0.335	0.613719	-6.03962	2545750	0.715961	9.16851	5.32587	0.000849	0.0021	-1.08771	0.333468	8.98412	2.95882	0.0157	0.0247	-4.40162	0.270307	9.84727	3.16639	0.0125	0.0204	-4.08495	1	0	0	1	0	0	1	0	0
5976	8890	EIF2B4	NM_001034116	2	1	27440724	27446827	27440770	27446684	0.536961	8.85264	8.67775	7.39e-07	1.2e-05	5.97473	0.287331	8.39265	1.08495	0.335	0.613719	-6.03962	2545750	0.715961	9.16851	5.32587	0.000849	0.0021	-1.08771	0.333468	8.98412	2.95882	0.0157	0.0247	-4.40162	0.270307	9.84727	3.16639	0.0125	0.0204	-4.08495	1	0	0	1	0	0	1	0	0
5976	8890	EIF2B4	NM_015636	2	1	27440724	27446827	27440770	27446684	0.536961	8.85264	8.67775	7.39e-07	1.2e-05	5.97473	0.287331	8.39265	1.08495	0.335	0.613719	-6.03962	2545750	0.715961	9.16851	5.32587	0.000849	0.0021	-1.08771	0.333468	8.98412	2.95882	0.0157	0.0247	-4.40162	0.270307	9.84727	3.16639	0.0125	0.0204	-4.08495	1	0	0	1	0	0	1	0	0
41042	25940	FAM98A	NM_015475	2	1	33662232	33677865	33663346	33677791	1.70551	9.85916	11.4783	2.67e-08	8.85e-07	9.42486	-0.779643	10.2255	-2.57206	0.058	0.310198	-4.26714	2547716	2.04924	10.3317	12.9484	1.97e-06	2.3e-05	5.55108	1.59924	9.74724	11.6153	8.65e-07	6.48e-06	6.08152	1.53325	9.71667	15.4328	1.85e-07	3.99e-06	7.89057	1	0	0	1	0	0	1	0	0
11711	79833	GEMIN6	NM_024775	2	0	38858830	38862607	38859636	38862537	1.35879	9.00489	13.1863	4.81e-09	2.49e-07	11.1901	-0.537333	11.0433	-2.3908	0.071	0.332105	-4.48593	2477980	1.3165	9.88687	5.56866	0.000645	0.00166	-0.786364	1.23666	7.71951	4.6268	0.00118	0.00239	-1.69766	0.486493	10.7215	4.9465	0.000974	0.00214	-1.37858	1	0	0	1	0	0	1	0	0
12404	87178	PNPT1	NM_033109	2	1	55715970	55774462	55716875	55774461	1.23362	9.93949	10.1153	1.23e-07	2.84e-06	7.84265	-0.560966	10.2962	-1.96458	0.116	0.396929	-5.01025	2553970	1.20561	10.3022	9.11359	2.42e-05	0.000122	2.81575	0.606816	9.7186	5.95943	0.000198	0.00049	0.218386	0.650446	10.0835	4.02938	0.00343	0.00639	-2.72575	1	0	0	1	0	0	1	0	0
4324	4190	MDH1	NM_005917	2	0	63669625	63687831	63669681	63687624	0.771327	11.8088	6.7925	1.1e-05	0.000112	3.15558	0.227593	13.9427	0.856765	0.437	0.692856	-6.25888	2485176	1.19407	11.1505	7.75758	7.37e-05	0.000288	1.59405	0.872262	8.79237	3.96376	0.00317	0.00576	-2.74054	0.260472	11.9647	3.07594	0.0143	0.0231	-4.23068	1	0	0	1	0	0	1	0	0
6961	56902	PNO1	NM_020143	2	0	68238508	68256592	68238570	68255437	2.05537	9.85001	20.3152	1.94e-11	6.96e-09	16.735	-0.345482	8.4107	-0.810589	0.46	0.71154	-6.29898	2486740	2.25176	9.67374	14.9549	6.87e-07	1.28e-05	6.681	1.94753	8.88905	12.8393	3.62e-07	3.57e-06	7.01459	1.30011	10.156	12.5394	9.91e-07	1.1e-05	6.09654	1	0	0	1	0	0	1	0	0
6143	10322	SMYD5	NM_006062	2	0	73294897	73307862	73301299	73306581	0.646074	8.17679	7.88388	2.19e-06	2.91e-05	4.84257	-0.605221	7.70024	-2.38906	0.0711	0.332207	-4.48805	2488680	1.70923	8.33133	14.4413	8.88e-07	1.49e-05	6.40723	1.46167	8.0165	13.4459	2.42e-07	2.73e-06	7.44621	1.32167	8.37275	12.0194	1.39e-06	1.36e-05	5.7315	1	0	0	1	0	0	1	0	0
55785	8802	SUCLG1	NM_003849	2	1	84504164	84540096	84504380	84539903	0.797079	10.6029	8.53607	8.92e-07	1.4e-05	5.77823	0.777205	10.6548	3.2148	0.0295	0.24242	-3.52747	2561955	1.0544	10.3592	9.38566	1.97e-05	0.000107	3.0419	0.899369	9.88657	3.9999	0.003	0.00548	-2.68233	0.424492	10.8996	3.66472	0.00584	0.0103	-3.29138	1	0	0	1	0	0	1	0	0
7033	25885	POLR1A	NM_015425	2	1	86106963	86186788	86108056	86186409	1.03255	7.92404	9.43814	2.79e-07	5.5e-06	6.99035	-0.642476	5.89099	-2.76525	0.047	0.284986	-4.03837	2562605	1.78318	9.67037	13.5462	1.42e-06	1.92e-05	5.90533	1.63156	9.80762	10.889	1.51e-06	9.54e-06	5.48396	1.59165	9.04344	17.7938	5.78e-08	2.06e-06	9.11633	1	0	0	1	0	0	1	0	0
41211	55037	PTCD3	NM_017952	2	0	86186848	86222790	86186881	86218192	0.976005	9.71764	11.2814	3.29e-08	1.03e-06	9.20656	-0.161348	10.8824	-0.524752	0.626	0.821693	-6.50773	2491935	1.40009	11.3474	10.3691	9.74e-06	6.51e-05	3.81331	0.807601	10.8603	5.37145	0.000422	0.000954	-0.596455	1.134	10.3091	9.16245	1.17e-05	5.86e-05	3.42028	1	0	0	1	0	0	1	0	0
77641	150771	KIAA1754L	NM_001008949	2	0	96354872	96357803	96355304	96357763	0.772753	7.62525	5.3163	0.000127	0.000896	0.61767	-1.03768	6.68205	-2.68301	0.0514	0.295344	-4.13514	2494472	1.82936	8.50627	9.701	1.56e-05	9.04e-05	3.29688	2.06152	8.29622	14.4828	1.26e-07	1.78e-06	8.14215	1.90733	8.41193	10.8912	3.04e-06	2.28e-05	4.88537	1	0	0	1	0	0	1	0	0
77641	150771	KIAA1754L	NM_178495	2	0	96355687	96357803	96356072	96357763	0.772753	7.62525	5.3163	0.000127	0.000896	0.61767	-1.03768	6.68205	-2.68301	0.0514	0.295344	-4.13514	2494472	1.82936	8.50627	9.701	1.56e-05	9.04e-05	3.29688	2.06152	8.29622	14.4828	1.26e-07	1.78e-06	8.14215	1.90733	8.41193	10.8912	3.04e-06	2.28e-05	4.88537	1	0	0	1	0	0	1	0	0
5320	23397	NCAPH	NM_015341	2	0	96365210	96405000	96365294	96402815	1.24232	8.3627	14.3664	1.64e-09	1.16e-07	12.2901	-0.66126	10.3584	-2.24069	0.0843	0.35267	-4.6695	2494484	1.71344	9.62822	12.0754	3.27e-06	3.24e-05	5.00346	1.48647	8.44034	9.4649	4.95e-06	2.35e-05	4.20138	1.38157	8.9853	10.7889	3.28e-06	2.39e-05	4.80467	1	0	0	1	0	0	1	0	0
5291	9669	EIF5B	NM_015904	2	0	99320265	99383157	99320449	99382308	1.29446	8.15638	10.4412	8.4e-08	2.12e-06	8.2366	-0.3883	9.11358	-1.44031	0.219	0.516695	-5.64645	2495881	1.34856	10.4226	12.1696	3.09e-06	3.11e-05	5.06443	1.17266	9.55843	12.6694	4.07e-07	3.83e-06	6.89022	0.81863	10.9108	9.71107	7.48e-06	4.25e-05	3.90988	1	0	0	1	0	0	1	0	0
3141	9392	TGFBRAP1	NM_004257	2	1	105249973	105312560	105250271	105291189	0.738275	7.85267	5.8345	5.21e-05	0.000419	1.54221	0.111233	7.20387	0.465246	0.664	0.843604	-6.54153	2568630	1.18873	10.2298	9.9561	1.3e-05	7.97e-05	3.49776	0.976819	10.6376	6.78629	7.35e-05	0.000209	1.28547	0.857921	9.1493	6.48387	0.000154	0.000441	0.617711	1	0	0	1	0	0	1	0	0
68510	5903	RANBP2	NM_006267	2	0	108702368	108767681	108702494	108766788	0.798826	8.2421	5.65823	7.03e-05	0.000541	1.23171	-0.28232	9.64988	-1.05538	0.347	0.622131	-6.06981	2499158	0.750644	11.0212	5.33915	0.000836	0.00207	-1.07102	0.497092	9.67813	5.20249	0.00053	0.00116	-0.839517	0.329228	10.1962	3.46092	0.00794	0.0136	-3.61355	1	0	0	1	0	0	1	0	0
7414	64682	ANAPC1	NM_022662	2	1	112243112	112358211	112243338	112354872	0.951356	9.68271	10.347	9.36e-08	2.29e-06	8.12375	-0.773892	6.79949	-3.28909	0.0274	0.235687	-3.44619	2571075	1.42867	10.7115	13.2465	1.67e-06	2.1e-05	5.72971	0.814219	9.51146	7.21468	4.55e-05	0.00014	1.80426	1.04392	9.63174	10.8882	3.05e-06	2.28e-05	4.88301	1	0	0	1	0	0	1	0	0
7133	84172	POLR1B	NM_019014	2	0	113016083	113051878	113016542	113049776	2.82252	8.9585	17.9236	9.77e-11	1.78e-08	15.1357	-0.96592	8.78406	-3.82537	0.0165	0.199366	-2.88739	2500838	2.50054	9.26725	22.0474	3.87e-08	3.75e-06	9.67	2.51084	8.16258	14.8414	1.01e-07	1.56e-06	8.37142	2.07714	9.41498	19.8785	2.32e-08	1.35e-06	10.062	1	0	0	1	0	0	1	0	0
6697	8886	DDX18	NM_006773	2	0	118288724	118306422	118288823	118304769	1.4275	10.4309	13.2246	4.64e-09	2.43e-07	11.2273	-1.31446	9.25475	-4.39152	0.0101	0.171177	-2.35	2502300	1.61341	10.7279	14.5313	8.48e-07	1.45e-05	6.45595	1.11083	11.3924	13.9499	1.75e-07	2.23e-06	7.79076	0.885363	10.5082	12.6858	9.03e-07	1.04e-05	6.19665	1	0	0	1	0	0	1	0	0
3397	7247	TSN	NM_004622	2	0	122229590	122241895	122229825	122239412	1.08004	7.60467	13.0674	5.38e-09	2.69e-07	11.0743	-0.752245	10.8217	-3.07047	0.0342	0.253473	-3.68798	2503618	1.15542	10.2689	9.06228	2.52e-05	0.000126	2.77244	0.884532	9.45991	7.21849	4.53e-05	0.000139	1.80878	0.47394	10.4897	4.66759	0.00141	0.00294	-1.77602	1	0	0	1	0	0	1	0	0
32770	84083	ZRANB3	NM_032143	2	1	135674045	136005275	135674381	135978528	0.63774	6.93884	4.35349	0.000734	0.00404	-1.18599	-0.441727	5.51132	-1.37709	0.236	0.533236	-5.71976	2577700	1.5625	7.61092	12.9436	1.97e-06	2.3e-05	5.54818	1.74047	6.24685	9.45928	4.97e-06	2.36e-05	4.196	1.12982	7.33677	5.35187	0.000581	0.00136	-0.820569	1	0	0	1	0	0	1	0	0
9108	23518	R3HDM1	NM_015361	2	0	136005552	136199305	136078885	136198331	0.591315	9.83185	8.48394	9.57e-07	1.47e-05	5.70533	-0.410588	8.59243	-1.42474	0.223	0.520644	-5.6646	2507380	0.444804	10.3954	3.02481	0.0176	0.0293	-4.34422	0.334713	9.8189	3.8189	0.00396	0.00707	-2.97528	0.567894	9.81713	7.3882	5.97e-05	0.000201	1.64966	1	0	0	1	0	0	1	0	0
11706	79828	METTL8	NM_024770	2	1	171888006	171998864	171890646	171925261	1.36965	7.74506	11.0617	4.18e-08	1.24e-06	8.95903	-0.81599	9.9185	-3.24104	0.0288	0.240174	-3.49865	2586744	1.68126	9.15823	10.4572	9.17e-06	6.27e-05	3.8791	1.33605	7.89553	7.20724	4.58e-05	0.000141	1.79544	0.981143	8.68979	7.15782	7.54e-05	0.000243	1.3959	1	0	0	1	0	0	1	0	0
65979	80067	C2orf37	NM_025000	2	0	171999104	172049805	171999333	172045869	0.61194	7.2809	3.9207	0.00167	0.0082	-2.02388	0.458666	6.92983	1.10019	0.329	0.608518	-6.02389	2515183	0.694996	9.5744	6.69734	0.000197	0.000626	0.51208	0.589445	8.14938	5.88509	0.000217	0.000531	0.118007	0.350394	8.69018	2.79788	0.0222	0.0342	-4.67986	1	0	0	1	0	0	1	0	0
11987	254042	MAP1D	NM_199227	2	0	172573049	172653831	172573122	172653379	0.37232	6.33152	4.55589	0.000503	0.00292	-0.79884	-0.11212	4.82849	-0.407921	0.703	0.86682	-6.5706	2515402	1.11218	7.30175	6.8387	0.000172	0.000559	0.663567	0.777994	7.00291	7.57366	3.09e-05	0.000102	2.22225	0.614819	7.03001	3.45674	0.00799	0.0136	-3.62019	1	0	0	1	0	0	1	0	0
62463	220988	HNRPA3	NM_194247	2	0	177785667	177796930	177785773	177792272	1.03581	10.8737	13.5555	3.4e-09	1.97e-07	11.544	0.357948	10.4315	1.40412	0.229	0.525719	-5.68856	2517302	0.744031	12.4782	5.45108	0.000736	0.00186	-0.931277	0.620156	12.9456	5.79439	0.000244	0.000588	-0.00550582	0.294546	12.6033	5.01905	0.000887	0.00197	-1.27701	1	0	0	1	0	0	1	0	0
44517	129401	NUP35	NM_138285	2	0	183697327	183734651	183697430	183734103	2.1915	8.62877	15.7804	4.99e-10	5.07e-08	13.4983	-0.838288	10.6489	-2.73228	0.0487	0.289426	-4.07705	2518743	1.73012	9.21155	11.6016	4.36e-06	3.87e-05	4.6899	1.85478	8.68371	13.8362	1.88e-07	2.32e-06	7.71415	1.44829	9.0758	12.6648	9.15e-07	1.04e-05	6.18236	1	0	0	1	0	0	1	0	0
32771	84128	WDR75	NM_032168	2	0	190014403	190048508	190014463	190048387	1.41948	8.60462	9.88248	1.62e-07	3.56e-06	7.55493	-0.914384	10.0557	-4.00338	0.0141	0.188793	-2.71271	2519756	1.52514	10.3114	12.5999	2.4e-06	2.62e-05	5.33696	0.85351	9.93655	7.89116	2.22e-05	7.69e-05	2.57984	1.27809	9.96682	9.54344	8.57e-06	4.67e-05	3.76288	1	0	0	1	0	0	1	0	0
7024	51602	NOP5/NOP58	NM_015934	2	0	202838759	202876626	202838909	202876403	1.75429	10.8401	16.8435	2.17e-10	2.96e-08	14.3373	-1.49758	12.9894	-5.65843	0.00393	0.138689	-1.32401	2523144	1.95584	11.5889	14.8147	7.36e-07	1.33e-05	6.60723	1.41527	11.3686	10.6635	1.8e-06	1.08e-05	5.29109	1.35506	11.0704	12.9708	7.56e-07	9.23e-06	6.38849	1	0	0	1	0	0	1	0	0
10098	55759	WDR12	NM_018256	2	1	203453574	203484638	203453827	203484443	2.43308	9.6717	30.9746	7.71e-14	4.78e-10	21.8997	-0.513078	10.6781	-2.22783	0.0855	0.354835	-4.6853	2595443	2.88155	9.83088	23.1387	2.7e-08	3.47e-06	10.0308	2.62454	8.99223	17.5302	2.31e-08	6.67e-07	9.93095	2.11987	9.55212	24.0214	4.85e-09	6.43e-07	11.6487	1	0	0	1	0	0	1	0	0
3670	4719	NDUFS1	NM_005006	2	1	206696048	206732431	206697153	206726646	0.973375	9.07136	8.50401	9.31e-07	1.45e-05	5.73344	0.550534	10.509	1.63192	0.173	0.467445	-5.41829	2596201	0.83256	10.9041	7.26051	0.000115	0.000408	1.10203	0.413961	10.2112	3.55072	0.00603	0.0103	-3.41515	0.516456	10.4112	5.68561	0.000386	0.000953	-0.378491	1	0	0	1	0	0	1	0	0
1480	1933	EEF1B2	NM_001037663	2	0	206732562	206735897	206732948	206735851	0.5959	12.9665	8.41173	1.05e-06	1.59e-05	5.60382	0.0230907	15.2727	0.0946427	0.929	0.974004	-6.66427	2524577	1.29488	11.6278	7.78248	7.21e-05	0.000283	1.61803	1.60804	11.4162	20.6286	5.38e-09	3.11e-07	11.4438	0.549921	12.7843	7.57133	4.98e-05	0.000174	1.84716	1	0	0	1	0	0	1	0	0
1480	1933	EEF1B2	NM_001959	2	0	206732562	206735897	206732948	206735851	0.5959	12.9665	8.41173	1.05e-06	1.59e-05	5.60382	0.0230907	15.2727	0.0946427	0.929	0.974004	-6.66427	2524577	1.29488	11.6278	7.78248	7.21e-05	0.000283	1.61803	1.60804	11.4162	20.6286	5.38e-09	3.11e-07	11.4438	0.549921	12.7843	7.57133	4.98e-05	0.000174	1.84716	1	0	0	1	0	0	1	0	0
1480	1933	EEF1B2	NM_021121	2	0	206732562	206735897	206732948	206735851	0.5959	12.9665	8.41173	1.05e-06	1.59e-05	5.60382	0.0230907	15.2727	0.0946427	0.929	0.974004	-6.66427	2524577	1.29488	11.6278	7.78248	7.21e-05	0.000283	1.61803	1.60804	11.4162	20.6286	5.38e-09	3.11e-07	11.4438	0.549921	12.7843	7.57133	4.98e-05	0.000174	1.84716	1	0	0	1	0	0	1	0	0
3723	7701	ZNF142	NM_005081	2	1	219210885	219232598	219211305	219222384	0.397121	8.13269	4.42337	0.000644	0.0036	-1.05192	-0.241789	7.42505	-0.739383	0.498	0.739255	-6.35761	2599500	0.977834	9.30303	6.97873	0.00015	0.000503	0.811346	0.615971	9.63134	3.98766	0.00305	0.00557	-2.70203	0.645108	8.72572	5.65949	0.000398	0.000979	-0.412522	1	0	0	1	0	0	1	0	0
3193	617	BCS1L	NM_004328	2	0	219232701	219236408	219233954	219236352	1.7574	9.06368	15.164	8.28e-10	7.26e-08	12.9854	-0.141543	9.38708	-0.618344	0.568	0.784249	-6.44747	2527939	2.29912	8.86535	16.1754	3.86e-07	9.28e-06	7.29404	2.10408	9.20461	11.7469	7.84e-07	6.08e-06	6.18615	1.71206	9.31161	16.4029	1.13e-07	2.97e-06	8.4165	1	0	0	1	0	0	1	0	0
4160	10056	FARSLB	NM_005687	2	1	223143498	223229048	223144833	223229035	1.92981	10.1882	17.5778	1.26e-10	2.09e-08	14.8857	-0.392543	8.24613	-1.57495	0.186	0.480705	-5.4869	2601021	2.84852	10.7539	28.0612	6.37e-09	2.6e-06	11.4313	2.28513	9.16904	20.3312	6.13e-09	3.33e-07	11.3096	1.99103	10.7182	23.2003	6.48e-09	7.6e-07	11.3607	1	0	0	1	0	0	1	0	0
21821	4691	NCL	NM_005381	2	1	232027703	232037448	232028145	232037307	1.32698	12.3619	18.4151	6.9e-11	1.43e-08	15.4824	-1.38413	13.0805	-5.75074	0.00369	0.137531	-1.25773	2603460	1.9518	10.4385	19.6652	9.08e-08	4.87e-06	8.80376	2.06169	12.0809	22.013	3e-09	2.32e-07	12.0415	1.06969	12.171	14.6229	2.87e-07	5.19e-06	7.42472	1	0	0	1	0	0	1	0	0
9548	51540	SCLY	NM_016510	2	0	238634418	238672791	238634434	238671734	0.889867	8.70306	6.4209	1.99e-05	0.000182	2.54472	-0.840806	8.10763	-3.74387	0.0178	0.204649	-2.96914	2534615	1.36812	9.80772	7.28496	0.000113	0.000401	1.12685	1.43616	9.92518	10.1247	2.8e-06	1.52e-05	4.81514	1.54732	8.94308	10.4779	4.13e-06	2.77e-05	4.55508	1	0	0	1	0	0	1	0	0
7885	8864	PER2	NM_022817	2	1	238817424	238861830	238819754	238851315	1.30165	8.27624	10.3952	8.85e-08	2.2e-06	8.18159	-0.579704	3.71272	-1.94545	0.119	0.400485	-5.03389	2605749	0.701733	8.84275	4.59081	0.00206	0.00449	-2.05087	0.638229	8.79569	4.52167	0.00138	0.00274	-1.85926	0.585745	7.83035	4.44422	0.00191	0.00384	-2.10219	1	0	0	1	0	0	1	0	0
9333	51095	TRNT1	NM_182916	3	0	3143635	3165703	3145724	3164837	1.18733	7.76019	13.0952	5.24e-09	2.65e-07	11.1014	-0.227174	8.45503	-0.870541	0.43	0.688008	-6.24661	2608156	0.786227	9.89748	5.57962	0.000637	0.00164	-0.772946	0.375195	9.2855	3.61733	0.00543	0.00938	-3.30532	0.552346	9.22136	5.23545	0.000672	0.00155	-0.978441	1	0	0	1	0	0	1	0	0
41622	80746	TSEN2	NM_025265	3	0	12501027	12549810	12506299	12549219	2.15203	7.18736	18.6158	6e-11	1.3e-08	15.6212	-0.412906	8.16393	-1.56066	0.189	0.484655	-5.50403	2611122	2.06571	8.81164	11.8778	3.68e-06	3.47e-05	4.87419	2.59498	8.36819	22.3333	2.63e-09	2.25e-07	12.1738	1.37704	8.27379	9.29509	1.05e-05	5.42e-05	3.54093	1	0	0	1	0	0	1	0	0
41040	25904	CNOT10	NM_015442	3	0	32701701	32790357	32701956	32790106	0.556548	7.81349	5.20913	0.000154	0.00105	0.422133	-0.50258	9.57591	-2.22176	0.0861	0.355397	-4.69276	2616018	0.672403	10.2865	5.59597	0.000625	0.00162	-0.752978	0.332528	9.01107	2.62354	0.0272	0.0408	-4.96066	0.304318	9.67374	2.94003	0.0177	0.0279	-4.45015	1	0	0	1	0	0	1	0	0
48881	10217	CTDSPL	NM_001008392	3	0	37878672	38000962	37878694	37997361	1.15513	7.50177	6.3639	2.18e-05	0.000198	2.44935	1.43869	8.63786	2.4089	0.0696	0.330223	-4.46393	2617276	3.32728	8.16027	28.2759	6.02e-09	2.6e-06	11.4852	2.58253	7.23404	20.6211	5.4e-09	3.11e-07	11.4404	2.45	7.58727	18.6449	3.94e-08	1.71e-06	9.51627	1	0	0	1	0	0	1	0	0
48881	10217	CTDSPL	NM_005808	3	0	37878672	38000962	37878694	37997361	1.15513	7.50177	6.3639	2.18e-05	0.000198	2.44935	1.43869	8.63786	2.4089	0.0696	0.330223	-4.46393	2617276	3.32728	8.16027	28.2759	6.02e-09	2.6e-06	11.4852	2.58253	7.23404	20.6211	5.4e-09	3.11e-07	11.4404	2.45	7.58727	18.6449	3.94e-08	1.71e-06	9.51627	1	0	0	1	0	0	1	0	0
68375	9045	RPL14	NM_003973	3	0	40473804	40478861	40473855	40478726	0.499842	13.1004	7.79988	2.47e-06	3.21e-05	4.71825	-0.191964	14.8701	-0.862284	0.434	0.690863	-6.25398	2618640	0.861733	13.5419	4.82199	0.00154	0.00351	-1.73961	0.731716	13.7007	8.58842	1.11e-05	4.38e-05	3.32777	0.342631	13.5771	5.15719	0.000742	0.00169	-1.08566	1	0	0	1	0	0	1	0	0
68375	9045	RPL14	NM_001034996	3	0	40473833	40478861	40473966	40478726	0.499842	13.1004	7.79988	2.47e-06	3.21e-05	4.71825	-0.191964	14.8701	-0.862284	0.434	0.690863	-6.25398	2618640	0.861733	13.5419	4.82199	0.00154	0.00351	-1.73961	0.731716	13.7007	8.58842	1.11e-05	4.38e-05	3.32777	0.342631	13.5771	5.15719	0.000742	0.00169	-1.08566	1	0	0	1	0	0	1	0	0
68296	6599	SMARCC1	NM_003074	3	1	47602390	47798409	47604702	47798290	1.18385	9.42502	9.10793	4.22e-07	7.61e-06	6.55721	-1.45226	9.15724	-3.44352	0.0236	0.223124	-3.28025	2672857	0.850873	11.4648	7.47676	9.47e-05	0.000349	1.31926	0.792315	11.103	6.98166	5.89e-05	0.000175	1.52484	0.588378	10.8186	6.46524	0.000157	0.000448	0.595404	1	0	0	1	0	0	1	0	0
48424	10425	ARIH2	NM_006321	3	0	48931284	48997972	48939995	48995706	1.05277	9.50292	9.34288	3.14e-07	6.03e-06	6.86661	-0.510584	12.232	-1.77717	0.146	0.436532	-5.24126	2621827	0.689894	10.2582	6.47697	0.000246	0.000749	0.271189	0.320885	10.3987	3.82449	0.00393	0.00701	-2.96618	0.370255	9.82071	4.15936	0.00285	0.00543	-2.52797	1	0	0	1	0	0	1	0	0
22889	25864	ABHD14A	NM_015407	3	0	51984123	51990249	51984191	51990073	0.693554	7.50603	8.27289	1.27e-06	1.87e-05	5.4069	-0.423809	5.23973	-1.54153	0.194	0.48908	-5.52688	2623426	0.522458	8.33681	3.4535	0.00943	0.0169	-3.68898	0.73832	8.22187	5.12865	0.000586	0.00127	-0.947007	0.525378	8.64883	4.84812	0.00111	0.00239	-1.51753	1	0	0	1	0	0	1	0	0
56670	26354	GNL3	NM_014366	3	0	52694975	52703547	52695148	52703330	1.87649	10.3508	14.9497	9.92e-10	8.07e-08	12.8022	-1.1677	11.6568	-4.05774	0.0135	0.185495	-2.66042	2624074	2.3158	11.1649	23.9665	2.08e-08	3.47e-06	10.291	2.26037	9.3772	13.6513	2.12e-07	2.51e-06	7.58814	1.75246	10.5837	18.4451	4.3e-08	1.82e-06	9.42421	1	0	0	1	0	0	1	0	0
56670	26354	GNL3	NM_206825	3	0	52694975	52703547	52695847	52703330	1.87649	10.3508	14.9497	9.92e-10	8.07e-08	12.8022	-1.1677	11.6568	-4.05774	0.0135	0.185495	-2.66042	2624074	2.3158	11.1649	23.9665	2.08e-08	3.47e-06	10.291	2.26037	9.3772	13.6513	2.12e-07	2.51e-06	7.58814	1.75246	10.5837	18.4451	4.3e-08	1.82e-06	9.42421	1	0	0	1	0	0	1	0	0
56670	26354	GNL3	NM_206826	3	0	52694975	52703547	52695847	52703330	1.87649	10.3508	14.9497	9.92e-10	8.07e-08	12.8022	-1.1677	11.6568	-4.05774	0.0135	0.185495	-2.66042	2624074	2.3158	11.1649	23.9665	2.08e-08	3.47e-06	10.291	2.26037	9.3772	13.6513	2.12e-07	2.51e-06	7.58814	1.75246	10.5837	18.4451	4.3e-08	1.82e-06	9.42421	1	0	0	1	0	0	1	0	0
12071	84864	MINA	NM_001042533	3	1	99143350	99173913	99146717	99169126	2.11099	8.7721	14.5984	1.34e-09	9.97e-08	12.4962	-0.0617967	8.10268	-0.260527	0.807	0.91868	-6.62881	2685776	1.60197	10.4291	14.5827	8.26e-07	1.43e-05	6.4836	1.69241	9.70653	13.3708	2.54e-07	2.81e-06	7.39386	1.67648	9.78354	19.2164	3.07e-08	1.52e-06	9.77388	1	0	0	1	0	0	1	0	0
12071	84864	MINA	NM_153182	3	1	99143350	99173984	99146717	99169126	2.11099	8.7721	14.5984	1.34e-09	9.97e-08	12.4962	-0.0617967	8.10268	-0.260527	0.807	0.91868	-6.62881	2685776	1.60197	10.4291	14.5827	8.26e-07	1.43e-05	6.4836	1.69241	9.70653	13.3708	2.54e-07	2.81e-06	7.39386	1.67648	9.78354	19.2164	3.07e-08	1.52e-06	9.77388	1	0	0	1	0	0	1	0	0
40112	9868	TOMM70A	NM_014820	3	1	101564998	101602914	101567097	101602482	1.21657	9.748	15.5133	6.2e-10	5.92e-08	13.2785	-0.547567	7.95174	-1.77076	0.147	0.437963	-5.24912	2686371	1.4388	10.6769	14.8247	7.32e-07	1.33e-05	6.61252	1.08453	9.08849	4.31757	0.00186	0.00357	-2.17719	1.02198	9.75919	6.9156	9.69e-05	0.000299	1.1225	1	0	0	1	0	0	1	0	0
41576	79691	QTRTD1	NM_024638	3	0	115258300	115289955	115266794	115287440	1.17017	7.90663	10.6157	6.88e-08	1.81e-06	8.44331	-0.813315	9.80903	-2.00605	0.111	0.389862	-4.95898	2636726	1.2913	10.1532	9.67059	1.6e-05	9.17e-05	3.27261	0.732052	9.01143	7.40361	3.7e-05	0.000118	2.0261	0.944855	9.18938	10.3188	4.66e-06	3.02e-05	4.42471	1	0	0	1	0	0	1	0	0
3325	4171	MCM2	NM_004526	3	0	128799942	128823963	128799999	128823305	1.15504	10.9689	9.41079	2.88e-07	5.64e-06	6.95492	-1.18714	10.3672	-5.30388	0.00504	0.146668	-1.58862	2640855	1.81776	10.1577	15.117	6.35e-07	1.23e-05	6.76539	1.68981	9.96601	12.9161	3.44e-07	3.43e-06	7.07034	1.38385	10.2799	19.0806	3.26e-08	1.57e-06	9.71343	1	0	0	1	0	0	1	0	0
55537	29927	SEC61A1	NM_013336	3	0	129253901	129273214	129254085	129271194	0.530366	9.72386	5.71208	6.41e-05	0.0005	1.327	0.295678	9.27785	1.20511	0.291	0.577347	-5.91243	2641032	0.753173	11.4241	6.69405	0.000198	0.000628	0.508522	0.362381	11.0764	2.65901	0.0257	0.0386	-4.90183	0.342743	10.9208	5.68885	0.000385	0.00095	-0.374271	1	0	0	1	0	0	1	0	0
37839	8607	RUVBL1	NM_003707	3	1	129282492	129325331	129282782	129325256	2.09649	9.9528	13.8745	2.54e-09	1.59e-07	11.8425	-1.15186	8.60597	-4.17699	0.0121	0.179868	-2.54744	2694123	2.36673	9.87657	19.4704	9.77e-08	5.02e-06	8.72762	2.01719	9.76203	11.772	7.7e-07	6e-06	6.20599	1.66334	10.3839	15.5713	1.72e-07	3.81e-06	7.96768	1	0	0	1	0	0	1	0	0
5969	83939	EIF2A	NM_032025	3	0	151747263	151786491	151747279	151784387	0.861645	10.4974	10.7864	5.68e-08	1.55e-06	8.64276	0.423761	9.80611	1.69336	0.161	0.453612	-5.34373	2647742	1.02367	10.876	10.0512	1.22e-05	7.63e-05	3.57148	0.648752	8.64252	7.32847	4.02e-05	0.000126	1.93837	0.572722	10.5351	6.3381	0.000181	0.000502	0.442032	1	0	0	1	0	0	1	0	0
5154	6747	SSR3	NM_007107	3	1	157741238	157755628	157743685	157755571	0.749771	10.286	9.38302	2.98e-07	5.81e-06	6.91887	0.449312	10.6234	1.44131	0.219	0.516295	-5.64528	2702154	1.12647	11.6215	8.95882	2.73e-05	0.000133	2.68445	1.01652	9.81575	9.92372	3.32e-06	1.73e-05	4.63193	0.640132	10.974	6.90884	9.76e-05	0.000301	1.11478	1	0	0	1	0	0	1	0	0
4228	10195	ALG3	NM_005787	3	1	185442810	185449439	185442995	185449421	1.08818	8.85557	14.3466	1.67e-09	1.17e-07	12.2724	-0.0976253	10.2416	-0.38326	0.72	0.875272	-6.58202	2708407	1.5788	10.3937	7.52545	9.06e-05	0.000338	1.36748	1.38107	10.2641	9.35964	5.43e-06	2.53e-05	4.10011	1.35388	10.255	12.5042	1.01e-06	1.11e-05	6.07228	1	0	0	1	0	0	1	0	0
20965	6434	SFRS10	NM_004593	3	1	187117235	187138449	187118196	187138341	1.06951	10.6311	14.1255	2.03e-09	1.34e-07	12.0728	-0.801416	12.9012	-3.36313	0.0255	0.22914	-3.36612	2709062	1.03741	11.8656	8.55625	3.76e-05	0.00017	2.33352	0.914189	12.1353	10.3075	2.41e-06	1.35e-05	4.97903	0.567005	12.092	8.46021	2.16e-05	9.16e-05	2.75587	1	0	0	1	0	0	1	0	0
2429	7037	TFRC	NM_003234	3	1	197260746	197293337	197263209	197288366	1.06453	11.8693	6.78392	1.12e-05	0.000113	3.1417	-0.104888	11.5482	-0.216521	0.839	0.934147	-6.64139	2712632	1.49633	11.7546	8.07783	5.59e-05	0.000231	1.8978	0.406419	10.8456	4.1002	0.00257	0.00477	-2.52155	0.578508	10.8474	6.56988	0.00014	0.000408	0.720113	1	0	0	1	0	0	1	0	0
6992	80273	GRPEL1	NM_025196	4	1	7112680	7120700	7113489	7120659	2.23627	9.64664	27.0264	4.64e-13	8.44e-10	20.2825	-0.731329	9.60376	-2.38017	0.0719	0.333857	-4.49886	2759404	2.26429	10.021	18.5309	1.41e-07	5.93e-06	8.34796	2.0754	9.8882	12.6309	4.18e-07	3.91e-06	6.86184	1.45734	10.5049	15.3757	1.91e-07	4.07e-06	7.85852	1	0	0	1	0	0	1	0	0
12030	133015	C4orf28	NM_145048	4	0	20311386	20339070	20315202	20338061	0.671472	4.89235	4.42162	0.000646	0.00361	-1.05527	0.738856	4.59765	1.18078	0.299	0.584235	-5.93873	2720732	1.1023	8.62795	8.54427	3.8e-05	0.000171	2.32286	0.982508	7.66962	4.96993	0.000729	0.00155	-1.18063	0.929216	7.67974	4.29234	0.00236	0.00461	-2.32786	1	0	0	1	0	0	1	0	0
1040	1665	DHX15	NM_001358	4	1	24138187	24195281	24138644	24195113	1.27038	10.659	19.9713	2.42e-11	7.7e-09	16.518	-0.834364	11.9537	-3.48652	0.0226	0.220762	-3.23476	2763805	1.16138	11.9558	9.26016	2.17e-05	0.000114	2.93831	0.645242	11.2118	6.32315	0.000127	0.000332	0.698805	0.688408	11.3564	7.27725	6.68e-05	0.00022	1.52821	1	0	0	1	0	0	1	0	0
10018	55161	TMEM33	NM_018126	4	0	41631925	41652579	41632258	41650972	1.38736	8.86893	19.6939	2.9e-11	8.47e-09	16.34	0.189926	5.50003	0.65923	0.544	0.770094	-6.41856	2725332	1.28386	10.3415	12.1834	3.06e-06	3.08e-05	5.07331	0.515078	9.21198	3.68525	0.00488	0.00853	-3.19369	0.609816	9.62183	5.2976	0.000622	0.00145	-0.893929	1	0	0	1	0	0	1	0	0
26752	152518	NFXL1	NM_152995	4	1	47544013	47611389	47544936	47610976	1.52097	7.30043	11.715	2.08e-08	7.34e-07	9.68305	-0.844138	7.8056	-3.09855	0.0332	0.251668	-3.65649	2768273	1.31732	9.34658	13.9633	1.14e-06	1.71e-05	6.14328	1.5231	8.08024	10.0624	2.95e-06	1.59e-05	4.75872	1.12577	8.58877	8.92206	1.44e-05	6.73e-05	3.1978	1	0	0	1	0	0	1	0	0
68272	5471	PPAT	NM_002703	4	1	56954287	56996601	56956274	56996399	2.56573	8.69352	24.5044	1.68e-12	1.98e-09	19.0856	-1.34482	9.20744	-4.51224	0.00919	0.166654	-2.24211	2770242	3.78279	8.98658	9.99671	1.26e-05	7.8e-05	3.52931	3.40466	7.32852	9.48467	4.86e-06	2.32e-05	4.2203	3.05493	8.52605	11.9425	1.46e-06	1.4e-05	5.67619	1	0	0	1	0	0	1	0	0
4710	10606	PAICS	NM_006452	4	0	56996697	57022281	56997235	57020460	3.25583	9.98739	17.0701	1.83e-10	2.62e-08	14.5092	-1.06476	14.5547	-4.72607	0.00776	0.160538	-2.05655	2728189	3.34633	11.3662	27.3371	7.76e-09	2.6e-06	11.2458	3.32968	9.80786	20.5737	5.51e-09	3.11e-07	11.4192	2.18667	11.035	17.7172	5.99e-08	2.09e-06	9.07932	1	0	0	1	0	0	1	0	0
38254	6731	SRP72	NM_006947	4	0	57028518	57064602	57028558	57062783	1.11802	10.8253	14.8624	1.07e-09	8.5e-08	12.7268	-0.324129	12.2107	-1.17054	0.303	0.586961	-5.94972	2728224	1.18636	11.2288	11.3424	5.13e-06	4.33e-05	4.51307	0.753588	10.0728	7.46025	3.48e-05	0.000112	2.0918	0.742371	10.4852	8.82448	1.57e-05	7.17e-05	3.10604	1	0	0	1	0	0	1	0	0
82403	26057	ANKRD17	NM_198889	4	1	74159366	74343365	74160811	74343248	0.555442	8.91764	8.19005	1.43e-06	2.05e-05	5.28828	0.121205	8.87127	0.483642	0.652	0.836588	-6.53147	2773023	0.54593	10.9761	3.75741	0.00616	0.0116	-3.23508	0.412416	11.034	4.07188	0.00269	0.00496	-2.56682	0.481482	9.79037	6.62578	0.000132	0.000387	0.78617	1	0	0	1	0	0	1	0	0
82403	26057	ANKRD17	NM_032217	4	1	74159366	74343365	74160811	74343248	0.555442	8.91764	8.19005	1.43e-06	2.05e-05	5.28828	0.266567	6.25277	0.928475	0.403	0.666842	-6.19356	2773023	0.54593	10.9761	3.75741	0.00616	0.0116	-3.23508	0.412416	11.034	4.07188	0.00269	0.00496	-2.56682	0.481482	9.79037	6.62578	0.000132	0.000387	0.78617	1	0	0	1	0	0	1	0	0
6036	55153	SDAD1	NM_018115	4	1	77090092	77122158	77090926	77122123	1.15354	8.3094	8.07085	1.68e-06	2.35e-05	5.11614	-1.30154	10.3681	-4.33741	0.0106	0.174001	-2.3991	2773907	1.04079	10.8802	10.3247	1e-05	6.66e-05	3.77995	0.691555	8.90115	5.82386	0.000235	0.000569	0.0347465	0.722637	10.2369	7.93672	3.5e-05	0.000132	2.23043	1	0	0	1	0	0	1	0	0
41355	65008	MRPL1	NM_020236	4	0	79002924	79092960	79011956	79092784	1.14553	8.7755	11.3392	3.09e-08	9.9e-07	9.271	-0.345753	8.05503	-1.04946	0.35	0.623701	-6.07579	2732611	1.14314	10.0423	6.67207	0.000202	0.00064	0.484751	0.865911	7.84103	6.38363	0.000118	0.000312	0.77699	0.630425	10.5024	6.74599	0.000116	0.000346	0.926916	1	0	0	1	0	0	1	0	0
22410	3184	HNRPD	NM_001003810	4	1	83493490	83514172	83495510	83513854	0.668637	11.8046	11.5404	2.5e-08	8.41e-07	9.49299	-1.4048	9.06846	-5.21783	0.00536	0.148398	-1.65534	2775463	0.632427	11.7972	6.55442	0.000227	0.000702	0.35651	0.522128	13.1424	6.89972	6.46e-05	0.000188	1.42501	0.439414	12.4246	7.31249	6.44e-05	0.000214	1.56693	1	0	0	1	0	0	1	0	0
22410	3184	HNRPD	NM_002138	4	1	83493490	83514172	83495510	83513854	0.668637	11.8046	11.5404	2.5e-08	8.41e-07	9.49299	-1.4048	9.06846	-5.21783	0.00536	0.148398	-1.65534	2775463	0.632427	11.7972	6.55442	0.000227	0.000702	0.35651	0.522128	13.1424	6.89972	6.46e-05	0.000188	1.42501	0.439414	12.4246	7.31249	6.44e-05	0.000214	1.56693	1	0	0	1	0	0	1	0	0
22410	3184	HNRPD	NM_031369	4	1	83493490	83514172	83495510	83513854	0.668637	11.8046	11.5404	2.5e-08	8.41e-07	9.49299	-1.4048	9.06846	-5.21783	0.00536	0.148398	-1.65534	2775463	0.632427	11.7972	6.55442	0.000227	0.000702	0.35651	0.522128	13.1424	6.89972	6.46e-05	0.000188	1.42501	0.439414	12.4246	7.31249	6.44e-05	0.000214	1.56693	1	0	0	1	0	0	1	0	0
22410	3184	HNRPD	NM_031370	4	1	83493490	83514172	83495510	83513854	0.668637	11.8046	11.5404	2.5e-08	8.41e-07	9.49299	-1.4048	9.06846	-5.21783	0.00536	0.148398	-1.65534	2775463	0.632427	11.7972	6.55442	0.000227	0.000702	0.35651	0.522128	13.1424	6.89972	6.46e-05	0.000188	1.42501	0.439414	12.4246	7.31249	6.44e-05	0.000214	1.56693	1	0	0	1	0	0	1	0	0
75314	9987	HNRPDL	NM_031372	4	1	83563370	83570401	83566235	83569866	1.06925	8.67442	11.4137	2.86e-08	9.29e-07	9.35363	-0.974162	10.9892	-4.13071	0.0126	0.182756	-2.59101	2775562	1.00832	12.0761	6.96479	0.000152	0.000508	0.796728	0.322024	12.3682	2.94896	0.0159	0.025	-4.41812	0.339376	11.8195	2.77753	0.0229	0.0352	-4.71273	1	0	0	1	0	0	1	0	0
5790	58478	MASA	NM_021204	4	0	83570786	83601262	83571006	83600296	1.59944	9.44988	17.9311	9.72e-11	1.78e-08	15.141	-0.157359	10.9693	-0.613878	0.57	0.785876	-6.45054	2733767	1.50438	10.4981	12.0521	3.31e-06	3.26e-05	4.98834	1.46093	10.3729	8.84657	8.69e-06	3.61e-05	3.59242	1.09432	10.1059	8.87145	1.5e-05	6.97e-05	3.15032	1	0	0	1	0	0	1	0	0
7813	51176	LEF1	NM_016269	4	1	109188149	109309026	109204233	109308371	2.85915	8.89697	10.4533	8.28e-08	2.09e-06	8.251	1.05597	7.74165	0.887647	0.422	0.681523	-6.23119	2781138	2.88895	9.91714	23.5789	2.35e-08	3.47e-06	10.1705	2.6812	8.75142	10.9343	1.45e-06	9.32e-06	5.52224	2.2101	9.14505	14.283	3.47e-07	5.76e-06	7.22141	1	0	0	1	0	0	1	0	0
6104	54433	NOLA1	NM_018983	4	0	110956114	110965339	110956769	110965035	2.21544	9.60176	19.7502	2.79e-11	8.29e-09	16.3763	-1.02416	12.0728	-4.485	0.0094	0.167608	-2.26626	2739242	2.62008	7.46671	9.80992	1.44e-05	8.58e-05	3.38322	2.12931	7.52481	10.5918	1.91e-06	1.14e-05	5.22898	1.40032	9.96322	8.11222	2.97e-05	0.000116	2.40961	1	0	0	1	0	0	1	0	0
6104	54433	NOLA1	NM_032993	4	0	110956114	110965339	110956769	110965035	2.21544	9.60176	19.7502	2.79e-11	8.29e-09	16.3763	-1.02416	12.0728	-4.485	0.0094	0.167608	-2.26626	2739242	2.62008	7.46671	9.80992	1.44e-05	8.58e-05	3.38322	2.12931	7.52481	10.5918	1.91e-06	1.14e-05	5.22898	1.40032	9.96322	8.11222	2.97e-05	0.000116	2.40961	1	0	0	1	0	0	1	0	0
11456	79071	ELOVL6	NM_024090	4	1	111189991	111339219	111191942	111338939	1.40363	6.63035	9.16442	3.93e-07	7.21e-06	6.63215	-0.525152	8.87019	-1.49101	0.206	0.502525	-5.58685	2781813	1.70815	9.3092	13.0192	1.89e-06	2.26e-05	5.59387	1.13747	8.49084	4.44248	0.00155	0.00303	-1.98197	1.19964	8.37673	6.89875	9.87e-05	0.000304	1.10323	1	0	0	1	0	0	1	0	0
10236	55435	C4orf16	NM_018569	4	0	113372429	113410651	113372696	113409013	1.29715	6.54662	7.78217	2.53e-06	3.28e-05	4.69192	-0.983552	8.60495	-4.18579	0.0121	0.179868	-2.53919	2739755	2.04964	8.95455	8.12567	5.37e-05	0.000224	1.94232	1.90079	6.98057	5.98159	0.000192	0.000478	0.248166	1.37768	9.16154	11.1121	2.6e-06	2.06e-05	5.05728	1	0	0	1	0	0	1	0	0
1768	4085	MAD2L1	NM_002358	4	1	121200039	121207410	121200720	121207336	2.25002	9.64216	19.9969	2.38e-11	7.7e-09	16.5343	-0.592733	12.4246	-1.51854	0.199	0.494773	-5.55424	2783715	2.57881	9.61642	7.57524	8.66e-05	0.000326	1.41655	1.52158	9.59551	7.70028	2.7e-05	9.12e-05	2.36619	1.93593	10.3066	11.5873	1.86e-06	1.64e-05	5.41654	1	0	0	1	0	0	1	0	0
18162	79960	PHF17	NM_024900	4	0	129950228	130005234	129972363	130002856	1.63887	7.05138	16.8522	2.16e-10	2.95e-08	14.344	-1.5707	9.11889	-3.27636	0.0278	0.236746	-3.46005	2743315	1.98457	9.1873	10.4577	9.17e-06	6.27e-05	3.87947	1.86024	9.20427	16.4802	4.01e-08	9.21e-07	9.35315	1.65804	8.35534	11.9123	1.49e-06	1.41e-05	5.65443	1	0	0	1	0	0	1	0	0
18162	79960	PHF17	NM_199320	4	0	129950228	130015827	129972363	130012866	1.63887	7.05138	16.8522	2.16e-10	2.95e-08	14.344	-1.04136	11.8929	-2.97671	0.0376	0.262199	-3.79408	2743315	1.98457	9.1873	10.4577	9.17e-06	6.27e-05	3.87947	1.86024	9.20427	16.4802	4.01e-08	9.21e-07	9.35315	1.65804	8.35534	11.9123	1.49e-06	1.41e-05	5.65443	1	0	0	1	0	0	1	0	0
2205	6059	ABCE1	NM_001040876	4	0	146238605	146270124	146245014	146268174	2.16381	9.36578	12.6089	8.39e-09	3.7e-07	10.6179	-0.932921	8.72961	-3.9343	0.015	0.192526	-2.77986	2746024	2.58165	10.6058	18.0811	1.69e-07	6.5e-06	8.15847	2.08915	8.70274	9.0069	7.49e-06	3.21e-05	3.75364	1.64059	9.95697	8.38783	2.31e-05	9.6e-05	2.68481	1	0	0	1	0	0	1	0	0
35370	54726	OTUD4	NM_199324	4	1	146274252	146315345	146278031	146315309	0.592184	9.44503	8.32211	1.19e-06	1.76e-05	5.47697	-0.38837	6.22466	-1.57871	0.185	0.479958	-5.4824	2788195	0.470156	10.5264	4.12632	0.00374	0.00754	-2.69921	0.396397	9.7988	5.29882	0.000465	0.00104	-0.700448	0.23078	9.49528	2.62241	0.0293	0.0441	-4.96281	1	0	0	1	0	0	1	0	0
35370	54726	OTUD4	NM_017493	4	1	146299739	146315345	146300100	146315309	0.592184	9.44503	8.32211	1.19e-06	1.76e-05	5.47697	0.579988	4.25874	1.08227	0.336	0.614413	-6.04238	2788195	0.470156	10.5264	4.12632	0.00374	0.00754	-2.69921	0.396397	9.7988	5.29882	0.000465	0.00104	-0.700448	0.23078	9.49528	2.62241	0.0293	0.0441	-4.96281	1	0	0	1	0	0	1	0	0
90923	92345	LOC92345	NM_138386	4	1	164269274	164307522	164269498	164307328	2.10703	7.71433	7.68446	2.91e-06	3.67e-05	4.54594	-0.569433	5.0939	-2.09464	0.0998	0.375774	-4.84948	2792069	1.98881	8.25921	11.5802	4.42e-06	3.9e-05	4.67546	2.01181	7.26574	8.58202	1.12e-05	4.4e-05	3.32113	1.8305	7.9234	8.97589	1.38e-05	6.52e-05	3.24806	1	0	0	1	0	0	1	0	0
41872	64979	MRPL36	NM_032479	5	1	1851499	1852945	1851737	1852048	1.30604	10.6202	14.3776	1.62e-09	1.15e-07	12.3001	-0.00453667	9.9809	-0.0191028	0.986	0.994945	-6.66948	2846186	1.92713	9.35487	15.9818	4.21e-07	9.75e-06	7.20012	2.02497	9.45956	11.5311	9.21e-07	6.76e-06	6.01402	0.747184	11.685	10.759	3.35e-06	2.42e-05	4.78097	1	0	0	1	0	0	1	0	0
37935	4726	NDUFS6	NM_004553	5	0	1854508	1869162	1854531	1869029	1.06744	10.9891	11.7592	1.98e-08	7.06e-07	9.73071	-0.549052	12.7988	-2.45535	0.066	0.324776	-4.40761	2799184	1.41161	11.3234	8.45516	4.08e-05	0.000181	2.24319	1.63352	11.1663	12.2752	5.36e-07	4.64e-06	6.59544	0.639036	12.3038	7.00064	8.87e-05	0.000278	1.21927	1	0	0	1	0	0	1	0	0
37695	5810	RAD1	NM_002853	5	1	34941124	34951536	34944626	34950753	1.19665	8.78075	16.3918	3.07e-10	3.69e-08	13.9876	0.276399	9.03687	1.03165	0.357	0.630418	-6.09367	2806231	1.78882	11.4357	13.8856	1.18e-06	1.74e-05	6.09947	1.91556	10.5104	15.6654	6.29e-08	1.16e-06	8.87804	1.11411	11.2527	18.5922	4.03e-08	1.73e-06	9.49211	1	0	0	1	0	0	1	0	0
10133	55299	BXDC2	NM_018321	5	0	34951576	34961541	34951600	34961356	1.99381	7.81324	14.5636	1.38e-09	1.01e-07	12.4655	-0.568995	11.3685	-2.51729	0.0616	0.316605	-4.33287	2806231	1.78882	11.4357	13.8856	1.18e-06	1.74e-05	6.09947	1.91556	10.5104	15.6654	6.29e-08	1.16e-06	8.87804	1.11411	11.2527	18.5922	4.03e-08	1.73e-06	9.49211	1	0	0	1	0	0	1	0	0
43155	9631	NUP155	NM_004298	5	1	37327697	37406643	37327758	37400222	1.58825	8.51571	12.8854	6.41e-09	3.08e-07	10.8949	-0.676047	8.64236	-1.78265	0.145	0.435788	-5.23452	2853768	1.7928	10.7561	15.1046	6.38e-07	1.23e-05	6.75899	1.41831	9.00222	12.0009	6.52e-07	5.32e-06	6.38502	1.27184	9.70811	10.4074	4.35e-06	2.87e-05	4.49754	1	0	0	1	0	0	1	0	0
43155	9631	NUP155	NM_153485	5	1	37327697	37406953	37327758	37406835	1.58825	8.51571	12.8854	6.41e-09	3.08e-07	10.8949	-0.676047	8.64236	-1.78265	0.145	0.435788	-5.23452	2853768	1.7928	10.7561	15.1046	6.38e-07	1.23e-05	6.75899	1.41831	9.00222	12.0009	6.52e-07	5.32e-06	6.38502	1.27184	9.70811	10.4074	4.35e-06	2.87e-05	4.49754	1	0	0	1	0	0	1	0	0
62	1161	ERCC8	NM_000082	5	1	60205414	60276647	60206198	60276591	1.00339	6.6918	6.93706	8.84e-06	9.25e-05	3.38813	0.107032	7.81122	0.3017	0.777	0.904787	-6.61502	2858668	1.21404	8.38057	4.87417	0.00145	0.00332	-1.67042	1.00075	6.85459	5.42451	0.000394	0.000897	-0.520945	1.03403	8.16074	5.08261	0.000817	0.00184	-1.18862	1	0	0	1	0	0	1	0	0
18372	91942	NDUFA12L	NM_174889	5	0	60276797	60484608	60276839	60484538	2.68196	9.19359	23.2175	3.4e-12	2.68e-09	18.4162	-0.748199	10.7046	-3.1764	0.0307	0.245101	-3.56984	2811247	3.27181	8.93468	10.4349	9.31e-06	6.33e-05	3.86246	3.24245	9.01116	13.3181	2.63e-07	2.87e-06	7.35689	2.77654	9.77222	24.4522	4.19e-09	6.25e-07	11.7952	1	0	0	1	0	0	1	0	0
41006	23107	MRPS27	NM_015084	5	1	71551111	71651808	71552491	71651803	1.11645	10.4422	9.68716	2.05e-07	4.28e-06	7.30928	-0.652991	11.0173	-1.59453	0.181	0.476379	-5.46338	2861952	1.06484	11.392	9.24323	2.2e-05	0.000115	2.92424	0.764189	10.6492	6.98428	5.87e-05	0.000174	1.52802	0.810571	10.826	10.5869	3.81e-06	2.63e-05	4.64334	1	0	0	1	0	0	1	0	0
11695	79810	PTCD2	NM_024754	5	0	71651955	71690934	71651965	71690009	1.71481	7.55093	14.5675	1.38e-09	1.01e-07	12.4689	0.0224323	6.89105	0.0624736	0.953	0.983885	-6.66733	2814855	1.95159	9.62451	13.3986	1.53e-06	2.01e-05	5.81933	1.85022	9.04904	15.043	9e-08	1.45e-06	8.49792	1.78518	8.64889	13.8366	4.49e-07	6.73e-06	6.94686	1	0	0	1	0	0	1	0	0
6760	55781	RIOK2	NM_018343	5	1	96524396	96544699	96524520	96544650	0.832036	8.9645	8.74097	6.8e-07	1.12e-05	6.06165	-0.76499	9.36422	-3.33707	0.0262	0.231811	-3.3942	2868283	0.892959	9.62316	8.46587	4.05e-05	0.00018	2.2528	0.61791	7.62663	3.06065	0.0133	0.0212	-4.23122	0.436686	9.68674	4.37376	0.00211	0.00418	-2.20649	1	0	0	1	0	0	1	0	0
6536	134430	WDR36	NM_139281	5	0	110455768	110494098	110455885	110490479	2.17804	8.75326	17.5003	1.33e-10	2.19e-08	14.8289	-0.412757	8.60677	-1.53612	0.195	0.490301	-5.53333	2823820	1.68815	11.125	11.676	4.16e-06	3.74e-05	4.73995	1.34714	9.31402	8.94505	7.93e-06	3.35e-05	3.69172	1.28855	9.84597	10.5738	3.84e-06	2.65e-05	4.63272	1	0	0	1	0	0	1	0	0
18762	90624	LYRM7	NM_181705	5	0	130534539	130569017	130534612	130563192	1.60091	9.26235	15.1464	8.4e-10	7.33e-08	12.9704	1.05485	2.26001	1.75804	0.149	0.440317	-5.26471	2828115	2.05936	9.5214	14.6266	8.08e-07	1.42e-05	6.50716	2.02691	8.81455	11.4977	9.44e-07	6.87e-06	5.9871	1.60204	9.05414	10.4861	4.1e-06	2.77e-05	4.56173	1	0	0	1	0	0	1	0	0
12333	51237	MGC29506	NM_016459	5	1	138751156	138753503	138751352	138753443	1.11118	9.37766	7.09088	6.99e-06	7.59e-05	3.63247	-1.35801	5.8889	-3.11847	0.0325	0.249918	-3.63422	2877893	1.13591	9.91929	11.1532	5.79e-06	4.67e-05	4.38158	0.993014	11.2314	8.047	1.89e-05	6.75e-05	2.75136	0.504166	11.5704	6.07362	0.000245	0.000649	0.116262	1	0	0	1	0	0	1	0	0
7083	51520	LARS	NM_020117	5	1	145472782	145542486	145473861	145542248	1.76604	10.0784	13.5163	3.53e-09	2.01e-07	11.5069	-0.917092	10.909	-3.3647	0.0255	0.228888	-3.36444	2879927	1.9413	10.9556	17.9254	1.8e-07	6.52e-06	8.09166	1.52846	9.73432	13.0179	3.21e-07	3.28e-06	7.14366	1.50598	10.0778	10.9186	2.98e-06	2.25e-05	4.90686	1	0	0	1	0	0	1	0	0
4879	10915	TCERG1	NM_001040006	5	0	145807065	145871260	145807105	145870397	0.773441	10.3019	8.794	6.34e-07	1.06e-05	6.13421	-0.814804	10.4184	-2.05729	0.104	0.381719	-4.89564	2834093	0.829359	11.0327	6.85201	0.00017	0.000554	0.677708	0.524485	11.5501	5.57872	0.000321	0.00075	-0.303738	0.651	10.1358	7.6257	4.72e-05	0.000167	1.90509	1	0	0	1	0	0	1	0	0
4879	10915	TCERG1	NM_006706	5	0	145807065	145871260	145807105	145870397	0.773441	10.3019	8.794	6.34e-07	1.06e-05	6.13421	-0.814804	10.4184	-2.05729	0.104	0.381719	-4.89564	2834093	0.829359	11.0327	6.85201	0.00017	0.000554	0.677708	0.524485	11.5501	5.57872	0.000321	0.00075	-0.303738	0.651	10.1358	7.6257	4.72e-05	0.000167	1.90509	1	0	0	1	0	0	1	0	0
38096	10146	G3BP1	NM_005754	5	0	151131668	151165105	151146374	151163844	1.59537	10.3367	16.1426	3.74e-10	4.19e-08	13.7905	-0.837751	10.7574	-3.703	0.0185	0.207997	-3.01057	2835960	1.33156	12.0613	10.8701	6.96e-06	5.22e-05	4.18086	1.20364	11.0794	11.1699	1.21e-06	8.16e-06	5.71918	0.781178	11.2566	10.5296	3.97e-06	2.71e-05	4.59698	1	0	0	1	0	0	1	0	0
38096	10146	G3BP1	NM_198395	5	0	151131668	151165105	151146374	151163844	1.59537	10.3367	16.1426	3.74e-10	4.19e-08	13.7905	-0.837751	10.7574	-3.703	0.0185	0.207997	-3.01057	2835960	1.33156	12.0613	10.8701	6.96e-06	5.22e-05	4.18086	1.20364	11.0794	11.1699	1.21e-06	8.16e-06	5.71918	0.781178	11.2566	10.5296	3.97e-06	2.71e-05	4.59698	1	0	0	1	0	0	1	0	0
9155	25929	GEMIN5	NM_015465	5	1	154247963	154297885	154247963	154297885	2.87022	9.33951	21.5089	9.22e-12	4.42e-09	17.4576	-1.38287	8.31925	-5.4058	0.00468	0.143337	-1.51088	2882897	3.09796	9.86471	31.7528	2.52e-09	2.6e-06	12.2874	2.55533	8.71266	11.8544	7.25e-07	5.76e-06	6.27076	2.43322	8.98005	22.4257	8.58e-09	8.7e-07	11.0778	1	0	0	1	0	0	1	0	0
56664	29093	MRPL22	NM_014180	5	0	154300838	154326720	154300863	154326649	1.20191	9.13405	12.4005	1.03e-08	4.3e-07	10.4054	-0.307882	12.67	-1.1039	0.328	0.607563	-6.02004	2836886	1.4735	8.77534	5.61626	0.000611	0.00159	-0.728232	1.53052	7.96295	5.83772	0.00023	0.00056	0.0536372	0.556858	10.1326	4.14696	0.0029	0.00551	-2.54674	1	0	0	1	0	0	1	0	0
56664	29093	MRPL22	NM_001014990	5	0	154300838	154326720	154316168	154326649	1.20191	9.13405	12.4005	1.03e-08	4.3e-07	10.4054	-0.307882	12.67	-1.1039	0.328	0.607563	-6.02004	2836886	1.4735	8.77534	5.61626	0.000611	0.00159	-0.728232	1.53052	7.96295	5.83772	0.00023	0.00056	0.0536372	0.556858	10.1326	4.14696	0.0029	0.00551	-2.54674	1	0	0	1	0	0	1	0	0
87629	4869	NPM1	NM_001037738	5	0	170747402	170766333	170747557	170766013	2.01188	11.7514	24.4732	1.71e-12	1.98e-09	19.0698	-0.945138	12.8194	-4.20344	0.0119	0.179653	-2.5227	2840616	1.32093	13.1077	11.7486	3.98e-06	3.65e-05	4.78851	1.78417	12.4359	18.3288	1.55e-08	5.44e-07	10.3467	0.610533	13.0759	9.04614	1.3e-05	6.25e-05	3.31326	1	0	0	1	0	0	1	0	0
87629	4869	NPM1	NM_002520	5	0	170747402	170770491	170747557	170770173	2.01188	11.7514	24.4732	1.71e-12	1.98e-09	19.0698	-0.945138	12.8194	-4.20344	0.0119	0.179653	-2.5227	2840616	1.32093	13.1077	11.7486	3.98e-06	3.65e-05	4.78851	1.78417	12.4359	18.3288	1.55e-08	5.44e-07	10.3467	0.610533	13.0759	9.04614	1.3e-05	6.25e-05	3.31326	1	0	0	1	0	0	1	0	0
87629	4869	NPM1	NM_199185	5	0	170747402	170770491	170747557	170770173	2.01188	11.7514	24.4732	1.71e-12	1.98e-09	19.0698	-0.945138	12.8194	-4.20344	0.0119	0.179653	-2.5227	2840616	1.32093	13.1077	11.7486	3.98e-06	3.65e-05	4.78851	1.78417	12.4359	18.3288	1.55e-08	5.44e-07	10.3467	0.610533	13.0759	9.04614	1.3e-05	6.25e-05	3.31326	1	0	0	1	0	0	1	0	0
16887	51491	HSPC111	NM_016391	5	1	175743555	175748958	175743837	175748145	2.83208	10.0396	25.033	1.27e-12	1.69e-09	19.3485	-1.24398	13.5041	-5.43045	0.0046	0.143054	-1.49228	2888284	3.41052	9.69979	10.7042	7.77e-06	5.62e-05	4.06087	2.76914	9.52849	13.5094	2.32e-07	2.68e-06	7.49033	2.20238	10.459	18.9013	3.52e-08	1.62e-06	9.63291	1	0	0	1	0	0	1	0	0
3236	1627	DBN1	NM_080881	5	1	176816219	176832804	176817039	176831816	1.24634	8.49563	7.57923	3.39e-06	4.15e-05	4.38735	-0.809731	9.72918	-3.58698	0.0206	0.213346	-3.12972	2888800	1.34583	9.53829	9.77847	1.48e-05	8.72e-05	3.35838	0.867267	11.7179	5.69417	0.000277	0.000658	-0.14328	0.81562	9.44928	9.02106	1.32e-05	6.34e-05	3.29003	1	0	0	1	0	0	1	0	0
3236	1627	DBN1	NM_004395	5	1	176816219	176833270	176817039	176833127	1.24634	8.49563	7.57923	3.39e-06	4.15e-05	4.38735	-0.809731	9.72918	-3.58698	0.0206	0.213346	-3.12972	2888800	1.34583	9.53829	9.77847	1.48e-05	8.72e-05	3.35838	0.867267	11.7179	5.69417	0.000277	0.000658	-0.14328	0.81562	9.44928	9.02106	1.32e-05	6.34e-05	3.29003	1	0	0	1	0	0	1	0	0
2593	7913	DEK	NM_003472	6	1	18332380	18372777	18333928	18372196	0.709327	10.7172	7.53921	3.59e-06	4.36e-05	4.32667	-0.652044	11.5218	-2.3777	0.0721	0.334072	-4.50188	2944068	0.458862	12.2587	4.76908	0.00165	0.00371	-1.81017	1.11083	11.3924	13.9499	1.75e-07	2.23e-06	7.79076	0.601198	11.0881	8.93045	1.43e-05	6.69e-05	3.20565	1	0	0	1	0	0	1	0	0
119667	85235	HIST1H2AH	NM_080596	6	0	27222886	27223323	27222886	27223272	0.311622	8.32001	3.21746	0.00653	0.0265	-3.39493	0.0132663	11.4929	0.0424326	0.968	0.988462	-6.66861	2899772	3.30118	8.04258	3.76177	0.00613	0.0116	-3.22864	1.41678	8.63472	4.41128	0.00162	0.00316	-2.03055	1.82095	8.10146	9.15651	1.18e-05	5.88e-05	3.41484	1	0	0	1	0	0	1	0	0
-1	8329	HIST1H2AI	NM_003509	6	0	27883955	27884422	27883966	27884358	0.311622	8.32001	3.21746	0.00653	0.0265	-3.39493	-1.17044	11.5199	-4.29022	0.011	0.175848	-2.4423	2947040	2.09747	12.2877	5.12104	0.00108	0.00258	-1.34835	2.00866	11.9421	8.87553	8.46e-06	3.54e-05	3.62172	1.15233	11.6446	12.2165	1.22e-06	1.26e-05	5.87158	1	0	0	1	0	0	1	0	0
-1	8357	HIST1H3H	NM_003536	6	0	27885820	27886291	27885830	27886240	0.245118	4.30836	2.97533	0.0105	0.0396	-3.86165	-0.662069	9.75926	-2.69378	0.0508	0.29367	-4.12242	2900051	1.61896	10.1578	4.87768	0.00144	0.00331	-1.66579	0.608293	10.7142	2.80871	0.0201	0.0308	-4.65255	0.78867	10.2533	4.78822	0.0012	0.00256	-1.60278	1	0	0	1	0	0	1	0	0
3862	2794	GNL1	NM_005275	6	1	30621674	30632986	30621827	30631958	0.273569	6.45573	2.96683	0.0106	0.0402	-3.87793	-0.212741	8.28033	-0.774154	0.479	0.726478	-6.32948	2901660	1.48662	9.63662	10.1743	1.12e-05	7.15e-05	3.66592	0.7892	9.14101	5.37083	0.000423	0.000954	-0.597335	1.23242	8.88878	11.3942	2.13e-06	1.78e-05	5.27221	1	0	0	1	0	0	1	0	0
11897	80742	PRR3	NM_001077497	6	0	30632734	30640158	30633100	30638250	1.09343	8.2981	13.219	4.66e-09	2.44e-07	11.2219	-0.833932	6.94734	-2.52647	0.061	0.315603	-4.32182	2901660	1.48662	9.63662	10.1743	1.12e-05	7.15e-05	3.66592	0.7892	9.14101	5.37083	0.000423	0.000954	-0.597335	1.23242	8.88878	11.3942	2.13e-06	1.78e-05	5.27221	1	0	0	1	0	0	1	0	0
32205	28973	MRPS18B	NM_014046	6	0	30693584	30702145	30693621	30701552	0.880815	8.9743	11.0443	4.26e-08	1.26e-06	8.93917	-0.161986	12.3204	-0.727391	0.505	0.743564	-6.36707	2901818	1.54432	10.8131	7.48627	9.39e-05	0.000347	1.3287	1.27851	10.1153	9.08377	6.98e-06	3.05e-05	3.83009	0.409589	11.5229	5.95022	0.000282	0.000733	-0.0388822	1	0	0	1	0	0	1	0	0
7090	2968	GTF2H4	NM_001517	6	0	30983955	30989857	30984792	30989738	0.577521	7.39004	6.58389	1.53e-05	0.000147	2.81499	-0.137088	7.76935	-0.613782	0.571	0.785892	-6.4506	2902013	0.987014	8.56126	6.95659	0.000153	0.000512	0.788127	0.763619	8.79012	7.41943	3.64e-05	0.000116	2.04449	0.530053	9.11373	6.4386	0.000162	0.000458	0.563442	1	0	0	1	0	0	1	0	0
48376	7919	BAT1	NM_004640	6	1	31605976	31618203	31606189	31616287	0.350328	12.026	4.91148	0.000262	0.00167	-0.128289	-0.877422	10.392	-3.77537	0.0173	0.202615	-2.93741	2949038	0.399734	12.434	3.1152	0.0154	0.0261	-4.20494	0.277199	12.067	2.74823	0.0222	0.0338	-4.75341	0.30309	12.2434	4.34647	0.00219	0.00431	-2.24707	1	0	0	1	0	0	1	0	0
48376	7919	BAT1	NM_080598	6	1	31605976	31618203	31606189	31616287	0.350328	12.026	4.91148	0.000262	0.00167	-0.128289	-0.877422	10.392	-3.77537	0.0173	0.202615	-2.93741	2949038	0.399734	12.434	3.1152	0.0154	0.0261	-4.20494	0.277199	12.067	2.74823	0.0222	0.0338	-4.75341	0.30309	12.2434	4.34647	0.00219	0.00431	-2.24707	1	0	0	1	0	0	1	0	0
56004	6048	RNF5	NM_006913	6	0	32254149	32256544	32254266	32256080	0.283691	8.6193	3.55757	0.00337	0.015	-2.73258	-0.351968	9.67009	-1.52999	0.196	0.491826	-5.54063	2903129	0.859152	10.1779	4.6658	0.00187	0.00413	-1.94906	0.733758	10.1865	3.90561	0.00346	0.00626	-2.8345	0.216685	11.198	2.97487	0.0168	0.0266	-4.39386	1	0	0	1	0	0	1	0	0
3038	2289	FKBP5	NM_004117	6	1	35649345	35764691	35651589	35718578	1.04283	7.63651	4.9967	0.000225	0.00146	0.0303723	-1.55233	6.9501	-3.99748	0.0142	0.189096	-2.71841	2951567	1.94021	10.6031	19.0871	1.13e-07	5.22e-06	8.57526	1.85002	9.5769	12.4618	4.7e-07	4.24e-06	6.73609	1.89032	9.49446	18.4158	4.36e-08	1.82e-06	9.41058	1	0	0	1	0	0	1	0	0
2991	705	BYSL	NM_004053	6	0	41996942	42008759	41997278	42008421	2.01122	8.60736	19.3441	3.65e-11	9.79e-09	16.1116	-0.937986	10.6953	-3.65741	0.0193	0.210236	-3.05712	2906990	3.44649	7.02774	5.37173	0.000805	0.00201	-1.03016	1.12997	7.83549	4.51811	0.00138	0.00275	-1.86477	2.06741	7.48312	13.1094	6.94e-07	8.7e-06	6.4803	1	0	0	1	0	0	1	0	0
41632	285855	RPL7L1	NM_198486	6	0	42955648	42962708	42955653	42962179	1.25357	11.0126	18.1708	8.19e-11	1.61e-08	15.3114	-0.726097	12.3181	-3.08624	0.0336	0.252267	-3.67028	2907415	1.29507	11.4307	11.2016	5.61e-06	4.59e-05	4.41545	1.01278	9.78007	9.58514	4.45e-06	2.17e-05	4.31591	0.787304	10.6609	10.887	3.05e-06	2.28e-05	4.8821	1	0	0	1	0	0	1	0	0
3586	9533	POLR1C	NM_203290	6	0	43592768	43597221	43592825	43597015	1.7169	8.616	16.3868	3.09e-10	3.7e-08	13.9837	-0.388864	9.14846	-1.74529	0.151	0.442891	-5.28032	2908052	2.04432	10.1275	14.1035	1.06e-06	1.64e-05	6.22163	1.76023	10.2955	11.7221	7.99e-07	6.16e-06	6.16652	1.5207	10.2978	17.3728	7.03e-08	2.24e-06	8.91079	1	0	0	1	0	0	1	0	0
3586	9533	POLR1C	NM_004875	6	0	43592768	43605091	43592825	43605070	1.7169	8.616	16.3868	3.09e-10	3.7e-08	13.9837	-0.388864	9.14846	-1.74529	0.151	0.442891	-5.28032	2908052	2.04432	10.1275	14.1035	1.06e-06	1.64e-05	6.22163	1.76023	10.2955	11.7221	7.99e-07	6.16e-06	6.16652	1.5207	10.2978	17.3728	7.03e-08	2.24e-06	8.91079	1	0	0	1	0	0	1	0	0
69316	57510	XPO5	NM_020750	6	1	43598052	43651641	43599583	43651578	1.81439	8.3765	20.7579	1.46e-11	5.93e-09	17.0084	-0.225978	7.90874	-0.738752	0.499	0.739494	-6.35811	2954678	1.98875	10.6387	17.1917	2.46e-07	7.56e-06	7.76799	1.40399	9.83117	11.9391	6.82e-07	5.5e-06	6.33701	1.61566	9.94717	20.2897	1.96e-08	1.22e-06	10.2356	1	0	0	1	0	0	1	0	0
74306	3326	HSP90AB1	NM_007355	6	0	44322826	44329591	44324344	44329312	1.34754	12.706	11.8375	1.83e-08	6.6e-07	9.81488	-1.10493	12.5063	-3.61368	0.0201	0.212679	-3.1021	2908474	0.986385	13.5361	10.5604	8.55e-06	6e-05	3.95553	1.57879	12.7252	21.8371	3.22e-09	2.38e-07	11.9679	0.875957	12.9263	13.9754	4.14e-07	6.4e-06	7.03318	1	0	0	1	0	0	1	0	0
6262	134637	DEADC1	NM_182503	6	1	143788770	143804806	143791292	143801478	1.56704	6.71444	11.5848	2.38e-08	8.14e-07	9.54154	-0.731314	6.89106	-3.17967	0.0306	0.244881	-3.56622	2977471	2.23134	9.35041	20.5162	6.62e-08	4.38e-06	9.12655	2.02492	9.17621	18.1006	1.74e-08	5.65e-07	10.2299	2.0335	8.29037	20.6752	1.68e-08	1.14e-06	10.3948	1	0	0	1	0	0	1	0	0
2691	8504	PEX3	NM_003630	6	0	143813809	143852833	143813872	143852055	1.18134	7.94649	8.14495	1.52e-06	2.17e-05	5.22336	0.660656	7.28065	1.56548	0.188	0.483349	-5.49826	2928874	1.09097	9.38063	7.17958	0.000124	0.000432	1.01944	0.84242	7.98502	4.9304	0.00077	0.00162	-1.23937	0.787595	8.9005	7.56358	5.02e-05	0.000175	1.83887	1	0	0	1	0	0	1	0	0
4773	10643	IGF2BP3	NM_006547	7	1	23316353	23476519	23318505	23476253	0.374745	9.84539	3.1966	0.0068	0.0274	-3.43536	0.188415	11.7153	0.655435	0.546	0.771379	-6.42131	3041409	0.373928	11.273	3.776	0.00601	0.0114	-3.20765	0.332807	10.3218	3.85706	0.00373	0.00669	-2.91323	0.28954	10.2572	4.54911	0.00165	0.00338	-1.94816	1	0	0	1	0	0	1	0	0
40583	11335	CBX3	NM_007276	7	0	26207623	26219498	26209143	26218352	0.918622	11.4124	13.2741	4.42e-09	2.37e-07	11.2751	0.236463	13.7689	0.821947	0.455	0.706769	-6.28927	2993639	1.08659	11.6642	7.2574	0.000116	0.000409	1.09887	1.04105	10.8983	9.56738	4.52e-06	2.2e-05	4.29907	0.391697	12.0609	4.76352	0.00124	0.00264	-1.63809	1	0	0	1	0	0	1	0	0
40583	11335	CBX3	NM_016587	7	0	26207848	26219498	26209143	26218352	0.918622	11.4124	13.2741	4.42e-09	2.37e-07	11.2751	0.236463	13.7689	0.821947	0.455	0.706769	-6.28927	2993639	1.08659	11.6642	7.2574	0.000116	0.000409	1.09887	1.04105	10.8983	9.56738	4.52e-06	2.2e-05	4.29907	0.391697	12.0609	4.76352	0.00124	0.00264	-1.63809	1	0	0	1	0	0	1	0	0
4538	5425	POLD2	NM_006230	7	1	44120811	44129654	44120908	44128176	1.67064	9.11344	13.2379	4.58e-09	2.42e-07	11.2402	-0.644304	7.86002	-2.42357	0.0684	0.328977	-4.44611	3048413	2.36583	10.6274	19.3399	1.03e-07	5.02e-06	8.67613	2.23531	11.5785	17.2975	2.6e-08	7.18e-07	9.80605	1.52184	11.0885	18.5525	4.1e-08	1.76e-06	9.47381	1	0	0	1	0	0	1	0	0
49449	51142	CHCHD2	NM_016139	7	1	56136761	56141680	56137037	56141599	0.800729	12.6213	10.3634	9.19e-08	2.26e-06	8.14349	-0.341553	11.7918	-1.51778	0.199	0.494992	-5.55515	3051928	1.23393	10.884	7.19359	0.000123	0.000428	1.03379	1.23183	10.8558	6.96493	6e-05	0.000178	1.50452	0.288338	12.3705	3.58583	0.00657	0.0115	-3.41563	1	0	0	1	0	0	1	0	0
55938	4191	MDH2	NM_005918	7	0	75515328	75533863	75515414	75533663	1.37571	11.2625	20.9818	1.27e-11	5.48e-09	17.1442	-0.242554	12.9983	-0.900709	0.416	0.676905	-6.21927	3009299	1.51365	12.1462	14.7848	7.47e-07	1.34e-05	6.59141	1.83666	11.1159	11.4238	9.98e-07	7.18e-06	5.92733	0.797321	12.1653	9.36106	9.95e-06	5.21e-05	3.60038	1	0	0	1	0	0	1	0	0
22725	7532	YWHAG	NM_012479	7	1	75794052	75826251	75796829	75826060	1.31924	11.4998	19.2361	3.93e-11	1.01e-08	16.0401	-1.09726	11.9746	-4.31243	0.0108	0.175031	-2.42192	3057650	1.54077	11.6859	14.5796	8.28e-07	1.43e-05	6.48193	1.3231	10.3469	13.8926	1.82e-07	2.27e-06	7.75223	0.933296	10.9256	12.0689	1.35e-06	1.33e-05	5.76688	1	0	0	1	0	0	1	0	0
2663	8454	CUL1	NM_003592	7	0	148026865	148129133	148058147	148128606	0.560099	9.44942	5.58587	7.96e-05	0.000603	1.10305	0.302564	10.1022	0.825885	0.452	0.705097	-6.28588	3030285	0.924466	11.1169	8.99781	2.65e-05	0.000131	2.71772	0.652003	10.1425	7.97725	2.03e-05	7.13e-05	2.67492	0.526294	10.5953	6.80557	0.000109	0.000329	0.996007	1	0	0	1	0	0	1	0	0
4180	57180	ACTR3B	NM_001040135	7	0	152087783	152183395	152087900	152182570	0.623492	8.2578	5.4388	0.000103	0.000746	0.839398	-0.512568	7.07181	-1.85681	0.132	0.41936	-5.14331	3032446	1.30861	9.59859	13.6758	1.32e-06	1.84e-05	5.98007	1.09303	9.87312	8.4418	1.28e-05	4.93e-05	3.17459	1.07617	9.37981	10.9891	2.84e-06	2.18e-05	4.96198	1	0	0	1	0	0	1	0	0
4180	57180	ACTR3B	NM_020445	7	0	152087783	152183395	152087900	152182570	0.623492	8.2578	5.4388	0.000103	0.000746	0.839398	-0.512568	7.07181	-1.85681	0.132	0.41936	-5.14331	3032446	1.30861	9.59859	13.6758	1.32e-06	1.84e-05	5.98007	1.09303	9.87312	8.4418	1.28e-05	4.93e-05	3.17459	1.07617	9.37981	10.9891	2.84e-06	2.18e-05	4.96198	1	0	0	1	0	0	1	0	0
31531	54984	PINX1	NM_017884	8	1	10659884	10734795	10660320	10734675	1.05571	8.30172	7.9003	2.14e-06	2.85e-05	4.86677	-0.947847	5.17243	-3.39239	0.0248	0.227407	-3.33474	3124180	2.13249	8.73732	13.0363	1.87e-06	2.25e-05	5.60415	2.12307	8.42429	14.7984	1.04e-07	1.57e-06	8.34422	2.16836	9.15741	17.5091	6.6e-08	2.2e-06	8.97792	1	0	0	1	0	0	1	0	0
1303	661	POLR3D	NM_001722	8	0	22158563	22164623	22158907	22163975	0.625781	7.99267	7.8005	2.46e-06	3.21e-05	4.71916	-0.236735	8.37746	-0.739881	0.498	0.73902	-6.35721	3089285	0.971283	9.69558	8.15371	5.24e-05	0.000219	1.96832	0.683643	9.74759	3.12915	0.0119	0.0191	-4.11662	0.68128	10.1406	6.34698	0.000179	0.000498	0.452802	1	0	0	1	0	0	1	0	0
6659	7486	WRN	NM_000553	8	0	31010319	31150817	31035505	31150159	0.424788	8.01059	3.4066	0.00452	0.0193	-3.02716	-0.345484	9.69298	-1.35372	0.243	0.539335	-5.74657	3092663	1.33608	9.17664	10.4678	9.11e-06	6.25e-05	3.88698	1.3238	7.8676	9.17541	6.42e-06	2.86e-05	3.92053	0.976157	7.96527	6.00231	0.000266	0.000696	0.0268602	1	0	0	1	0	0	1	0	0
32608	96764	NCOA6IP	NM_024831	8	0	56848254	56900556	56848731	56899815	1.08595	8.83936	10.6367	6.72e-08	1.78e-06	8.46797	-0.126576	7.53096	-0.400582	0.708	0.869537	-6.57407	3098935	1.06764	10.2131	11.0044	6.37e-06	4.98e-05	4.2767	0.97215	8.61045	8.15789	1.69e-05	6.18e-05	2.87186	0.851263	9.85544	9.56848	8.4e-06	4.62e-05	3.78499	1	0	0	1	0	0	1	0	0
8763	9650	MTFR1	NM_014637	8	0	66719527	66785338	66744741	66783832	1.75525	8.15202	13.1181	5.13e-09	2.6e-07	11.1238	-0.465952	9.35691	-1.08357	0.336	0.614114	-6.04104	3101385	2.48269	8.27825	9.59595	1.69e-05	9.54e-05	3.21277	2.37311	7.45445	12.1865	5.7e-07	4.86e-06	6.52788	1.78482	8.10637	12.1044	1.32e-06	1.31e-05	5.79216	1	0	0	1	0	0	1	0	0
14061	157506	RDH10	NM_172037	8	0	74369890	74399344	74370078	74397824	1.19766	5.4368	5.93609	4.4e-05	0.000361	1.71925	0.245215	7.17909	0.44483	0.678	0.851514	-6.55228	3103293	2.19224	7.01197	20.9447	5.68e-08	4.13e-06	9.28329	1.56583	6.77329	6.84339	6.89e-05	0.000198	1.35591	1.83473	6.449	7.25077	6.86e-05	0.000225	1.49901	1	0	0	1	0	0	1	0	0
100089	6921	TCEB1	NM_005648	8	1	75021187	75046899	75021418	75034556	1.13195	10.7521	13.244	4.55e-09	2.41e-07	11.2461	-0.140689	13.5385	-0.631586	0.56	0.779886	-6.43828	3140833	0.471616	9.75413	3.9336	0.00484	0.00945	-2.97695	0.963759	7.67152	6.07079	0.000172	0.000434	0.367358	0.323087	12.169	4.23019	0.00257	0.00497	-2.4211	1	0	0	1	0	0	1	0	0
9890	54968	TMEM70	NM_017866	8	0	75050983	75057564	75051070	75056409	1.67232	9.51909	17.0549	1.85e-10	2.64e-08	14.4977	0.0326833	16.7918	0.126954	0.905	0.963943	-6.65993	3103494	1.51077	7.99086	11.9976	3.42e-06	3.33e-05	4.95281	1.69212	6.49065	5.47344	0.000369	0.000847	-0.451664	0.811832	10.4562	6.08124	0.000243	0.000644	0.125779	1	0	0	1	0	0	1	0	0
6064	51633	OTUD6B	NM_016023	8	0	92151753	92168494	92151788	92166271	1.11958	7.44922	7.1998	5.93e-06	6.62e-05	3.80358	-0.657941	7.19109	-2.21803	0.0865	0.355629	-4.69736	3106539	1.06733	8.9465	5.62165	0.000608	0.00158	-0.721665	0.582688	7.85779	2.54595	0.031	0.0458	-5.08895	0.729291	8.62187	2.54987	0.0329	0.0489	-5.07933	1	0	0	1	0	0	1	0	0
12089	92140	MTDH	NM_178812	8	0	98725582	98807710	98725910	98806073	0.777502	10.6599	8.7198	6.99e-07	1.15e-05	6.03259	1.00613	7.92787	2.12459	0.0964	0.370463	-4.8125	3108433	0.81599	11.6051	7.76619	7.32e-05	0.000287	1.60235	0.605594	11.1737	4.40796	0.00163	0.00317	-2.03573	0.386375	10.9741	3.09527	0.0139	0.0225	-4.19952	1	0	0	1	0	0	1	0	0
6151	81034	SLC25A32	NM_030780	8	1	104480042	104496446	104481814	104496340	1.66012	9.59565	11.2519	3.4e-08	1.06e-06	9.17355	-0.117112	9.53389	-0.291848	0.784	0.9084	-6.61849	3110341	1.44521	11.1446	13.5437	1.42e-06	1.92e-05	5.9039	1.19541	9.75089	13.9528	1.75e-07	2.23e-06	7.79277	1.17176	10.4715	17.4961	6.64e-08	2.2e-06	8.97154	1	0	0	1	0	0	1	0	0
6430	25879	WDSOF1	NM_015420	8	0	104496117	104524375	104496394	104524285	1.49054	10.4171	18.2663	7.66e-11	1.54e-08	15.3785	-0.954293	11.8965	-4.08317	0.0132	0.184796	-2.63613	3110341	1.44521	11.1446	13.5437	1.42e-06	1.92e-05	5.9039	1.19541	9.75089	13.9528	1.75e-07	2.23e-06	7.79277	1.17176	10.4715	17.4961	6.64e-08	2.2e-06	8.97154	1	0	0	1	0	0	1	0	0
8785	9694	KIAA0103	NM_014673	8	0	109525028	109568311	109525063	109568002	0.630792	8.71387	4.31874	0.000783	0.00426	-1.25281	0.480619	10.2597	2.13327	0.0954	0.369443	-4.80179	3111375	0.415515	8.77758	3.20634	0.0135	0.0231	-4.06503	0.599304	8.72915	3.59992	0.00558	0.00962	-3.33399	0.420091	10.3285	3.71372	0.00543	0.00968	-3.21452	1	0	0	1	0	0	1	0	0
5762	9933	KIAA0020	NM_014878	9	1	2794154	2834129	2794330	2828506	1.86174	10.0721	19.0753	4.38e-11	1.07e-08	15.9329	-0.644999	12.2892	-2.57386	0.0579	0.309979	-4.26499	3196691	1.78407	10.6593	17.1486	2.51e-07	7.63e-06	7.74853	1.93466	10.2855	16.5008	3.96e-08	9.21e-07	9.36483	1.64343	10.6448	26.63	2.06e-09	5.71e-07	12.491	1	0	0	1	0	0	1	0	0
141	2731	GLDC	NM_000170	9	1	6522465	6635691	6523016	6635498	1.61623	10.2767	14.1818	1.93e-09	1.29e-07	12.1239	0.333072	11.5997	1.08787	0.334	0.612818	-6.03662	3197955	1.55087	10.6094	12.3301	2.81e-06	2.92e-05	5.16712	1.60567	11.4158	19.8882	7.47e-09	3.6e-07	11.1057	1.60068	10.749	24.8052	3.72e-09	6.21e-07	11.913	1	0	0	1	0	0	1	0	0
1838	4507	MTAP	NM_002451	9	0	21792634	21855966	21792747	21852012	2.56632	5.77504	19.2031	4.02e-11	1.01e-08	16.0182	-0.142306	7.81436	-0.595866	0.581	0.792409	-6.46271	3164914	1.34447	10.2435	14.5261	8.5e-07	1.45e-05	6.45315	1.51887	9.73202	16.4527	4.07e-08	9.27e-07	9.33749	1.74921	9.6647	17.395	6.96e-08	2.24e-06	8.9218	1	0	0	1	0	0	1	0	0
41505	65083	NOL6	NM_022917	9	1	33451351	33463940	33452661	33463839	1.42741	9.15756	13.4079	3.9e-09	2.15e-07	11.4037	-1.19455	7.96464	-4.03829	0.0137	0.186685	-2.67908	3203582	1.73779	9.61694	14.9833	6.77e-07	1.28e-05	6.69587	1.69376	10.1756	23.9886	1.38e-09	1.74e-07	12.8249	1.72264	9.27516	17.9899	5.28e-08	1.98e-06	9.21028	1	0	0	1	0	0	1	0	0
41505	65083	NOL6	NM_139235	9	1	33451351	33463940	33452661	33463839	1.42741	9.15756	13.4079	3.9e-09	2.15e-07	11.4037	-1.19455	7.96464	-4.03829	0.0137	0.186685	-2.67908	3203582	1.73779	9.61694	14.9833	6.77e-07	1.28e-05	6.69587	1.69376	10.1756	23.9886	1.38e-09	1.74e-07	12.8249	1.72264	9.27516	17.9899	5.28e-08	1.98e-06	9.21028	1	0	0	1	0	0	1	0	0
41486	64425	POLR1E	NM_022490	9	0	37475944	37493692	37476044	37493198	1.73449	6.5551	14.8257	1.1e-09	8.7e-08	12.695	-0.483761	8.07489	-1.99285	0.113	0.391823	-4.9753	3168938	1.98301	10.2026	15.0835	6.45e-07	1.24e-05	6.74804	2.02604	9.83539	17.8432	1.97e-08	6.06e-07	10.0962	1.88174	9.80442	21.2188	1.36e-08	1.01e-06	10.6137	1	0	0	1	0	0	1	0	0
6867	51010	EXOSC3	NM_016042	9	1	37770307	37775064	37770675	37775040	1.38385	9.00256	15.447	6.55e-10	6.15e-08	13.2234	-0.686736	11.3026	-2.71855	0.0494	0.29097	-4.09321	3205586	0.589276	10.1288	3.45734	0.00938	0.0169	-3.68319	1.03239	10.613	11.7561	7.79e-07	6.05e-06	6.19338	0.630204	10.7968	9.16378	1.17e-05	5.86e-05	3.42151	1	0	0	1	0	0	1	0	0
6867	51010	EXOSC3	NM_001002269	9	1	37770307	37775066	37770856	37775040	1.38385	9.00256	15.447	6.55e-10	6.15e-08	13.2234	-0.686736	11.3026	-2.71855	0.0494	0.29097	-4.09321	3205586	0.589276	10.1288	3.45734	0.00938	0.0169	-3.68319	1.03239	10.613	11.7561	7.79e-07	6.05e-06	6.19338	0.630204	10.7968	9.16378	1.17e-05	5.86e-05	3.42151	1	0	0	1	0	0	1	0	0
41601	80010	RMI1	NM_024945	9	0	85785532	85808804	85805721	85807598	1.07672	8.87483	12.5174	9.18e-09	3.93e-07	10.525	-0.320512	9.31161	-0.898905	0.416	0.677271	-6.22092	3176999	0.834006	9.31084	6.47359	0.000247	0.000751	0.267446	0.913203	7.80919	5.35092	0.000434	0.000976	-0.625775	0.925633	9.03155	6.35283	0.000178	0.000495	0.459906	1	0	0	1	0	0	1	0	0
41210	55035	NOL8	NM_017948	9	1	94099461	94127658	94099938	94126263	0.852568	10.0395	8.22585	1.36e-06	1.97e-05	5.33965	-0.839352	10.0984	-3.37204	0.0253	0.22817	-3.35656	3214749	0.695939	10.9697	7.3446	0.000107	0.000384	1.1871	1.07031	10.3015	11.152	1.23e-06	8.24e-06	5.70442	0.873665	10.0387	13.1183	6.9e-07	8.68e-06	6.48616	1	0	0	1	0	0	1	0	0
1859	4686	NCBP1	NM_002486	9	0	99435525	99475847	99435984	99473301	1.17974	7.55939	9.73481	1.93e-07	4.09e-06	7.36957	-0.089713	9.70558	-0.380508	0.722	0.876111	-6.58326	3181302	0.354809	10.095	2.94664	0.0197	0.0324	-4.46501	0.333516	8.95913	3.43601	0.00724	0.0122	-3.60506	0.75267	9.40695	10.1307	5.38e-06	3.33e-05	4.26831	1	0	0	1	0	0	1	0	0
21286	10541	ANP32B	NM_006401	9	0	99785463	99818041	99785658	99817533	0.85645	12.6335	12.9623	5.95e-09	2.91e-07	10.971	0.0171613	10.9454	0.0737332	0.945	0.980064	-6.6664	3181417	1.03326	11.0571	9.27381	2.14e-05	0.000113	2.94964	1.84828	10.8373	18.1147	1.72e-08	5.65e-07	10.2371	1.02912	11.2106	14.4489	3.16e-07	5.48e-06	7.32127	1	0	0	1	0	0	1	0	0
32436	54534	MRPL50	NM_019051	9	1	103192069	103200716	103192568	103200694	1.39701	9.71388	12.661	7.97e-09	3.59e-07	10.6705	-0.439018	10.7939	-1.59606	0.181	0.47609	-5.46155	3218067	1.47702	10.3372	6.47044	0.000247	0.000753	0.263954	1.78716	9.06663	10.6638	1.8e-06	1.08e-05	5.2913	1.11443	10.788	15.7937	1.53e-07	3.55e-06	8.09014	1	0	0	1	0	0	1	0	0
37704	5887	RAD23B	NM_002874	9	0	109085364	109134289	109085731	109131757	0.70363	9.40359	8.54471	8.82e-07	1.38e-05	5.79028	0.899938	9.50574	3.99499	0.0142	0.189197	-2.72082	3183757	0.263126	11.2929	2.74631	0.0266	0.0422	-4.77544	0.779619	11.9779	10.5865	1.92e-06	1.14e-05	5.22439	0.487994	11.4699	7.35635	6.17e-05	0.000206	1.61493	1	0	0	1	0	0	1	0	0
1399	1317	SLC31A1	NM_001859	9	0	115023688	115066591	115058249	115062573	0.484438	8.01497	5.96434	4.19e-05	0.000347	1.76823	0.256952	7.98965	0.841366	0.445	0.699204	-6.27243	3185522	0.959106	8.71766	7.27109	0.000114	0.000405	1.11278	0.964203	8.72822	7.6422	2.87e-05	9.59e-05	2.30039	1.0323	8.28129	10.7803	3.3e-06	2.4e-05	4.79789	1	0	0	1	0	0	1	0	0
3446	9128	PRPF4	NM_004697	9	0	115077794	115094874	115077844	115093760	1.04548	10.3129	10.7514	5.9e-08	1.6e-06	8.60215	-0.783096	8.98759	-3.08718	0.0336	0.252267	-3.66923	3185558	0.9659	10.8202	9.27357	2.15e-05	0.000113	2.94944	1.05222	10.1973	12.6784	4.04e-07	3.82e-06	6.89682	0.88775	10.7112	11.9644	1.44e-06	1.39e-05	5.692	1	0	0	1	0	0	1	0	0
9694	54107	POLE3	NM_017443	9	1	115209341	115212772	115210911	115212393	1.50088	10.5313	9.45782	2.72e-07	5.39e-06	7.0158	-0.812071	10.1158	-3.63789	0.0196	0.211007	-3.07715	3221646	1.22645	10.0255	12.8543	2.08e-06	2.38e-05	5.49382	1.89996	10.1996	19.8682	7.54e-09	3.61e-07	11.0963	1.21336	10.9453	16.4829	1.08e-07	2.93e-06	8.45842	1	0	0	1	0	0	1	0	0
12524	26147	PHF19	NM_015651	9	1	122657751	122679426	122660042	122676839	1.19858	8.90406	8.64721	7.69e-07	1.24e-05	5.93257	-0.772569	7.50652	-2.25317	0.0831	0.350345	-4.65417	3223687	0.984734	9.07436	8.55962	3.75e-05	0.00017	2.33651	0.676472	8.9079	7.07218	5.32e-05	0.00016	1.63415	1.05746	10.0752	18.9801	3.4e-08	1.6e-06	9.66839	1	0	0	1	0	0	1	0	0
12524	26147	PHF19	NM_001009936	9	1	122671674	122679426	122671784	122676839	1.19858	8.90406	8.64721	7.69e-07	1.24e-05	5.93257	-0.160595	10.4444	-0.290162	0.785	0.908892	-6.61908	3223687	0.984734	9.07436	8.55962	3.75e-05	0.00017	2.33651	0.676472	8.9079	7.07218	5.32e-05	0.00016	1.63415	1.05746	10.0752	18.9801	3.4e-08	1.6e-06	9.66839	1	0	0	1	0	0	1	0	0
12203	92399	MRRF	NM_199177	9	0	124066967	124125560	124072991	124124693	1.2689	8.11952	12.3166	1.12e-08	4.57e-07	10.3189	0.636787	8.07739	1.81861	0.139	0.427534	-5.19035	3188050	1.19871	10.6053	10.613	8.26e-06	5.86e-05	3.99426	0.826736	9.82206	9.24569	6.02e-06	2.73e-05	3.98939	1.55016	9.94063	16.1379	1.29e-07	3.2e-06	8.27609	1	0	0	1	0	0	1	0	0
12203	92399	MRRF	NM_138777	9	0	124066967	124125560	124072991	124124716	1.2689	8.11952	12.3166	1.12e-08	4.57e-07	10.3189	0.636787	8.07739	1.81861	0.139	0.427534	-5.19035	3188050	1.19871	10.6053	10.613	8.26e-06	5.86e-05	3.99426	0.826736	9.82206	9.24569	6.02e-06	2.73e-05	3.98939	1.55016	9.94063	16.1379	1.29e-07	3.2e-06	8.27609	1	0	0	1	0	0	1	0	0
48772	10244	RABEPK	NM_005833	9	0	127002877	127036257	127005113	127036079	2.12542	9.0794	20.1424	2.16e-11	7.49e-09	16.6265	-0.564402	10.557	-2.37621	0.0722	0.334243	-4.50369	3189080	2.20692	9.04584	22.5456	3.28e-08	3.59e-06	9.83729	2.62063	9.40872	20.7087	5.19e-09	3.11e-07	11.4795	2.11453	9.5388	27.6022	1.53e-09	5.71e-07	12.7794	1	0	0	1	0	0	1	0	0
69170	29988	SLC2A8	NM_014580	9	0	129199285	129209981	129199330	129209348	0.576975	7.39006	6.3699	2.16e-05	0.000196	2.45939	1.38925	12.5809	4.69446	0.00795	0.161316	-2.08354	3189800	0.748843	8.02861	6.79254	0.00018	0.00058	0.61435	0.943007	8.61323	9.82889	3.6e-06	1.83e-05	4.54436	0.574992	8.16089	4.06455	0.00326	0.00612	-2.67202	1	0	0	1	0	0	1	0	0
41056	26995	TRUB2	NM_015679	9	1	130111216	130124517	130111649	130124507	1.32948	8.74547	14.2137	1.88e-09	1.27e-07	12.1528	-0.296767	9.85466	-1.28446	0.264	0.556455	-5.8249	3226493	1.78917	9.71746	10.4992	8.92e-06	6.16e-05	3.91031	1.76277	9.25618	13.1023	3.03e-07	3.16e-06	7.20411	1.47466	9.93347	18.0355	5.17e-08	1.95e-06	9.23197	1	0	0	1	0	0	1	0	0
68641	51117	COQ4	NM_016035	9	0	130124635	130136169	130124958	130135744	1.3974	7.86511	10.4383	8.43e-08	2.12e-06	8.23316	-0.083602	6.8432	-0.300252	0.778	0.905292	-6.61553	3190339	0.60464	9.30126	2.91333	0.0207	0.0339	-4.51656	0.834702	9.26245	7.10622	5.12e-05	0.000155	1.67502	0.768983	9.85025	7.15342	7.58e-05	0.000244	1.39099	1	0	0	1	0	0	1	0	0
55707	6418	SET	NM_003011	9	0	130491681	130498487	130491682	130496763	0.693434	12.0497	8.3575	1.14e-06	1.7e-05	5.52718	-1.23855	12.2962	-4.31909	0.0108	0.174752	-2.41583	3190659	0.53037	12.7952	5.17182	0.00102	0.00245	-1.28319	1.53709	11.6886	15.2704	7.88e-08	1.33e-06	8.63859	0.543276	12.4094	7.99154	3.33e-05	0.000127	2.28673	1	0	0	1	0	0	1	0	0
6095	23404	EXOSC2	NM_014285	9	0	132558997	132570074	132558999	132568981	1.74841	9.22593	21.4471	9.57e-12	4.55e-09	17.4213	-0.749283	8.4266	-2.32895	0.0762	0.339916	-4.56134	3191695	2.07807	10.8886	16.215	3.79e-07	9.17e-06	7.31309	2.29613	10.6717	25.6344	7.57e-10	1.44e-07	13.4228	1.81414	10.4534	19.7204	2.48e-08	1.39e-06	9.99417	1	0	0	1	0	0	1	0	0
4562	5900	RALGDS	NM_006266	9	1	134962928	134986381	134963794	134986361	0.777382	8.94894	7.89731	2.15e-06	2.86e-05	4.86237	1.66806	7.75983	2.91365	0.0402	0.269168	-3.86622	3228463	0.390518	8.99705	3.62068	0.00745	0.0138	-3.438	0.960847	9.88953	8.32712	1.43e-05	5.41e-05	3.05329	0.76803	9.492	7.60923	4.8e-05	0.000169	1.88757	1	0	0	1	0	0	1	0	0
44153	6838	SURF6	NM_006753	9	1	135187373	135192864	135188525	135192789	1.08127	8.52858	10.7982	5.6e-08	1.54e-06	8.65651	-1.74065	8.56455	-6.26885	0.00264	0.125595	-0.904558	3228621	0.71788	9.3785	4.63521	0.00194	0.00428	-1.99049	1.20257	10.2355	13.9067	1.8e-07	2.26e-06	7.76172	0.812815	9.98419	13.0922	7.01e-07	8.76e-06	6.46893	1	0	0	1	0	0	1	0	0
2321	6621	SNAPC4	NM_003086	9	1	138389850	138412709	138390628	138412700	0.819761	8.66886	7.26435	5.39e-06	6.11e-05	3.90423	-0.808055	10.7577	-3.55457	0.0212	0.215704	-3.16342	3229880	0.561059	9.21298	4.22299	0.00329	0.00675	-2.5618	0.961925	10.5353	12.6041	4.26e-07	3.96e-06	6.84195	0.812109	8.6555	13.8411	4.48e-07	6.73e-06	6.94969	1	0	0	1	0	0	1	0	0
74578	10807	SDCCAG3	NM_001039707	9	1	138416195	138424874	138417060	138424669	0.999688	9.73118	9.81789	1.75e-07	3.79e-06	7.47413	-0.731025	10.8077	-3.02963	0.0356	0.257937	-3.73403	3229943	0.985731	9.42534	7.23986	0.000118	0.000414	1.08103	1.44408	10.7313	17.2317	2.69e-08	7.37e-07	9.77038	0.969951	10.9899	15.7446	1.57e-07	3.58e-06	8.06323	1	0	0	1	0	0	1	0	0
74578	10807	SDCCAG3	NM_001039708	9	1	138416195	138424874	138417060	138424669	0.999688	9.73118	9.81789	1.75e-07	3.79e-06	7.47413	-0.731025	10.8077	-3.02963	0.0356	0.257937	-3.73403	3229943	0.985731	9.42534	7.23986	0.000118	0.000414	1.08103	1.44408	10.7313	17.2317	2.69e-08	7.37e-07	9.77038	0.969951	10.9899	15.7446	1.57e-07	3.58e-06	8.06323	1	0	0	1	0	0	1	0	0
74578	10807	SDCCAG3	NM_006643	9	1	138416195	138424874	138417060	138424669	0.999688	9.73118	9.81789	1.75e-07	3.79e-06	7.47413	-0.731025	10.8077	-3.02963	0.0356	0.257937	-3.73403	3229943	0.985731	9.42534	7.23986	0.000118	0.000414	1.08103	1.44408	10.7313	17.2317	2.69e-08	7.37e-07	9.77038	0.969951	10.9899	15.7446	1.57e-07	3.58e-06	8.06323	1	0	0	1	0	0	1	0	0
6078	23203	PMPCA	NM_015160	9	0	138424936	138438032	138424941	138437536	1.05749	9.90075	11.7966	1.91e-08	6.84e-07	9.77098	-0.53644	11.1149	-1.97044	0.116	0.395925	-5.003	3194338	1.1734	10.7739	11.6299	4.28e-06	3.82e-05	4.70894	1.20405	11.3771	15.8689	5.61e-08	1.1e-06	8.99903	1.01963	11.388	12.4401	1.06e-06	1.14e-05	6.02792	1	0	0	1	0	0	1	0	0
5388	11164	NUDT5	NM_014142	10	1	12249579	12278148	12249706	12268295	0.918548	10.2807	14.1624	1.96e-09	1.31e-07	12.1063	-0.195697	11.6253	-0.816636	0.457	0.709064	-6.29382	3277751	0.846373	10.0518	6.54031	0.000231	0.000711	0.341025	1.04063	9.57673	8.28758	1.49e-05	5.57e-05	3.01116	0.452032	11.042	6.4416	0.000162	0.000457	0.567049	1	0	0	1	0	0	1	0	0
4394	8872	CDC123	NM_006023	10	0	12277970	12332592	12278250	12332341	0.966117	10.6096	13.7384	2.88e-09	1.73e-07	11.7159	-0.68713	11.3229	-3.0864	0.0336	0.252267	-3.6701	3235461	0.787013	11.6415	4.45925	0.00243	0.00517	-2.23141	0.692504	11.2169	7.5527	3.16e-05	0.000103	2.19826	0.338666	11.9429	5.84204	0.00032	0.000813	-0.176566	1	0	0	1	0	0	1	0	0
10008	55149	PAPD1	NM_018109	10	1	30641764	30678253	30642543	30678209	1.51913	8.34584	20.4344	1.79e-11	6.72e-09	16.8093	-0.520755	8.78987	-2.22492	0.0858	0.355055	-4.68888	3283378	1.08591	10.4647	10.7498	7.53e-06	5.51e-05	4.09402	1.30837	9.54432	11.1918	1.19e-06	8.07e-06	5.73737	1.44571	9.80319	12.0362	1.38e-06	1.35e-05	5.74352	1	0	0	1	0	0	1	0	0
21032	3185	HNRPF	NM_004966	10	1	43201070	43224619	43202090	43203337	1.02119	10.0945	11.4186	2.84e-08	9.26e-07	9.35902	-0.178248	12.5435	-0.756435	0.489	0.732216	-6.34394	3286286	0.499026	12.6446	5.30019	0.000875	0.00215	-1.12007	0.803547	12.5462	10.5598	1.96e-06	1.16e-05	5.20116	0.527591	12.3501	9.09883	1.24e-05	6.06e-05	3.36189	1	0	0	1	0	0	1	0	0
89162	220992	ZNF485	NM_145312	10	0	43421880	43433356	43424160	43432822	1.21006	4.69623	10.5087	7.77e-08	1.99e-06	8.31687	-1.02314	6.67764	-2.82977	0.0439	0.278345	-3.96311	3244061	2.95132	7.0812	9.22004	2.23e-05	0.000116	2.90493	2.72637	7.49023	16.9716	3.09e-08	8e-07	9.62813	3.07674	6.44847	9.85068	6.7e-06	3.9e-05	4.03063	1	0	0	1	0	0	1	0	0
10212	55847	ZCD1	NM_018464	10	0	59698920	59717866	59699039	59717415	2.4273	8.89073	20.9167	1.33e-11	5.55e-09	17.1049	-0.739266	10.3662	-3.16995	0.0309	0.245764	-3.57697	3247712	2.3793	9.18363	12.5981	2.4e-06	2.62e-05	5.33583	3.25136	6.9807	14.1961	1.5e-07	2.01e-06	7.95474	2.13343	10.5572	25.1906	3.27e-09	6.2e-07	12.0393	1	0	0	1	0	0	1	0	0
8492	56521	DNAJC12	NM_021800	10	1	69226433	69267942	69226879	69267774	2.65686	8.48325	27.5842	3.55e-13	7.78e-10	20.5287	-2.78211	5.18543	-4.05976	0.0134	0.185495	-2.65849	3292413	2.43281	9.41231	13.064	1.85e-06	2.23e-05	5.62082	3.42702	6.41421	11.4363	9.88e-07	7.15e-06	5.93749	2.36573	10.5054	15.4366	1.85e-07	3.99e-06	7.89269	1	0	0	1	0	0	1	0	0
3473	9188	DDX21	NM_004728	10	0	70385897	70414284	70385987	70412573	2.4626	11.1692	21.7958	7.76e-12	4.17e-09	17.6245	-0.982312	11.7294	-4.20223	0.0119	0.179653	-2.52382	3250055	2.11098	11.0624	21.2222	5.15e-08	4e-06	9.38284	2.41474	10.2027	29.2301	2.3e-10	1.01e-07	14.5832	1.98404	10.5766	30.8898	5.99e-10	4.95e-07	13.6669	1	0	0	1	0	0	1	0	0
2386	6832	SUPV3L1	NM_003171	10	0	70609998	70638854	70610053	70638796	1.38555	9.01377	17.951	9.58e-11	1.76e-08	15.1553	-0.556254	9.81675	-2.23783	0.0845	0.353314	-4.67302	3250204	1.54703	10.6835	14.3676	9.21e-07	1.53e-05	6.36715	1.80389	9.29414	19.9577	7.24e-09	3.52e-07	11.138	1.74288	9.89002	17.9287	5.43e-08	2.02e-06	9.18107	1	0	0	1	0	0	1	0	0
5356	5464	PPA1	NM_021129	10	1	71632591	71663195	71632916	71663088	1.48563	12.2644	10.7526	5.9e-08	1.6e-06	8.60358	0.121761	11.8717	0.450329	0.674	0.849524	-6.54943	3293280	1.91243	11.8017	13.2733	1.64e-06	2.09e-05	5.74556	2.58808	10.7769	25.1648	8.95e-10	1.49e-07	13.2569	1.4376	11.8464	13.3354	6.05e-07	8.02e-06	6.62793	1	0	0	1	0	0	1	0	0
37765	7417	VDAC2	NM_003375	10	0	76640568	76661209	76640922	76660752	1.05128	11.1958	15.6122	5.72e-10	5.61e-08	13.3604	0.176505	14.1464	0.537103	0.618	0.817006	-6.50027	3252577	1.05854	11.2939	7.06252	0.000139	0.000473	0.898702	1.34665	9.90483	14.8934	9.84e-08	1.52e-06	8.40422	0.602962	11.6535	8.56486	1.97e-05	8.51e-05	2.85773	1	0	0	1	0	0	1	0	0
5124	11128	POLR3A	NM_007055	10	1	79405911	79459264	79407241	79459170	0.669467	8.05358	9.96821	1.46e-07	3.27e-06	7.66153	-0.680597	9.20666	-2.82558	0.0441	0.27888	-3.96799	3296512	0.718995	9.33329	7.04682	0.000141	0.000479	0.882399	0.800225	8.84377	9.51058	4.75e-06	2.27e-05	4.24503	0.99766	8.88818	11.735	1.68e-06	1.53e-05	5.52542	1	0	0	1	0	0	1	0	0
41480	64210	MMS19L	NM_022362	10	1	99208070	99248154	99208438	99248130	0.538783	9.02667	4.97591	0.000233	0.00151	-0.00824765	-0.131564	9.08674	-0.483464	0.653	0.836613	-6.53156	3302360	0.734447	10.0532	6.31428	0.00029	0.000853	0.0895534	0.662746	10.0513	9.20483	6.25e-06	2.8e-05	3.94941	1.13398	9.94509	12.7864	8.48e-07	9.92e-06	6.26481	1	0	0	1	0	0	1	0	0
4716	10613	SPFH1	NM_006459	10	1	101899841	101935392	101901877	101935366	1.23229	8.79331	11.7568	1.99e-08	7.07e-07	9.72814	-0.170489	7.79348	-0.35315	0.741	0.886087	-6.59507	3303255	1.40205	8.30047	8.98206	2.68e-05	0.000132	2.70429	1.52741	8.48422	8.2138	1.6e-05	5.93e-05	2.93212	1.4875	8.67553	9.66623	7.76e-06	4.37e-05	3.87078	1	0	0	1	0	0	1	0	0
979	1147	CHUK	NM_001278	10	1	101938114	101979333	101939344	101979278	0.967853	8.14894	6.83699	1.03e-05	0.000105	3.22746	-0.141187	8.08459	-0.532591	0.621	0.81866	-6.50301	3303300	0.414605	10.1338	3.8026	0.00579	0.011	-3.16849	0.433689	8.74969	4.82088	0.000898	0.00186	-1.40322	0.612	9.39695	9.12756	1.21e-05	5.96e-05	3.3883	1	0	0	1	0	0	1	0	0
74538	6319	SCD	NM_005063	10	0	102096761	102114576	102097251	102110679	2.18036	7.9482	15.5096	6.22e-10	5.93e-08	13.2755	-0.906783	11.6144	-2.0167	0.109	0.38802	-4.94582	3260586	3.50595	10.4661	23.4548	2.44e-08	3.47e-06	10.1315	3.03481	10.0493	22.2607	2.71e-09	2.28e-07	12.144	2.82825	10.3754	23.1105	6.69e-09	7.67e-07	11.3285	1	0	0	1	0	0	1	0	0
41847	84545	MRPL43	NM_176792	10	1	102727568	102737261	102728999	102737189	0.452646	8.6882	4.13443	0.00111	0.00578	-1.60866	-0.870673	4.81743	-2.00293	0.111	0.390464	-4.96284	3260937	2.41374	8.30795	15.827	4.53e-07	1.01e-05	7.12415	2.63852	8.75391	19.2252	1.01e-08	4.3e-07	10.7911	2.19734	9.06433	24.9283	3.57e-09	6.21e-07	11.9536	1	0	0	1	0	0	1	0	0
11052	56652	PEO1	NM_021830	10	0	102737301	102744147	102737957	102743256	1.98719	8.55363	23.8185	2.44e-12	2.3e-09	18.7341	-1.57712	7.17577	-6.77085	0.00195	0.121805	-0.590587	3260937	2.41374	8.30795	15.827	4.53e-07	1.01e-05	7.12415	2.63852	8.75391	19.2252	1.01e-08	4.3e-07	10.7911	2.19734	9.06433	24.9283	3.57e-09	6.21e-07	11.9536	1	0	0	1	0	0	1	0	0
9006	23082	PPRC1	NM_015062	10	0	103882776	103900077	103882815	103899775	2.12822	8.7873	15.5363	6.09e-10	5.86e-08	13.2976	-1.18152	10.7293	-3.54436	0.0214	0.21645	-3.17408	3261447	1.92623	9.3217	13.5598	1.41e-06	1.92e-05	5.91319	2.16472	9.66943	23.542	1.63e-09	1.82e-07	12.6544	2.07796	8.98857	24.8376	3.68e-09	6.21e-07	11.9237	1	0	0	1	0	0	1	0	0
68818	9221	NOLC1	NM_004741	10	0	103902106	103912346	103902157	103912015	1.92188	11.3448	20.993	1.26e-11	5.48e-09	17.1509	-1.03194	9.73932	-3.52899	0.0217	0.217337	-3.19014	3261492	2.1735	11.0811	20.574	6.49e-08	4.38e-06	9.14794	2.40707	10.7385	32.0613	9.94e-11	1.01e-07	15.379	1.92104	10.7453	28.7721	1.08e-09	5.39e-07	13.1101	1	0	0	1	0	0	1	0	0
11331	84833	USMG5	NM_032747	10	1	105138803	105146212	105141940	105142203	0.950324	11.9994	12.1154	1.37e-08	5.31e-07	10.1094	0.0584907	13.4295	0.246197	0.817	0.92353	-6.63316	3304746	1.22424	10.8021	5.67423	0.000573	0.00151	-0.657865	1.71916	9.33832	13.164	2.91e-07	3.07e-06	7.24805	0.489805	12.3961	8.20431	2.73e-05	0.000109	2.50239	1	0	0	1	0	0	1	0	0
4351	4601	MXI1	NM_130439	10	0	111957352	112037110	111957556	112034734	1.59898	9.04134	10.9528	4.72e-08	1.35e-06	8.83468	1.08145	7.80646	2.68969	0.051	0.294343	-4.12725	3263624	1.57127	9.13309	10.7417	7.57e-06	5.53e-05	4.08819	1.91681	8.99384	12.0408	6.33e-07	5.2e-06	6.41589	1.39678	9.61673	10.4464	4.23e-06	2.81e-05	4.52936	1	0	0	1	0	0	1	0	0
4351	4601	MXI1	NM_001008541	10	0	111959978	112037110	111977971	112034734	1.59898	9.04134	10.9528	4.72e-08	1.35e-06	8.83468	1.08145	7.80646	2.68969	0.051	0.294343	-4.12725	3263624	1.57127	9.13309	10.7417	7.57e-06	5.53e-05	4.08819	1.91681	8.99384	12.0408	6.33e-07	5.2e-06	6.41589	1.39678	9.61673	10.4464	4.23e-06	2.81e-05	4.52936	1	0	0	1	0	0	1	0	0
23363	64376	IKZF5	NM_022466	10	1	124741952	124758303	124743285	124748130	0.876863	7.58821	6.14894	3.09e-05	0.000267	2.08563	0.519483	6.08703	1.45553	0.215	0.512298	-5.62863	3310757	0.594726	10.6174	5.51173	0.000687	0.00175	-0.856293	0.92444	10.8579	10.036	3.02e-06	1.61e-05	4.73471	0.965501	9.68583	9.75434	7.23e-06	4.13e-05	3.94747	1	0	0	1	0	0	1	0	0
5621	23378	KIAA0409	NM_015324	11	1	6577729	6581386	6577951	6581307	0.646571	8.48276	8.15967	1.49e-06	2.13e-05	5.24458	-0.011473	10.9776	-0.0408225	0.969	0.989115	-6.66869	3360982	0.356296	8.70201	3.44766	0.00951	0.0171	-3.6978	0.502988	8.70144	3.76504	0.00431	0.00762	-3.06309	0.366109	9.51303	3.49308	0.00756	0.013	-3.56246	1	0	0	1	0	0	1	0	0
41718	84188	MLSTD2	NM_032228	11	0	13646846	13710466	13672888	13706896	0.874807	8.51167	10.2353	1.07e-07	2.55e-06	7.98887	-0.326426	7.95974	-1.13087	0.318	0.599011	-5.99184	3321269	0.516705	11.4388	4.43292	0.00251	0.00532	-2.26783	0.346267	10.5491	3.09827	0.0125	0.02	-4.16827	0.762984	10.3179	8.92618	1.44e-05	6.71e-05	3.20165	1	0	0	1	0	0	1	0	0
2080	5682	PSMA1	NM_148976	11	1	14482998	14621738	14483313	14589107	0.575705	11.1349	7.01248	7.88e-06	8.41e-05	3.50833	0.343221	12.5059	1.37036	0.238	0.535022	-5.7275	3363979	0.576694	11.7742	3.86782	0.0053	0.0102	-3.07286	0.303447	10.7648	3.06544	0.0132	0.021	-4.22321	0.248924	12.1037	4.39286	0.00205	0.00409	-2.17815	1	0	0	1	0	0	1	0	0
1014	1479	CSTF3	NM_001326	11	1	33062710	33139612	33063208	33139446	1.68319	7.72087	15.463	6.46e-10	6.09e-08	13.2367	-0.104933	8.63325	-0.248772	0.815	0.922916	-6.63239	3368520	0.532927	8.35948	4.06244	0.00407	0.00811	-2.79072	0.785683	7.66562	5.19197	0.000537	0.00118	-0.854784	0.976931	9.03737	5.56356	0.000448	0.00108	-0.538362	1	0	0	1	0	0	1	0	0
1014	1479	CSTF3	NM_001033505	11	1	33119553	33139612	33119701	33139446	1.68319	7.72087	15.463	6.46e-10	6.09e-08	13.2367	-0.104933	8.63325	-0.248772	0.815	0.922916	-6.63239	3368520	0.532927	8.35948	4.06244	0.00407	0.00811	-2.79072	0.785683	7.66562	5.19197	0.000537	0.00118	-0.854784	0.976931	9.03737	5.56356	0.000448	0.00108	-0.538362	1	0	0	1	0	0	1	0	0
1014	1479	CSTF3	NM_001033506	11	1	33119553	33139612	33120000	33139446	1.68319	7.72087	15.463	6.46e-10	6.09e-08	13.2367	-0.104933	8.63325	-0.248772	0.815	0.922916	-6.63239	3368520	0.532927	8.35948	4.06244	0.00407	0.00811	-2.79072	0.785683	7.66562	5.19197	0.000537	0.00118	-0.854784	0.976931	9.03737	5.56356	0.000448	0.00108	-0.538362	1	0	0	1	0	0	1	0	0
40925	29015	SLC43A3	NM_014096	11	1	56931004	56951098	56931840	56950220	2.32632	9.37558	17.5563	1.28e-10	2.11e-08	14.87	-0.587089	6.5247	-0.970508	0.383	0.651478	-6.15366	3373845	3.00551	10.0323	22.5984	3.22e-08	3.59e-06	9.85478	2.74562	10.5057	29.0273	2.45e-10	1.01e-07	14.5225	2.75682	9.66133	31.601	4.96e-10	4.95e-07	13.8429	1	0	0	1	0	0	1	0	0
40925	29015	SLC43A3	NM_199329	11	1	56931004	56951169	56931840	56950220	2.32632	9.37558	17.5563	1.28e-10	2.11e-08	14.87	-0.587089	6.5247	-0.970508	0.383	0.651478	-6.15366	3373845	3.00551	10.0323	22.5984	3.22e-08	3.59e-06	9.85478	2.74562	10.5057	29.0273	2.45e-10	1.01e-07	14.5225	2.75682	9.66133	31.601	4.96e-10	4.95e-07	13.8429	1	0	0	1	0	0	1	0	0
40925	29015	SLC43A3	NM_017611	11	1	56931004	56951628	56931840	56950220	2.32632	9.37558	17.5563	1.28e-10	2.11e-08	14.87	-0.587089	6.5247	-0.970508	0.383	0.651478	-6.15366	3373845	3.00551	10.0323	22.5984	3.22e-08	3.59e-06	9.85478	2.74562	10.5057	29.0273	2.45e-10	1.01e-07	14.5225	2.75682	9.66133	31.601	4.96e-10	4.95e-07	13.8429	1	0	0	1	0	0	1	0	0
1448	1642	DDB1	NM_001923	11	1	60823499	60857124	60824183	60857015	0.872376	10.3645	12.6084	8.39e-09	3.7e-07	10.6174	0.549607	11.4348	2.03896	0.107	0.384175	-4.91829	3375245	0.856412	11.9414	8.17317	5.16e-05	0.000217	1.98631	1.13732	11.0743	15.0556	8.94e-08	1.44e-06	8.50581	0.811669	11.3786	11.4584	2.04e-06	1.73e-05	5.32043	1	0	0	1	0	0	1	0	0
20363	1937	EEF1G	NM_001404	11	1	62083648	62098035	62083726	62097889	0.209574	13.5739	4.03725	0.00134	0.00677	-1.79716	-0.0612053	15.3112	-0.261809	0.806	0.918321	-6.62841	3073747	0.673622	11.6448	6.56964	0.000224	0.000693	0.373196	1.07225	11.0414	11.1431	1.24e-06	8.26e-06	5.69702	0.227158	14.0226	3.4446	0.00813	0.0139	-3.63951	1	0	0	1	0	0	1	0	0
41226	54663	WDR74	NM_018093	11	1	62356959	62364203	62356999	62363617	1.65212	8.86693	21.6536	8.45e-12	4.29e-09	17.5421	-1.0567	9.81278	-4.61815	0.00845	0.163992	-2.14933	3376235	1.7446	10.5065	17.5274	2.13e-07	7.04e-06	7.91795	1.63193	10.3392	18.0766	1.76e-08	5.66e-07	10.2175	1.44163	10.7947	16.8866	8.87e-08	2.55e-06	8.66679	1	0	0	1	0	0	1	0	0
1795	6520	SLC3A2	NM_001012661	11	0	62380093	62412927	62380317	62412740	1.49699	8.77351	15.1379	8.46e-10	7.35e-08	12.9632	0.492328	10.8867	1.90313	0.125	0.409548	-5.08616	3333711	1.87181	10.4837	16.7748	2.95e-07	8.08e-06	7.57734	2.11616	10.3125	18.6407	1.33e-08	5.01e-07	10.5039	1.38279	11.1996	15.7397	1.58e-07	3.58e-06	8.06055	1	0	0	1	0	0	1	0	0
1795	6520	SLC3A2	NM_001012662	11	0	62380093	62412927	62380317	62412740	1.49699	8.77351	15.1379	8.46e-10	7.35e-08	12.9632	0.492328	10.8867	1.90313	0.125	0.409548	-5.08616	3333711	1.87181	10.4837	16.7748	2.95e-07	8.08e-06	7.57734	2.11616	10.3125	18.6407	1.33e-08	5.01e-07	10.5039	1.38279	11.1996	15.7397	1.58e-07	3.58e-06	8.06055	1	0	0	1	0	0	1	0	0
1795	6520	SLC3A2	NM_001012663	11	0	62380093	62412927	62380317	62412740	1.49699	8.77351	15.1379	8.46e-10	7.35e-08	12.9632	0.492328	10.8867	1.90313	0.125	0.409548	-5.08616	3333711	1.87181	10.4837	16.7748	2.95e-07	8.08e-06	7.57734	2.11616	10.3125	18.6407	1.33e-08	5.01e-07	10.5039	1.38279	11.1996	15.7397	1.58e-07	3.58e-06	8.06055	1	0	0	1	0	0	1	0	0
1795	6520	SLC3A2	NM_002394	11	0	62380093	62412927	62380317	62412740	1.49699	8.77351	15.1379	8.46e-10	7.35e-08	12.9632	0.492328	10.8867	1.90313	0.125	0.409548	-5.08616	3333711	1.87181	10.4837	16.7748	2.95e-07	8.08e-06	7.57734	2.11616	10.3125	18.6407	1.33e-08	5.01e-07	10.5039	1.38279	11.1996	15.7397	1.58e-07	3.58e-06	8.06055	1	0	0	1	0	0	1	0	0
4663	10534	SSSCA1	NM_006396	11	0	65094518	65095807	65094538	65095780	1.43093	8.53942	14.4623	1.51e-09	1.09e-07	12.3757	-0.311574	10.4071	-1.31153	0.256	0.550131	-5.79448	3335327	1.93329	9.25558	5.55227	0.000656	0.00169	-0.806443	1.57383	10.8894	12.7169	3.94e-07	3.77e-06	6.92513	1.14168	10.4092	18.2593	4.67e-08	1.88e-06	9.33757	1	0	0	1	0	0	1	0	0
11641	582	BBS1	NM_024649	11	0	66034694	66057659	66034706	66056083	0.431234	9.53697	5.83502	5.21e-05	0.000418	1.54311	0.943657	6.5299	3.6707	0.019	0.209121	-3.04351	3336277	0.420433	7.40324	3.02605	0.0175	0.0293	-4.3423	0.46046	7.79338	4.6156	0.0012	0.00242	-1.7148	0.624344	7.4256	4.96755	0.000948	0.00209	-1.34904	1	0	0	1	0	0	1	0	0
9567	51287	CHCHD8	NM_016565	11	1	73261362	73265537	73261807	73262070	1.15139	9.06607	13.874	2.54e-09	1.59e-07	11.842	-0.216577	13.4355	-0.952723	0.391	0.657516	-6.17068	3381682	1.21704	10.2519	5.53619	0.000668	0.00171	-0.826186	1.17527	8.9892	11.1298	1.25e-06	8.33e-06	5.68596	0.584406	11.5352	6.37219	0.000175	0.000486	0.483356	1	0	0	1	0	0	1	0	0
6931	79053	ALG8	NM_024079	11	1	77489635	77528346	77489657	77528281	0.453428	8.79852	6.29273	2.44e-05	0.000218	2.32962	0.0396717	11.1807	0.160275	0.88	0.952923	-6.65415	3383164	0.313332	10.346	2.71884	0.0277	0.0438	-4.81805	0.215172	9.48645	2.6074	0.028	0.0418	-4.98739	0.336213	10.1846	4.05103	0.00332	0.00622	-2.69266	1	0	0	1	0	0	1	0	0
6931	79053	ALG8	NM_001007027	11	1	77489635	77528346	77491587	77528281	0.453428	8.79852	6.29273	2.44e-05	0.000218	2.32962	0.0396717	11.1807	0.160275	0.88	0.952923	-6.65415	3383164	0.313332	10.346	2.71884	0.0277	0.0438	-4.81805	0.215172	9.48645	2.6074	0.028	0.0418	-4.98739	0.336213	10.1846	4.05103	0.00332	0.00622	-2.69266	1	0	0	1	0	0	1	0	0
51655	220042	FLJ25416	NM_145018	11	0	82290416	82323344	82303428	82323024	1.21183	7.80049	12.6533	8.03e-09	3.59e-07	10.6628	-0.928227	8.48171	-3.21037	0.0297	0.242454	-3.53234	3342426	1.7867	8.64491	17.6029	2.06e-07	7e-06	7.9512	2.26607	7.15094	12.0405	6.33e-07	5.2e-06	6.41565	2.0068	7.58353	11.1948	2.45e-06	1.98e-05	5.12079	1	0	0	1	0	0	1	0	0
10222	55863	TMEM126B	NM_018480	11	0	85017309	85025182	85020387	85024920	1.18492	10.112	15.1518	8.37e-10	7.31e-08	12.975	0.0377947	10.5721	0.0903581	0.932	0.9756	-6.66475	3342983	0.778031	9.50955	4.83206	0.00152	0.00347	-1.72623	0.865274	7.66954	5.27978	0.000477	0.00106	-0.72783	0.84149	10.3344	12.97	7.56e-07	9.23e-06	6.38794	1	0	0	1	0	0	1	0	0
11472	79101	JOSD3	NM_024116	11	1	93108747	93114309	93108974	93112117	1.36919	10.0649	18.4176	6.89e-11	1.43e-08	15.4842	0.192068	10.9558	0.701088	0.52	0.754285	-6.38742	3386814	0.93034	10.4584	7.25167	0.000116	0.000411	1.09305	1.43618	9.5101	12.5454	4.43e-07	4.07e-06	6.79845	0.805041	10.0946	7.00168	8.86e-05	0.000278	1.22045	1	0	0	1	0	0	1	0	0
8262	26521	TIMM8B	NM_012459	11	1	111461081	111462668	111461228	111462656	1.23698	10.8043	12.6561	8.01e-09	3.59e-07	10.6656	-0.250434	13.1897	-1.08381	0.336	0.614011	-6.04079	3391234	1.21721	9.39296	6.26554	0.000305	0.000889	0.0344902	2.12402	8.97005	13.9906	1.71e-07	2.2e-06	7.81807	0.618674	11.8506	9.38363	9.77e-06	5.14e-05	3.62063	1	0	0	1	0	0	1	0	0
37718	6392	SDHD	NM_003002	11	0	111462831	111471726	111462841	111470903	0.68384	10.7281	5.21683	0.000152	0.00104	0.436233	0.376831	9.33391	1.07108	0.341	0.617693	-6.05384	3348911	0.77302	9.85209	5.31259	0.000862	0.00213	-1.10443	0.59085	9.90646	6.37654	0.000119	0.000315	0.767843	0.556215	10.8143	9.38939	9.72e-06	5.14e-05	3.6258	1	0	0	1	0	0	1	0	0
5665	51399	TRAPPC4	NM_016146	11	0	118394450	118399591	118394715	118399318	0.690472	9.28846	6.17967	2.94e-05	0.000255	2.13801	-0.105337	10.7042	-0.432181	0.687	0.856832	-6.55872	3351775	0.613831	9.50046	3.08706	0.016	0.027	-4.24825	0.560581	9.43944	5.77792	0.000249	0.000599	-0.0280559	0.370863	10.4465	5.15451	0.000745	0.00169	-1.08934	1	0	0	1	0	0	1	0	0
115922	3014	H2AFX	NM_002105	11	1	118469796	118471386	118470882	118471313	0.843519	8.01919	6.97558	8.33e-06	8.8e-05	3.44963	-0.205558	13.6851	-0.861155	0.435	0.691214	-6.25498	3394183	0.889669	10.0277	6.70132	0.000197	0.000624	0.51637	1.20857	10.2758	10.4354	2.17e-06	1.25e-05	5.09221	1.18907	10.3682	9.63566	7.95e-06	4.44e-05	3.84403	1	0	0	1	0	0	1	0	0
1058	1798	DPAGT1	NM_001382	11	1	118472423	118477994	118472917	118477574	0.882512	8.22238	8.72769	6.92e-07	1.13e-05	6.04343	0.0870583	8.78425	0.385874	0.718	0.874408	-6.58084	3394192	0.404217	9.67484	3.39777	0.0102	0.0181	-3.77328	0.634727	9.51135	7.26172	4.32e-05	0.000134	1.85989	0.808258	9.27954	10.1916	5.13e-06	3.22e-05	4.31922	1	0	0	1	0	0	1	0	0
40617	3703	STT3A	NM_152713	11	0	124967966	124996161	124971020	124995914	0.624084	9.09779	5.95311	4.27e-05	0.000352	1.74878	0.228637	11.7825	0.938106	0.398	0.663218	-6.18452	3354764	0.525481	11.2752	5.28141	0.000894	0.00219	-1.14378	0.459876	10.7724	5.63576	0.000298	0.000702	-0.224227	0.415531	11.2246	5.3788	0.000562	0.00132	-0.784321	1	0	0	1	0	0	1	0	0
74463	7004	TEAD4	NM_003213	12	0	2938756	3020101	2974193	3019904	2.90851	7.07958	34.0861	2.18e-14	4.29e-10	22.9936	-0.789582	9.60834	-3.45145	0.0234	0.222794	-3.27183	3401259	2.25506	8.35679	22.3592	3.49e-08	3.59e-06	9.77525	1.78342	8.71963	12.0631	6.23e-07	5.16e-06	6.43311	2.42621	8.28474	21.3919	1.27e-08	1e-06	10.6821	1	0	0	1	0	0	1	0	0
74463	7004	TEAD4	NM_201441	12	0	2938756	3020101	2974193	3019904	2.90851	7.07958	34.0861	2.18e-14	4.29e-10	22.9936	-0.789582	9.60834	-3.45145	0.0234	0.222794	-3.27183	3401259	2.25506	8.35679	22.3592	3.49e-08	3.59e-06	9.77525	1.78342	8.71963	12.0631	6.23e-07	5.16e-06	6.43311	2.42621	8.28474	21.3919	1.27e-08	1e-06	10.6821	1	0	0	1	0	0	1	0	0
74463	7004	TEAD4	NM_201443	12	0	2939222	3020101	2996857	3019904	2.90851	7.07958	34.0861	2.18e-14	4.29e-10	22.9936	-0.789582	9.60834	-3.45145	0.0234	0.222794	-3.27183	3401259	2.25506	8.35679	22.3592	3.49e-08	3.59e-06	9.77525	1.78342	8.71963	12.0631	6.23e-07	5.16e-06	6.43311	2.42621	8.28474	21.3919	1.27e-08	1e-06	10.6821	1	0	0	1	0	0	1	0	0
107053	2597	GAPDH	NM_002046	12	0	6513917	6517796	6514259	6517596	0.435325	13.3627	6.57515	1.55e-05	0.000148	2.80058	-0.327822	14.1231	-1.45903	0.214	0.511492	-5.62452	3402625	0.363063	13.9754	3.6752	0.00691	0.0129	-3.35683	0.631428	13.4165	7.65881	2.82e-05	9.45e-05	2.31925	0.260867	13.7315	3.40794	0.0086	0.0146	-3.6979	1	0	0	1	0	0	1	0	0
2708	8531	CSDA	NM_003651	12	1	10742955	10767170	10745153	10766976	2.6657	9.82939	15.0853	8.85e-10	7.54e-08	12.9184	-0.134814	11.4946	-0.33441	0.754	0.893032	-6.60268	3444252	1.9809	10.2273	19.3591	1.02e-07	5.02e-06	8.68374	2.31692	9.92276	20.6434	5.34e-09	3.11e-07	11.4504	1.8752	10.3364	25.6115	2.85e-09	5.89e-07	12.1746	1	0	0	1	0	0	1	0	0
55647	3945	LDHB	NM_002300	12	1	21679544	21702041	21679742	21698871	1.46125	12.7537	22.2857	5.81e-12	3.57e-09	17.9039	0.155444	15.7075	0.614762	0.57	0.785495	-6.44993	3446868	1.55955	12.8059	15.4256	5.47e-07	1.13e-05	6.92344	2.55219	12.3109	31.1666	1.29e-10	1.01e-07	15.1375	1.21545	13.0749	18.3111	4.57e-08	1.87e-06	9.36183	1	0	0	1	0	0	1	0	0
20320	586	BCAT1	NM_005504	12	1	24855547	24993498	24862208	24993132	2.87484	10.1149	16.3765	3.11e-10	3.71e-08	13.9756	-0.445036	8.63922	-1.60257	0.18	0.474308	-5.45371	3447694	2.94492	10.4367	26.9591	8.61e-09	2.6e-06	11.1463	2.57947	9.83521	26.589	5.44e-10	1.27e-07	13.7492	2.3402	10.0101	23.8076	5.23e-09	6.67e-07	11.5748	1	0	0	1	0	0	1	0	0
10043	55726	C12orf11	NM_018164	12	1	26949384	26982185	26949696	26981002	2.22138	10.1145	20.026	2.33e-11	7.7e-09	16.5528	-0.858625	8.46435	-3.51116	0.0221	0.219037	-3.20884	3448428	1.56741	10.8449	13.4588	1.49e-06	1.97e-05	5.85452	1.45797	9.3102	14.0702	1.62e-07	2.13e-06	7.87127	1.70836	10.421	22.7395	7.65e-09	8.12e-07	11.1937	1	0	0	1	0	0	1	0	0
105729	58516	FAM60A	NM_021238	12	1	31324793	31370339	31326912	31342404	0.533247	9.0795	3.16917	0.00717	0.0287	-3.48846	-1.34947	12.1915	-5.19404	0.00545	0.148849	-1.67396	3449700	0.483286	11.2734	4.41988	0.00255	0.0054	-2.28592	0.921747	10.0346	8.74386	9.58e-06	3.89e-05	3.48789	0.571355	10.728	8.67033	1.79e-05	7.94e-05	2.95935	1	0	0	1	0	0	1	0	0
12842	83448	PUS7L	NM_031292	12	1	42408682	42438855	42410445	42435314	0.948626	5.95915	5.15743	0.000168	0.00114	0.327295	-0.791345	4.48995	-2.6969	0.0506	0.293459	-4.11873	3451670	0.536121	9.4313	4.00532	0.0044	0.00868	-2.87302	1.10579	7.42942	8.09319	1.81e-05	6.5e-05	2.80171	1.00064	8.51398	7.5545	5.07e-05	0.000176	1.82915	1	0	0	1	0	0	1	0	0
20101	5213	PFKM	NM_000289	12	0	46802814	46826153	46802824	46825757	1.98115	10.262	20.5165	1.7e-11	6.56e-09	16.8601	-0.0709887	10.9784	-0.266631	0.802	0.916537	-6.62689	3413344	2.13166	10.8325	19.4412	9.88e-08	5.02e-06	8.71613	1.89508	11.2885	24.4743	1.15e-09	1.65e-07	13.0062	1.81634	10.7574	21.9869	1.01e-08	9.36e-07	10.9125	1	0	0	1	0	0	1	0	0
9581	51303	FKBP11	NM_016594	12	1	47602009	47605541	47602033	47605477	2.83799	9.49957	16.5979	2.62e-10	3.36e-08	14.1484	-0.601938	10.3735	-2.2792	0.0806	0.346753	-4.62224	3453405	2.52531	9.6756	22.7461	3.07e-08	3.59e-06	9.9034	2.08006	10.692	21.2107	4.19e-09	2.69e-07	11.7004	2.29955	10.5414	15.7695	1.55e-07	3.55e-06	8.0769	1	0	0	1	0	0	1	0	0
5853	60314	C12orf10	NM_021640	12	0	51979748	51987228	51979788	51987199	1.02694	9.00225	11.0957	4.03e-08	1.21e-06	8.99757	-0.348701	9.58646	-1.30658	0.257	0.551402	-5.80007	3415937	0.903783	8.79133	4.60384	0.00202	0.00443	-2.03312	1.28184	9.32123	10.7354	1.7e-06	1.04e-05	5.35298	0.744267	10.2824	10.4519	4.21e-06	2.8e-05	4.53391	1	0	0	1	0	0	1	0	0
9232	8086	AAAS	NM_015665	12	1	51987507	52001640	51987539	52001515	0.581142	8.52177	5.7802	5.71e-05	0.000452	1.447	-0.413935	8.50462	-1.50402	0.203	0.498668	-5.57147	3456130	0.973903	10.1659	7.49662	9.3e-05	0.000345	1.33896	0.745616	10.243	7.28622	4.2e-05	0.000131	1.88875	0.979974	10.1787	15.0748	2.24e-07	4.48e-06	7.6878	1	0	0	1	0	0	1	0	0
7257	23468	CBX5	NM_012117	12	1	52921677	52960150	52921805	52937700	0.601179	6.7957	5.23756	0.000146	0.00101	0.474146	-0.583871	10.9661	-2.43364	0.0676	0.327399	-4.43391	3456630	0.514298	11.6951	3.69098	0.00676	0.0126	-3.33339	1.09047	11.4952	13.0381	3.17e-07	3.25e-06	7.15816	0.64685	11.5306	9.57779	8.33e-06	4.6e-05	3.79319	1	0	0	1	0	0	1	0	0
88614	3178	HNRPA1	NM_002136	12	0	52960754	52965294	52960858	52964363	0.842551	9.9764	9.10903	4.22e-07	7.61e-06	6.55866	-0.630258	14.5783	-2.74908	0.0478	0.286815	-4.05733	3416483	0.643871	14.3303	6.47673	0.000246	0.000749	0.270923	1.29007	9.9356	9.54995	4.59e-06	2.22e-05	4.28251	0.841919	14.149	10.7833	3.29e-06	2.4e-05	4.8003	1	0	0	1	0	0	1	0	0
88614	3178	HNRPA1	NM_031157	12	0	52960754	52965294	52960858	52964363	0.842551	9.9764	9.10903	4.22e-07	7.61e-06	6.55866	-0.630258	14.5783	-2.74908	0.0478	0.286815	-4.05733	3416483	0.643871	14.3303	6.47673	0.000246	0.000749	0.270923	0.553545	14.3053	7.32015	4.05e-05	0.000127	1.92862	0.841919	14.149	10.7833	3.29e-06	2.4e-05	4.8003	1	0	0	1	0	0	1	0	0
81751	10728	PTGES3	NM_006601	12	1	55343648	55368155	55344529	55368049	0.901031	12.2925	12.3236	1.11e-08	4.54e-07	10.3261	-0.708368	12.1807	-2.49713	0.063	0.31876	-4.35715	3458057	0.957457	11.8884	7.14128	0.000129	0.000446	0.980102	1.23107	10.696	14.936	9.59e-08	1.51e-06	8.43099	0.420183	12.3631	4.71494	0.00132	0.00279	-1.70778	1	0	0	1	0	0	1	0	0
38048	6472	SHMT2	NM_005412	12	0	55909818	55914980	55909828	55914410	1.69478	9.41049	19.7649	2.76e-11	8.26e-09	16.3858	-0.801486	11.1692	-2.8429	0.0433	0.276653	-3.94788	3418007	1.31472	11.2941	10.6397	8.11e-06	5.79e-05	4.01383	1.48179	11.381	13.7393	2e-07	2.42e-06	7.64829	0.970842	11.5568	12.4305	1.06e-06	1.15e-05	6.02126	1	0	0	1	0	0	1	0	0
55429	1019	CDK4	NM_000075	12	1	56428271	56432430	56428574	56431766	1.83605	10.8181	18.0192	9.13e-11	1.72e-08	15.2039	-0.334256	11.132	-1.38828	0.233	0.529886	-5.70687	3458783	1.87928	10.8428	12.5789	2.43e-06	2.64e-05	5.3239	2.27582	10.5275	26.1645	6.29e-10	1.33e-07	13.6058	1.26776	11.5509	16.7009	9.71e-08	2.72e-06	8.57159	1	0	0	1	0	0	1	0	0
37139	1594	CYP27B1	NM_000785	12	1	56442384	56447242	56443191	56447090	0.415837	6.88541	3.94576	0.00159	0.00786	-1.97507	-1.55072	4.59812	-3.80673	0.0168	0.200101	-2.90598	3458819	0.962661	7.21229	3.42041	0.00989	0.0176	-3.73901	1.47058	7.62722	6.15757	0.000155	0.000395	0.482294	0.733622	6.69016	2.74825	0.024	0.0367	-4.75999	1	0	0	1	0	0	1	0	0
3918	4234	METTL1	NM_023033	12	1	56448522	56452180	56449374	56452132	1.00415	7.73817	10.8519	5.28e-08	1.47e-06	8.71863	-1.37686	8.56894	-5.98105	0.00317	0.131916	-1.09688	3458837	3.05692	6.99837	14.4493	8.84e-07	1.49e-05	6.41155	3.08231	6.66272	15.0813	8.8e-08	1.43e-06	8.52179	2.84357	7.64258	8.14024	2.9e-05	0.000114	2.43793	1	0	0	1	0	0	1	0	0
3918	4234	METTL1	NM_005371	12	1	56448522	56452521	56449045	56452132	1.00415	7.73817	10.8519	5.28e-08	1.47e-06	8.71863	-1.37686	8.56894	-5.98105	0.00317	0.131916	-1.09688	3458837	3.05692	6.99837	14.4493	8.84e-07	1.49e-05	6.41155	3.08231	6.66272	15.0813	8.8e-08	1.43e-06	8.52179	2.84357	7.64258	8.14024	2.9e-05	0.000114	2.43793	1	0	0	1	0	0	1	0	0
38291	11260	XPOT	NM_007235	12	0	63084499	63128727	63090082	63128177	2.08892	9.92105	13.2277	4.62e-09	2.43e-07	11.2303	-0.545917	10.5701	-2.30127	0.0786	0.343715	-4.5952	3419807	2.2595	10.7011	18.9053	1.22e-07	5.45e-06	8.5018	2.1874	9.38233	16.4971	3.97e-08	9.21e-07	9.36273	2.31568	9.85446	21.6163	1.16e-08	9.67e-07	10.7698	1	0	0	1	0	0	1	0	0
10202	55832	CAND1	NM_018448	12	0	65949415	65994186	65949764	65992876	1.04308	9.18929	9.1487	4.01e-07	7.32e-06	6.61133	-0.515445	9.65466	-1.88151	0.128	0.414316	-5.11285	3420713	0.815299	11.4403	8.36338	4.4e-05	0.000192	2.16038	0.721734	9.76322	8.45127	1.27e-05	4.89e-05	3.18454	0.899834	10.5879	14.1839	3.67e-07	5.98e-06	7.16119	1	0	0	1	0	0	1	0	0
4355	4673	NAP1L1	NM_004537	12	1	74726224	74764716	74728475	74754265	0.885571	10.995	6.73276	1.21e-05	0.000121	3.05865	-0.626786	13.6435	-1.65645	0.168	0.462831	-5.38858	3450180	0.829993	10.5441	7.3886	0.000103	0.000372	1.2313	0.981562	11.7669	11.4761	9.59e-07	6.96e-06	5.96966	0.947628	10.5163	11.1458	2.54e-06	2.02e-05	5.0832	1	0	0	1	0	0	1	0	0
4355	4673	NAP1L1	NM_139207	12	1	74726224	74764716	74728475	74754265	0.885571	10.995	6.73276	1.21e-05	0.000121	3.05865	-0.626786	13.6435	-1.65645	0.168	0.462831	-5.38858	3450180	0.829993	10.5441	7.3886	0.000103	0.000372	1.2313	0.981562	11.7669	11.4761	9.59e-07	6.96e-06	5.96966	0.947628	10.5163	11.1458	2.54e-06	2.02e-05	5.0832	1	0	0	1	0	0	1	0	0
1940	5074	PAWR	NM_002583	12	1	78509877	78608920	78510517	78608154	1.44251	9.93574	15.2202	7.9e-10	7.01e-08	13.0329	-0.114343	12.1892	-0.276916	0.795	0.912946	-6.62355	3463522	0.564668	8.85634	4.89744	0.00141	0.00324	-1.6397	1.26269	10.2785	13.2036	2.84e-07	3.02e-06	7.27613	0.818376	8.46267	9.12578	1.21e-05	5.97e-05	3.38667	1	0	0	1	0	0	1	0	0
18409	91298	C12orf29	NM_001009894	12	0	86953398	86968066	86953556	86966329	2.17674	7.71594	14.8728	1.06e-09	8.48e-08	12.7358	-0.432911	9.16344	-1.9129	0.124	0.407403	-5.0741	3425108	2.1372	8.39287	11.7465	3.99e-06	3.65e-05	4.78709	2.43303	6.34165	12.4076	4.88e-07	4.36e-06	6.69544	2.02235	8.20482	10.2967	4.74e-06	3.05e-05	4.40653	1	0	0	1	0	0	1	0	0
38149	4801	NFYB	NM_006166	12	1	103034987	103056169	103037644	103053360	1.01979	8.54747	8.98958	4.92e-07	8.63e-06	6.39904	-0.485519	8.48761	-1.60967	0.178	0.472868	-5.44516	3468925	0.878554	9.73235	5.90955	0.000443	0.00121	-0.376834	1.34203	7.85491	10.322	2.38e-06	1.34e-05	4.99197	0.57438	10.6174	7.01982	8.69e-05	0.000274	1.24098	1	0	0	1	0	0	1	0	0
55733	7296	TXNRD1	NM_003330	12	0	103204856	103268187	103229233	103266328	1.42187	9.92299	19.9981	2.37e-11	7.7e-09	16.535	0.1161	8.62265	0.197933	0.852	0.940281	-6.64602	3429460	0.907956	11.1917	7.69365	7.8e-05	0.000302	1.5322	1.07753	9.75603	13.7858	1.94e-07	2.37e-06	7.67996	0.954458	10.6359	14.043	3.98e-07	6.3e-06	7.07489	1	0	0	1	0	0	1	0	0
55733	7296	TXNRD1	NM_182729	12	0	103204856	103268187	103229233	103266328	1.42187	9.92299	19.9981	2.37e-11	7.7e-09	16.535	0.1161	8.62265	0.197933	0.852	0.940281	-6.64602	3429460	0.907956	11.1917	7.69365	7.8e-05	0.000302	1.5322	1.07753	9.75603	13.7858	1.94e-07	2.37e-06	7.67996	0.954458	10.6359	14.043	3.98e-07	6.3e-06	7.07489	1	0	0	1	0	0	1	0	0
55733	7296	TXNRD1	NM_182742	12	0	103204856	103268187	103229233	103266328	1.42187	9.92299	19.9981	2.37e-11	7.7e-09	16.535	0.1161	8.62265	0.197933	0.852	0.940281	-6.64602	3429460	0.907956	11.1917	7.69365	7.8e-05	0.000302	1.5322	1.07753	9.75603	13.7858	1.94e-07	2.37e-06	7.67996	0.954458	10.6359	14.043	3.98e-07	6.3e-06	7.07489	1	0	0	1	0	0	1	0	0
55733	7296	TXNRD1	NM_182743	12	0	103204856	103268187	103229233	103266328	1.42187	9.92299	19.9981	2.37e-11	7.7e-09	16.535	0.1161	8.62265	0.197933	0.852	0.940281	-6.64602	3429460	0.907956	11.1917	7.69365	7.8e-05	0.000302	1.5322	1.07753	9.75603	13.7858	1.94e-07	2.37e-06	7.67996	0.954458	10.6359	14.043	3.98e-07	6.3e-06	7.07489	1	0	0	1	0	0	1	0	0
5129	11137	PWP1	NM_007062	12	0	106603719	106630386	106603806	106630126	1.04323	9.88601	9.24745	3.54e-07	6.65e-06	6.74167	-0.302815	12.3624	-1.18024	0.299	0.584411	-5.93932	3430552	0.622894	10.3294	5.63285	0.0006	0.00157	-0.708052	0.539546	9.15396	7.36477	3.86e-05	0.000122	1.98083	0.588712	10.883	5.25795	0.000653	0.00151	-0.947778	1	0	0	1	0	0	1	0	0
40977	9733	SART3	NM_014706	12	1	107440486	107479066	107441363	107479059	0.689651	9.08165	6.74824	1.18e-05	0.000118	3.08381	-0.508075	9.25379	-2.1711	0.0913	0.3629	-4.75513	3470253	0.430285	10.2541	3.16574	0.0143	0.0244	-4.12728	0.649508	10.459	8.7579	9.45e-06	3.85e-05	3.50224	0.547991	10.2456	5.99672	0.000267	0.0007	0.0198243	1	0	0	1	0	0	1	0	0
56537	23603	CORO1C	NM_014325	12	1	107563017	107649423	107565307	107619222	0.569668	10.2181	9.99412	1.42e-07	3.18e-06	7.69359	0.368734	9.05969	1.6371	0.172	0.466493	-5.41202	3470549	0.254655	12.2259	2.75556	0.0262	0.0417	-4.76109	0.427802	11.6451	5.65069	0.000293	0.00069	-0.203493	0.230612	11.3995	4.07799	0.0032	0.00602	-2.65153	1	0	0	1	0	0	1	0	0
12680	326625	MMAB	NM_052845	12	1	108477661	108495684	108479215	108495667	0.918122	8.06789	9.40466	2.9e-07	5.67e-06	6.94697	-0.935426	5.85771	-2.18109	0.0903	0.361232	-4.74283	3470831	1.8817	7.76451	13.8172	1.23e-06	1.77e-05	6.06078	1.8925	8.63944	18.6124	1.35e-08	5.05e-07	10.4897	1.85121	9.36365	11.5537	1.91e-06	1.66e-05	5.39162	1	0	0	1	0	0	1	0	0
7664	28981	IFT81	NM_014055	12	0	109046564	109140981	109049568	109140413	0.322203	6.53337	3.15216	0.00741	0.0296	-3.52135	-0.660472	6.55283	-1.79169	0.143	0.433513	-5.22343	3431426	0.806226	7.90839	5.87045	0.000463	0.00125	-0.423017	0.696253	7.31504	4.19522	0.00223	0.0042	-2.3703	0.48716	8.18655	6.39308	0.00017	0.000478	0.508614	1	0	0	1	0	0	1	0	0
7664	28981	IFT81	NM_031473	12	0	109046686	109091367	109049568	109090165	0.322203	6.53337	3.15216	0.00741	0.0296	-3.52135	-0.369159	3.03797	-1.1372	0.315	0.597475	-5.98517	3431426	0.806226	7.90839	5.87045	0.000463	0.00125	-0.423017	0.696253	7.31504	4.19522	0.00223	0.0042	-2.3703	0.48716	8.18655	6.39308	0.00017	0.000478	0.508614	1	0	0	1	0	0	1	0	0
6487	51184	ATPBD1C	NM_016301	12	1	109374674	109390446	109375221	109390390	1.16281	8.91174	11.3516	3.05e-08	9.8e-07	9.2848	-0.0243433	9.87503	-0.0975153	0.927	0.973082	-6.66393	3471224	1.1527	9.34954	5.61354	0.000613	0.00159	-0.731542	1.50309	8.96157	14.835	1.02e-07	1.56e-06	8.3674	0.61608	10.5455	8.36343	2.36e-05	9.77e-05	2.66075	1	0	0	1	0	0	1	0	0
8328	29902	C12orf24	NM_013300	12	0	109390647	109412570	109391063	109412324	2.60483	8.42153	23.2064	3.42e-12	2.68e-09	18.4103	-1.8315	7.9146	-6.80086	0.00192	0.1212	-0.572635	3431553	1.31765	8.68173	10.2367	1.07e-05	6.94e-05	3.71339	2.26823	9.08278	14.968	9.41e-08	1.49e-06	8.45108	1.47676	9.83489	18.3832	4.42e-08	1.84e-06	9.39544	1	0	0	1	0	0	1	0	0
6891	80018	C12orf30	NM_024953	12	1	110948876	111030979	110951717	111030959	1.20558	8.28949	10.7545	5.88e-08	1.6e-06	8.60569	-0.291168	6.94464	-1.19577	0.294	0.580196	-5.92255	3471819	1.09054	9.7539	10.2165	1.08e-05	7.01e-05	3.69809	0.846857	9.62229	8.17044	1.67e-05	6.13e-05	2.88541	1.18064	9.17023	14.4736	3.12e-07	5.46e-06	7.33599	1	0	0	1	0	0	1	0	0
5590	79039	DDX54	NM_024072	12	1	112079368	112107666	112081064	112107638	0.714093	8.40519	8.90927	5.46e-07	9.37e-06	6.29083	-0.384927	9.27297	-1.46151	0.213	0.511038	-5.62161	3472225	0.819378	10.3224	7.34238	0.000107	0.000384	1.18485	1.26096	11.0546	14.2741	1.43e-07	1.94e-06	8.00609	1.09879	10.2294	16.2167	1.24e-07	3.14e-06	8.3181	1	0	0	1	0	0	1	0	0
7060	29880	ALG5	NM_013338	13	1	36421966	36471476	36422078	36471436	1.05875	9.4023	10.4322	8.49e-08	2.13e-06	8.22578	0.438698	11.2894	1.57054	0.187	0.482074	-5.4922	3509885	0.538961	8.24237	4.62854	0.00196	0.00431	-1.99954	0.602429	8.2904	5.80478	0.00024	0.000581	0.00869805	0.641269	10.565	9.33319	1.02e-05	5.29e-05	3.57531	1	0	0	1	0	0	1	0	0
12323	11340	EXOSC8	NM_181503	13	0	36472916	36481532	36472942	36481435	1.58073	9.14522	10.0927	1.26e-07	2.9e-06	7.81499	-0.704512	12.0085	-2.73064	0.0488	0.289495	-4.07898	3485863	1.23485	10.9188	6.56857	0.000224	0.000694	0.372022	1.55224	9.72075	14.7995	1.04e-07	1.57e-06	8.34493	1.25676	10.6537	20.0625	2.15e-08	1.29e-06	10.1401	1	0	0	1	0	0	1	0	0
56996	79612	NARG1L	NM_018527	13	0	40783417	40830852	40783664	40827307	1.13287	6.64921	9.63977	2.17e-07	4.48e-06	7.24909	-0.61195	7.48957	-2.60727	0.0558	0.305482	-4.22508	3486883	0.758624	9.94973	6.49486	0.000241	0.000738	0.290965	0.934887	9.86532	10.982	1.4e-06	9.09e-06	5.5624	0.995867	8.96722	10.2736	4.82e-06	3.09e-05	4.38742	1	0	0	1	0	0	1	0	0
56996	79612	NARG1L	NM_024561	13	0	40783417	40849161	40783664	40847737	1.13287	6.64921	9.63977	2.17e-07	4.48e-06	7.24909	-1.50291	8.33437	-4.87251	0.00693	0.156213	-1.93344	3486883	0.758624	9.94973	6.49486	0.000241	0.000738	0.290965	0.934887	9.86532	10.982	1.4e-06	9.09e-06	5.5624	0.995867	8.96722	10.2736	4.82e-06	3.09e-05	4.38742	1	0	0	1	0	0	1	0	0
55623	2098	ESD	NM_001984	13	1	46243392	46269367	46243551	46263548	1.25077	10.9356	15.1265	8.55e-10	7.39e-08	12.9535	0.0697103	10.4382	0.300677	0.778	0.905087	-6.61538	3513096	1.2448	10.4088	6.78254	0.000182	0.000584	0.603656	1.23115	8.32464	8.96143	7.81e-06	3.32e-05	3.70816	0.642089	11.3757	8.23662	2.65e-05	0.000107	2.53475	1	0	0	1	0	0	1	0	0
45451	9882	TBC1D4	NM_014832	13	1	74756809	74954250	74758928	74953903	1.11353	8.81443	4.75494	0.000348	0.00212	-0.421836	-0.467719	7.20035	-1.0729	0.34	0.617273	-6.05199	3518086	1.43131	9.66523	11.7211	4.05e-06	3.68e-05	4.77014	0.976735	9.88717	9.18499	6.36e-06	2.84e-05	3.92995	1.19078	9.25459	14.5677	2.96e-07	5.27e-06	7.39206	1	0	0	1	0	0	1	0	0
32214	23483	TGDS	NM_014305	13	1	94024309	94046511	94025036	94046390	0.752872	8.40059	9.39726	2.93e-07	5.72e-06	6.93736	0.152236	9.17511	0.507432	0.637	0.82743	-6.51794	3520989	0.69203	9.04745	3.07569	0.0163	0.0274	-4.26577	0.575431	7.98104	3.22664	0.0101	0.0165	-3.95369	0.897998	8.8584	4.68271	0.00138	0.00289	-1.7542	1	0	0	1	0	0	1	0	0
11575	79587	FLJ12118	NM_024537	13	1	110091759	110156463	110091884	110156440	0.756057	9.67566	10.4582	8.24e-08	2.08e-06	8.25689	0.641176	7.5195	1.79588	0.142	0.432804	-5.21829	3525538	0.624625	10.2951	5.86608	0.000465	0.00126	-0.428186	0.502667	10.103	4.66894	0.00111	0.00226	-1.63328	0.683449	10.2917	10.8917	3.04e-06	2.28e-05	4.88578	1	0	0	1	0	0	1	0	0
-1	55795	PCID2	NM_018386	13	1	112879926	112910983	112880512	112910948	1.0564	9.41977	12.6539	8.03e-09	3.59e-07	10.6634	0.237696	10.3454	0.703625	0.518	0.753239	-6.38548	3526378	1.1305	9.63767	8.04094	5.77e-05	0.000236	1.86332	1.13853	8.78467	7.73191	2.62e-05	8.86e-05	2.40187	1.06574	9.8685	15.1936	2.1e-07	4.32e-06	7.75559	1	0	0	1	0	0	1	0	0
18819	57820	CCNB1IP1	NM_182851	14	1	19849369	19867375	19849548	19854521	0.767215	9.6288	4.11152	0.00116	0.006	-1.65305	-0.428656	12.0567	-1.38917	0.233	0.5298	-5.70584	3555300	0.68833	10.0325	3.04988	0.0169	0.0284	-4.30554	1.07229	8.78165	7.59532	3.02e-05	9.96e-05	2.24701	0.572392	10.7736	6.72563	0.000119	0.000352	0.903199	1	0	0	1	0	0	1	0	0
18819	57820	CCNB1IP1	NM_182852	14	1	19849369	19867378	19849548	19854521	0.767215	9.6288	4.11152	0.00116	0.006	-1.65305	-0.428656	12.0567	-1.38917	0.233	0.5298	-5.70584	3555300	0.68833	10.0325	3.04988	0.0169	0.0284	-4.30554	1.07229	8.78165	7.59532	3.02e-05	9.96e-05	2.24701	0.572392	10.7736	6.72563	0.000119	0.000352	0.903199	1	0	0	1	0	0	1	0	0
18819	57820	CCNB1IP1	NM_021178	14	1	19849369	19871296	19849548	19854521	0.767215	9.6288	4.11152	0.00116	0.006	-1.65305	-0.428656	12.0567	-1.38917	0.233	0.5298	-5.70584	3555300	0.68833	10.0325	3.04988	0.0169	0.0284	-4.30554	1.07229	8.78165	7.59532	3.02e-05	9.96e-05	2.24701	0.572392	10.7736	6.72563	0.000119	0.000352	0.903199	1	0	0	1	0	0	1	0	0
18819	57820	CCNB1IP1	NM_182849	14	1	19849369	19871296	19849548	19854521	0.767215	9.6288	4.11152	0.00116	0.006	-1.65305	-0.428656	12.0567	-1.38917	0.233	0.5298	-5.70584	3555300	0.68833	10.0325	3.04988	0.0169	0.0284	-4.30554	1.07229	8.78165	7.59532	3.02e-05	9.96e-05	2.24701	0.572392	10.7736	6.72563	0.000119	0.000352	0.903199	1	0	0	1	0	0	1	0	0
1241	328	APEX1	NM_001641	14	0	19993129	19995764	19993644	19995506	1.35927	11.5962	14.3538	1.66e-09	1.17e-07	12.2788	-1.05111	10.4039	-4.05679	0.0135	0.185495	-2.66134	3527493	1.56168	10.6431	12.1633	3.1e-06	3.12e-05	5.06031	1.96124	11.6101	19.9561	7.24e-09	3.52e-07	11.1372	1.11624	11.8202	19.7171	2.48e-08	1.39e-06	9.99272	1	0	0	1	0	0	1	0	0
1241	328	APEX1	NM_080648	14	0	19993129	19995764	19993644	19995506	1.35927	11.5962	14.3538	1.66e-09	1.17e-07	12.2788	-1.05111	10.4039	-4.05679	0.0135	0.185495	-2.66134	3527493	1.56168	10.6431	12.1633	3.1e-06	3.12e-05	5.06031	1.96124	11.6101	19.9561	7.24e-09	3.52e-07	11.1372	1.11624	11.8202	19.7171	2.48e-08	1.39e-06	9.99272	1	0	0	1	0	0	1	0	0
1241	328	APEX1	NM_080649	14	0	19993129	19995764	19993644	19995506	1.35927	11.5962	14.3538	1.66e-09	1.17e-07	12.2788	-1.05111	10.4039	-4.05679	0.0135	0.185495	-2.66134	3527493	1.56168	10.6431	12.1633	3.1e-06	3.12e-05	5.06031	1.96124	11.6101	19.9561	7.24e-09	3.52e-07	11.1372	1.11624	11.8202	19.7171	2.48e-08	1.39e-06	9.99272	1	0	0	1	0	0	1	0	0
5207	11198	SUPT16H	NM_007192	14	1	20889477	20922264	20890671	20921925	0.989832	10.9187	10.0446	1.33e-07	3.03e-06	7.75584	-1.00559	10.0778	-4.46363	0.00956	0.168696	-2.28528	3556323	1.23931	11.4903	10.8835	6.9e-06	5.21e-05	4.19048	1.52442	10.2321	15.7262	6.08e-08	1.15e-06	8.91431	1.23296	10.7293	19.2699	3e-08	1.52e-06	9.79758	1	0	0	1	0	0	1	0	0
4454	10419	PRMT5	NM_001039619	14	1	22459572	22468500	22459952	22468273	2.08881	9.95992	24.1124	2.07e-12	2.14e-09	18.8862	-0.594619	10.7506	-2.66551	0.0523	0.297807	-4.15586	3556924	2.20576	10.9109	21.9833	3.96e-08	3.75e-06	9.64818	2.46044	10.7684	33.0749	7.49e-11	1.01e-07	15.6423	1.94	10.5999	26.2625	2.31e-09	5.71e-07	12.3786	1	0	0	1	0	0	1	0	0
4454	10419	PRMT5	NM_006109	14	1	22459572	22468500	22459952	22468409	2.08881	9.95992	24.1124	2.07e-12	2.14e-09	18.8862	-0.594619	10.7506	-2.66551	0.0523	0.297807	-4.15586	3556924	2.20576	10.9109	21.9833	3.96e-08	3.75e-06	9.64818	2.46044	10.7684	33.0749	7.49e-11	1.01e-07	15.6423	1.94	10.5999	26.2625	2.31e-09	5.71e-07	12.3786	1	0	0	1	0	0	1	0	0
32531	112399	EGLN3	NM_022073	14	1	33463173	33490036	33464847	33489708	0.816118	6.84776	4.61476	0.000451	0.00265	-0.686916	-0.328296	9.0577	-1.36437	0.24	0.536448	-5.73437	3560403	1.76576	8.03927	7.366	0.000105	0.000378	1.20862	1.50617	7.98101	8.15365	1.7e-05	6.2e-05	2.86727	1.09849	8.72681	10.1867	5.15e-06	3.23e-05	4.31516	1	0	0	1	0	0	1	0	0
2015	5427	POLE2	NM_002692	14	1	49180030	49224684	49180119	49224670	2.11909	8.56952	19.3035	3.75e-11	9.91e-09	16.0847	-0.214919	7.6633	-0.653138	0.547	0.772244	-6.42297	3563395	2.06938	8.0636	11.6151	4.32e-06	3.85e-05	4.699	2.73886	6.01574	12.2196	5.57e-07	4.78e-06	6.55316	1.89519	7.70334	6.3072	0.000188	0.000517	0.404437	1	0	0	1	0	0	1	0	0
49392	30001	ERO1L	NM_014584	14	1	52178356	52232168	52180037	52231948	1.31044	7.61455	9.18603	3.82e-07	7.04e-06	6.66073	0.687401	9.81498	2.28408	0.0802	0.346054	-4.61626	3564790	1.04587	11.2546	8.9663	2.72e-05	0.000133	2.69084	0.954996	10.0268	7.99521	1.99e-05	7.02e-05	2.69465	0.950123	10.6766	10.4773	4.13e-06	2.77e-05	4.55457	1	0	0	1	0	0	1	0	0
40847	26520	TIMM9	NM_012460	14	1	57945123	57963984	57945504	57948415	0.690655	8.87122	8.34146	1.16e-06	1.72e-05	5.50444	-0.07363	11.393	-0.30839	0.772	0.902166	-6.61259	3566652	0.85247	7.64295	4.14101	0.00367	0.00742	-2.67825	1.30125	6.36333	5.64351	0.000296	0.000696	-0.213463	0.506938	10.2527	7.06589	8.29e-05	0.000263	1.29294	1	0	0	1	0	0	1	0	0
43791	112840	WDR89	NM_001008726	14	1	63133510	63177877	63135249	63136412	0.996874	5.16878	8.28243	1.26e-06	1.84e-05	5.4205	-0.417823	6.78637	-1.38685	0.233	0.530283	-5.70852	3568080	0.51781	9.53395	4.71675	0.00176	0.00392	-1.88035	0.750083	8.10632	4.14668	0.0024	0.00448	-2.44742	0.840776	9.73031	10.4741	4.14e-06	2.78e-05	4.55198	1	0	0	1	0	0	1	0	0
43791	112840	WDR89	NM_080666	14	1	63133510	63178343	63135249	63136412	0.996874	5.16878	8.28243	1.26e-06	1.84e-05	5.4205	-0.417823	6.78637	-1.38685	0.233	0.530283	-5.70852	3568080	0.51781	9.53395	4.71675	0.00176	0.00392	-1.88035	0.750083	8.10632	4.14668	0.0024	0.00448	-2.44742	0.840776	9.73031	10.4741	4.14e-06	2.78e-05	4.55198	1	0	0	1	0	0	1	0	0
55940	4522	MTHFD1	NM_005956	14	0	63924845	63996473	63924898	63994773	1.45722	10.9814	13.7683	2.8e-09	1.7e-07	11.7438	-0.719552	11.7909	-2.87315	0.0419	0.273299	-3.91287	3540007	1.28488	11.4431	13.0129	1.9e-06	2.27e-05	5.59008	1.75247	11.2228	23.2666	1.82e-09	1.95e-07	12.5474	1.49909	11.0023	25.6873	2.78e-09	5.89e-07	12.1986	1	0	0	1	0	0	1	0	0
10820	10243	GPHN	NM_001024218	14	0	66043877	66718275	66044998	66717406	1.23638	8.44728	8.70502	7.13e-07	1.16e-05	6.01228	0.367735	6.08218	0.983657	0.378	0.646942	-6.14096	3540862	1.40364	8.97947	13.484	1.47e-06	1.95e-05	5.86922	1.58856	8.6061	12.383	4.96e-07	4.41e-06	6.6769	1.65993	8.86033	21.6129	1.16e-08	9.67e-07	10.7685	1	0	0	1	0	0	1	0	0
10820	10243	GPHN	NM_020806	14	0	66043877	66718275	66044998	66717406	1.23638	8.44728	8.70502	7.13e-07	1.16e-05	6.01228	0.367735	6.08218	0.983657	0.378	0.646942	-6.14096	3540862	1.40364	8.97947	13.484	1.47e-06	1.95e-05	5.86922	1.58856	8.6061	12.383	4.96e-07	4.41e-06	6.6769	1.65993	8.86033	21.6129	1.16e-08	9.67e-07	10.7685	1	0	0	1	0	0	1	0	0
3020	1965	EIF2S1	NM_004094	14	0	66896786	66922984	66901237	66919909	1.57326	10.6029	17.0499	1.86e-10	2.64e-08	14.494	-0.446716	11.639	-2.00465	0.111	0.389973	-4.96071	3541137	1.4066	11.16	12.1406	3.14e-06	3.14e-05	5.04567	1.36485	10.3287	14.6421	1.14e-07	1.66e-06	8.24466	1.06427	11.0216	18.0292	5.19e-08	1.95e-06	9.22897	1	0	0	1	0	0	1	0	0
9210	26094	WDR21A	NM_015604	14	0	72462837	72496108	72474439	72495265	1.29952	9.13468	14.9249	1.01e-09	8.2e-08	12.7808	0.364673	11.0695	1.57452	0.186	0.480717	-5.48743	3543355	1.25271	9.0799	11.2881	5.31e-06	4.42e-05	4.47559	1.62992	8.88715	13.6095	2.18e-07	2.55e-06	7.55943	1.48686	9.18237	13.475	5.56e-07	7.64e-06	6.71792	1	0	0	1	0	0	1	0	0
9210	26094	WDR21A	NM_181341	14	0	72462837	72496108	72474439	72495265	1.29952	9.13468	14.9249	1.01e-09	8.2e-08	12.7808	0.364673	11.0695	1.57452	0.186	0.480717	-5.48743	3543355	1.25271	9.0799	11.2881	5.31e-06	4.42e-05	4.47559	1.62992	8.88715	13.6095	2.18e-07	2.55e-06	7.55943	1.48686	9.18237	13.475	5.56e-07	7.64e-06	6.71792	1	0	0	1	0	0	1	0	0
9210	26094	WDR21A	NM_181340	14	0	72462837	72496108	72476787	72495265	1.29952	9.13468	14.9249	1.01e-09	8.2e-08	12.7808	0.364673	11.0695	1.57452	0.186	0.480717	-5.48743	3543355	1.25271	9.0799	11.2881	5.31e-06	4.42e-05	4.47559	1.62992	8.88715	13.6095	2.18e-07	2.55e-06	7.55943	1.48686	9.18237	13.475	5.56e-07	7.64e-06	6.71792	1	0	0	1	0	0	1	0	0
8106	10598	AHSA1	NM_012111	14	0	76994154	77005559	76994285	77005344	1.16433	10.9643	9.78914	1.81e-07	3.89e-06	7.43803	-0.0329427	10.814	-0.126299	0.905	0.964149	-6.66003	3545466	1.37543	11.1146	10.3582	9.82e-06	6.55e-05	3.80513	1.46516	10.7432	18.5004	1.43e-08	5.18e-07	10.4335	0.857728	11.3499	12.552	9.84e-07	1.1e-05	6.10518	1	0	0	1	0	0	1	0	0
12825	81892	C14orf156	NM_031210	14	0	77244187	77253691	77244207	77253656	2.1133	11.1226	16.6599	2.5e-10	3.27e-08	14.1964	-0.935543	12.2039	-3.88018	0.0157	0.196003	-2.83303	3545525	2.02228	11.667	7.05288	0.00014	0.000477	0.888698	2.16256	11.2222	13.5284	2.29e-07	2.65e-06	7.50347	1.12341	12.0343	10.6389	3.66e-06	2.56e-05	4.68513	1	0	0	1	0	0	1	0	0
2155	5888	RAD51	NM_002875	15	0	38774660	38811645	38778248	38810667	1.03208	8.76794	9.26468	3.46e-07	6.54e-06	6.7643	0.209596	11.0151	0.677803	0.533	0.762919	-6.40493	3590086	1.39064	8.26372	7.04697	0.000141	0.000479	0.88255	1.8299	8.16616	19.4654	9.06e-09	4.02e-07	10.9064	1.29654	9.10542	18.6946	3.85e-08	1.69e-06	9.53903	1	0	0	1	0	0	1	0	0
2155	5888	RAD51	NM_133487	15	0	38774660	38811645	38778248	38810667	1.03208	8.76794	9.26468	3.46e-07	6.54e-06	6.7643	0.209596	11.0151	0.677803	0.533	0.762919	-6.40493	3590086	1.39064	8.26372	7.04697	0.000141	0.000479	0.88255	1.8299	8.16616	19.4654	9.06e-09	4.02e-07	10.9064	1.29654	9.10542	18.6946	3.85e-08	1.69e-06	9.53903	1	0	0	1	0	0	1	0	0
9498	25764	HYPK	NM_016400	15	0	41879912	41882058	41880088	41881295	1.31098	8.83501	10.5131	7.73e-08	1.98e-06	8.32213	-0.510069	13.2788	-2.25833	0.0826	0.349655	-4.64784	3591674	0.995342	9.38744	5.02646	0.00121	0.00285	-1.47072	1.01554	9.94841	11.2679	1.12e-06	7.78e-06	5.80004	0.700363	10.9414	8.81813	1.58e-05	7.2e-05	3.10005	1	0	0	1	0	0	1	0	0
15797	115752	MGC4562	NM_133375	15	0	64372713	64413288	64374489	64412703	1.1795	8.92056	9.81699	1.75e-07	3.79e-06	7.47299	-0.313577	9.08614	-1.39611	0.231	0.528088	-5.69782	3598613	1.27764	10.2443	13.0125	1.9e-06	2.27e-05	5.58981	1.38589	9.93052	17.1221	2.85e-08	7.61e-07	9.71074	1.43526	9.4447	19.4693	2.76e-08	1.46e-06	9.88518	1	0	0	1	0	0	1	0	0
748	6124	RPL4	NM_000968	15	1	64578707	64584237	64578798	64584181	0.398591	13.4421	6.89111	9.49e-06	9.81e-05	3.31452	0.0976803	15.4617	0.387715	0.717	0.873945	-6.58001	2708791	0.93837	12.2771	5.41502	0.000767	0.00192	-0.976103	0.261362	14.3084	3.07096	0.0131	0.0208	-4.21398	0.528577	13.8651	7.68035	4.48e-05	0.00016	1.963	1	0	0	1	0	0	1	0	0
32381	55055	ZWILCH	NM_017975	15	0	64584484	64628869	64584730	64626070	1.07251	8.86931	12.6194	8.3e-09	3.68e-07	10.6285	-0.976522	10.1979	-4.17347	0.0122	0.180116	-2.55074	3598721	1.05206	9.60003	9.68224	1.58e-05	9.13e-05	3.28191	1.28129	7.40115	7.93276	2.13e-05	7.41e-05	2.62588	1.27274	9.0215	17.4725	6.71e-08	2.21e-06	8.95997	1	0	0	1	0	0	1	0	0
9898	54982	CLN6	NM_017882	15	1	66286385	66309078	66287531	66308975	1.20313	7.65993	15.8206	4.83e-10	4.96e-08	13.531	-0.143859	7.17806	-0.525583	0.625	0.821208	-6.50723	3630701	1.39688	9.53696	9.00027	2.65e-05	0.00013	2.71981	1.53791	9.68349	11.3916	1.02e-06	7.31e-06	5.90115	1.61627	9.44123	16.9936	8.43e-08	2.51e-06	8.72108	1	0	0	1	0	0	1	0	0
6120	55272	IMP3	NM_018285	15	1	73718490	73719649	73719009	73719563	1.12946	9.99324	14.6666	1.26e-09	9.55e-08	12.5561	-0.743368	11.2783	-2.58642	0.0571	0.308436	-4.24997	3633550	1.1453	9.89352	7.97283	6.12e-05	0.000248	1.7993	1.4513	8.88644	8.64181	1.06e-05	4.22e-05	3.38303	0.524435	11.516	6.58222	0.000138	0.000403	0.734731	1	0	0	1	0	0	1	0	0
23382	64782	ISG20L1	NM_022767	15	0	86965592	86976515	86970444	86974528	0.782311	9.1655	8.2314	1.35e-06	1.96e-05	5.3476	-0.577828	9.65544	-2.1266	0.0962	0.370312	-4.81001	3607232	0.594733	9.13065	5.30101	0.000874	0.00215	-1.11903	0.764853	9.50526	9.86404	3.49e-06	1.8e-05	4.5769	0.787278	9.42974	9.8301	6.81e-06	3.95e-05	4.01292	1	0	0	1	0	0	1	0	0
47902	641	BLM	NM_000057	15	0	89061582	89159687	89091626	89159512	0.603188	8.54413	7.22717	5.69e-06	6.4e-05	3.84632	-0.687711	10.1021	-3.03298	0.0355	0.257872	-3.73023	3608298	0.782009	9.56206	7.46863	9.54e-05	0.000352	1.31118	1.20508	7.77593	12.7178	3.94e-07	3.77e-06	6.92583	1.09652	8.62175	9.85662	6.66e-06	3.89e-05	4.03573	1	0	0	1	0	0	1	0	0
5610	51728	POLR3K	NM_016310	16	1	36999	43624	37429	43585	1.59863	10.1179	18.4533	6.72e-11	1.41e-08	15.5089	-0.915862	10.4682	-3.67554	0.019	0.208769	-3.03856	3674840	1.23624	10.5254	6.19794	0.000327	0.000944	-0.0423612	1.55258	10.6783	15.9678	5.31e-08	1.07e-06	9.05726	0.894499	11.6104	14.108	3.84e-07	6.17e-06	7.11481	1	0	0	1	0	0	1	0	0
37714	6187	RPS2	NM_002952	16	1	1952062	1954827	1952099	1954626	0.514636	12.4502	5.0942	0.000189	0.00126	0.210854	-0.169583	13.3884	-0.719013	0.509	0.746898	-6.37362	3748825	0.635524	11.6639	5.4746	0.000716	0.00181	-0.902135	1.44043	11.5373	17.7241	2.1e-08	6.35e-07	10.0337	0.335898	14.5928	5.46855	0.000503	0.0012	-0.664244	1	0	0	1	0	0	1	0	0
5672	90850	ZNF598	NM_178167	16	1	1987768	1999763	1988233	1999748	0.974172	8.90551	10.0207	1.37e-07	3.1e-06	7.72637	-0.564553	9.2082	-1.83441	0.136	0.423954	-5.17089	3676356	1.1995	7.4239	9.40969	1.94e-05	0.000105	3.0616	1.08362	9.40557	9.46127	4.96e-06	2.35e-05	4.1979	0.908551	7.628	8.67672	1.78e-05	7.91e-05	2.96548	1	0	0	1	0	0	1	0	0
37437	21	ABCA3	NM_001089	16	1	2265879	2330747	2266675	2316467	0.722818	7.5277	4.59419	0.000468	0.00274	-0.725997	-0.375517	6.46952	-0.842411	0.444	0.698674	-6.27151	3644764	1.08972	9.0717	11.2118	5.57e-06	4.58e-05	4.42255	1.7732	8.72361	18.8093	1.23e-08	4.78e-07	10.5877	1.1213	7.98446	17.874	5.57e-08	2.03e-06	9.15489	1	0	0	1	0	0	1	0	0
9457	10131	TRAP1	NM_016292	16	1	3648039	3707513	3648130	3707509	2.50931	10.1582	23.9167	2.31e-12	2.21e-09	18.7852	-0.800899	10.3572	-2.5321	0.0606	0.315137	-4.31506	3677752	2.83834	10.9957	25.5652	1.28e-08	2.93e-06	10.7636	2.70139	11.4636	29.5293	2.1e-10	1.01e-07	14.6718	2.59357	10.9831	32.5699	3.85e-10	4.95e-07	14.0742	1	0	0	1	0	0	1	0	0
2424	7023	TFAP4	NM_003223	16	1	4247188	4263010	4248056	4262747	0.530435	8.24768	4.50032	0.000558	0.00319	-0.904774	-0.603822	3.29155	-1.90488	0.125	0.409096	-5.08401	3678000	1.70162	8.46202	10.8578	7.01e-06	5.25e-05	4.17203	2.05861	8.3225	20.9776	4.62e-09	2.91e-07	11.5986	2.18652	8.63732	23.0131	6.93e-09	7.73e-07	11.2933	1	0	0	1	0	0	1	0	0
41100	51025	Magmas	NM_016069	16	1	4330253	4341300	4330320	4341235	1.39456	8.49083	18.9594	4.74e-11	1.14e-08	15.8551	-0.402841	8.97317	-1.51001	0.201	0.49715	-5.56437	3678059	0.73875	8.46334	3.30893	0.0116	0.0203	-3.90829	0.557926	8.59857	4.68814	0.00108	0.00221	-1.60404	1.0191	9.95543	11.6574	1.78e-06	1.58e-05	5.46836	1	0	0	1	0	0	1	0	0
36170	9093	DNAJA3	NM_005147	16	0	4415882	4446773	4415883	4444915	1.24123	10.1179	17.1969	1.66e-10	2.48e-08	14.6043	-0.064914	10.521	-0.265801	0.803	0.916895	-6.62715	3646164	1.2567	10.6473	11.1562	5.78e-06	4.67e-05	4.38369	1.34139	10.7373	19.184	1.03e-08	4.34e-07	10.7712	1.33595	10.4946	10.7504	3.37e-06	2.43e-05	4.77413	1	0	0	1	0	0	1	0	0
41388	57407	NMRAL1	NM_020677	16	1	4451696	4464896	4451781	4464133	1.23084	8.3289	13.3472	4.13e-09	2.25e-07	11.3455	0.347399	10.1168	1.45774	0.214	0.511802	-5.62603	3678147	0.990713	9.91121	7.93548	6.32e-05	0.000255	1.76402	0.988629	10.6772	7.4241	3.62e-05	0.000116	2.04991	0.747957	10.6705	6.8827	0.0001	0.000308	1.08483	1	0	0	1	0	0	1	0	0
5387	56052	ALG1	NM_019109	16	0	5061820	5075587	5061851	5074882	0.814261	7.21489	6.58358	1.53e-05	0.000147	2.81447	-1.01709	8.57117	-4.26575	0.0113	0.176679	-2.46485	3678563	1.83383	8.83029	13.8017	1.24e-06	1.77e-05	6.05195	2.3706	8.62841	12.5783	4.33e-07	4e-06	6.8229	2.18853	9.10235	17.573	6.4e-08	2.16e-06	9.00921	1	0	0	1	0	0	1	0	0
2592	7874	USP7	NM_003470	16	1	8894850	8964841	8895355	8964642	0.572052	10.6868	5.08086	0.000193	0.00128	0.186233	-0.67071	11.4294	-2.87981	0.0416	0.27245	-3.90518	3679564	0.50166	11.9005	4.5019	0.0023	0.00493	-2.17261	0.91879	10.7647	9.1308	6.68e-06	2.95e-05	3.8766	0.66374	11.0605	11.8059	1.61e-06	1.48e-05	5.57722	1	0	0	1	0	0	1	0	0
68226	2935	GSPT1	NM_002094	16	1	11874039	11917308	11874476	11899218	2.0693	9.60773	19.6824	2.92e-11	8.49e-09	16.3325	-0.162547	9.40354	-0.694255	0.523	0.75643	-6.39261	3680610	1.45383	11.6606	13.6343	1.35e-06	1.87e-05	5.95618	1.8136	10.764	17.8667	1.95e-08	6.01e-07	10.1085	1.33684	11.1741	18.2051	4.79e-08	1.9e-06	9.31214	1	0	0	1	0	0	1	0	0
37764	7385	UQCRC2	NM_003366	16	0	21872109	21902166	21872245	21901992	0.387488	11.1285	4.90604	0.000265	0.00168	-0.138439	0.143968	12.7071	0.636227	0.557	0.778227	-6.43502	3652218	0.308164	12.8032	2.98063	0.0187	0.0311	-4.41245	0.980234	11.7229	13.801	1.92e-07	2.36e-06	7.69028	0.341006	12.3759	5.25493	0.000656	0.00151	-0.951901	1	0	0	1	0	0	1	0	0
11652	79728	PALB2	NM_024675	16	1	23521983	23560178	23522280	23559978	0.724557	7.82824	6.77268	1.14e-05	0.000114	3.12347	-0.511815	7.7273	-1.47092	0.211	0.508081	-5.61054	3685329	0.797689	10.0041	6.45417	0.000251	0.000763	0.245922	1.04054	7.83291	11.507	9.37e-07	6.84e-06	5.99458	0.859699	9.23539	12.9043	7.88e-07	9.46e-06	6.34411	1	0	0	1	0	0	1	0	0
11329	79077	XTP3TPA	NM_024096	16	1	30342521	30348873	30343054	30348801	1.95853	10.8244	23.926	2.3e-12	2.21e-09	18.79	-0.548551	11.3427	-1.86812	0.131	0.416817	-5.12937	3687789	2.5438	10.9668	15.5954	5.05e-07	1.09e-05	7.00902	2.78339	11.0633	22.7871	2.19e-09	2.17e-07	12.3576	1.89628	11.0304	24.5704	4.02e-09	6.25e-07	11.8349	1	0	0	1	0	0	1	0	0
38743	79918	SETD6	NM_024860	16	0	57106927	57111050	57106942	57110433	1.40255	7.67415	15.6002	5.78e-10	5.65e-08	13.3504	-0.351168	8.60905	-1.31377	0.255	0.54943	-5.79196	3663363	1.2662	8.62498	8.95599	2.74e-05	0.000133	2.68203	1.73213	9.1677	10.2411	2.54e-06	1.41e-05	4.91977	1.41504	8.60818	13.5443	5.33e-07	7.46e-06	6.76226	1	0	0	1	0	0	1	0	0
10164	55794	DDX28	NM_018380	16	1	66612674	66615459	66612983	66614605	1.16834	8.14422	13.513	3.54e-09	2.01e-07	11.5037	-0.563455	10.7931	-1.67448	0.165	0.458106	-5.36669	3696194	1.16001	8.40842	9.07574	2.5e-05	0.000125	2.78382	1.14226	7.67693	6.84181	6.9e-05	0.000199	1.35397	1.20683	9.47577	12.7016	8.94e-07	1.03e-05	6.2074	1	0	0	1	0	0	1	0	0
6579	23450	SF3B3	NM_012426	16	0	69115201	69163700	69118060	69163216	1.09635	9.92036	13.2894	4.36e-09	2.35e-07	11.2899	-0.52136	11.4865	-2.10705	0.0984	0.373213	-4.83416	3667281	1.01737	11.9069	10.2605	1.05e-05	6.88e-05	3.73147	1.20985	11.3417	14.9585	9.46e-08	1.49e-06	8.44513	1.00356	11.0729	15.8066	1.52e-07	3.53e-06	8.09718	1	0	0	1	0	0	1	0	0
55759	8140	SLC7A5	NM_003486	16	1	86421130	86460600	86424076	86460528	3.09721	9.89282	31.5872	5.95e-14	4.78e-10	22.1265	-0.204355	8.2286	-0.650452	0.549	0.773317	-6.4249	3703885	3.18211	10.4295	23.2378	2.62e-08	3.47e-06	10.0625	3.2226	10.811	25.4257	8.15e-10	1.45e-07	13.3495	3.02926	10.143	21.9657	1.02e-08	9.36e-07	10.9044	1	0	0	1	0	0	1	0	0
14279	54849	FLJ20186	NM_017702	16	0	88542651	88553273	88548161	88553143	1.3255	8.46668	8.62409	7.93e-07	1.27e-05	5.90058	0.638125	10.978	2.40893	0.0696	0.330223	-4.46389	3674559	0.463699	9.73605	3.67206	0.00694	0.0129	-3.36149	0.727691	10.7947	10.6558	1.81e-06	1.09e-05	5.28443	0.840607	9.73916	7.77131	4.1e-05	0.00015	2.05866	1	0	0	1	0	0	1	0	0
14279	54849	FLJ20186	NM_207514	16	0	88542683	88561967	88543374	88559871	1.3255	8.46668	8.62409	7.93e-07	1.27e-05	5.90058	0.337229	8.98543	0.857201	0.437	0.692659	-6.25849	3674559	0.463699	9.73605	3.67206	0.00694	0.0129	-3.36149	0.727691	10.7947	10.6558	1.81e-06	1.09e-05	5.28443	0.840607	9.73916	7.77131	4.1e-05	0.00015	2.05866	1	0	0	1	0	0	1	0	0
69028	64359	NXN	NM_022463	17	1	649335	829759	650938	829667	0.707644	8.41497	3.1275	0.00778	0.0308	-3.56899	-0.27764	7.89018	-1.01309	0.365	0.636692	-6.11212	3739867	0.577311	8.11545	3.44262	0.00958	0.0172	-3.70542	0.800142	9.02039	6.0272	0.000182	0.000455	0.309252	0.609817	8.2892	4.88728	0.00105	0.00229	-1.46206	1	0	0	1	0	0	1	0	0
1965	5176	SERPINF1	NM_002615	17	0	1612008	1627616	1616954	1627489	1.15075	8.53081	3.21469	0.00656	0.0266	-3.40029	-0.76108	7.80125	-3.27941	0.0277	0.236483	-3.45673	3705967	1.35677	9.25519	12.718	2.24e-06	2.5e-05	5.41014	1.01177	9.6077	7.34802	3.93e-05	0.000124	1.96127	1.04828	9.66643	13.8202	4.53e-07	6.75e-06	6.93664	1	0	0	1	0	0	1	0	0
5576	55720	TSR1	NM_018128	17	1	2172741	2187427	2174239	2186470	2.52425	8.33142	13.1469	4.99e-09	2.55e-07	11.1518	-1.26605	9.92404	-5.25614	0.00521	0.14698	-1.62552	3740998	2.18481	10.0438	21.8362	4.16e-08	3.86e-06	9.59774	2.10259	9.27145	20.6296	5.38e-09	3.11e-07	11.4442	2.04991	9.60904	26.1944	2.37e-09	5.71e-07	12.3575	1	0	0	1	0	0	1	0	0
34653	79066	METT10D	NM_024086	17	1	2267129	2361929	2270187	2352374	0.817357	9.64125	9.64468	2.16e-07	4.46e-06	7.25533	-0.645927	5.26136	-2.5696	0.0581	0.310552	-4.27008	3741075	0.552616	9.69537	5.22048	0.000959	0.00233	-1.22108	0.820511	8.66876	7.7809	2.49e-05	8.51e-05	2.45692	0.740097	8.8077	7.58776	4.9e-05	0.000172	1.86469	1	0	0	1	0	0	1	0	0
8664	27043	PELP1	NM_014389	17	1	4521482	4554154	4521482	4554154	0.806879	8.39568	7.25223	5.48e-06	6.2e-05	3.88538	-0.914147	9.53346	-3.4252	0.024	0.224653	-3.29972	3742236	1.21012	8.80189	9.76223	1.49e-05	8.79e-05	3.34552	1.25251	9.88472	12.7599	3.82e-07	3.71e-06	6.95669	1.61534	9.22189	14.9582	2.39e-07	4.63e-06	7.62069	1	0	0	1	0	0	1	0	0
100947	1984	EIF5A	NM_001970	17	0	7151692	7156495	7153678	7155682	1.88045	9.56561	5.75578	5.96e-05	0.000469	1.40406	-0.754556	9.83242	-2.85498	0.0427	0.275124	-3.93389	3708422	0.975293	12.8724	8.65165	3.48e-05	0.000161	2.41794	1.70661	12.5343	21.3401	3.96e-09	2.61e-07	11.7563	0.822944	12.538	14.7311	2.7e-07	5.01e-06	7.48847	1	0	0	1	0	0	1	0	0
103998	1973	EIF4A1	NM_001416	17	0	7416780	7423047	7416883	7422527	1.0775	12.807	15.2048	8e-10	7.06e-08	13.0199	-0.570147	14.3315	-1.78804	0.144	0.434338	-5.22792	3708826	0.908117	13.1559	7.52079	9.1e-05	0.000339	1.36288	1.46249	12.4524	19.0481	1.1e-08	4.47e-07	10.7051	0.714187	13.0047	13.3238	6.09e-07	8.04e-06	6.62044	1	0	0	1	0	0	1	0	0
-1	84316	LSMD1	NM_032356	17	1	7700729	7701896	7700773	7701465	0.882334	9.93568	10.113	1.23e-07	2.84e-06	7.83988	0.0979647	12.1452	0.338789	0.751	0.891222	-6.60093	3743962	0.560868	8.43913	4.10284	0.00386	0.00776	-2.73278	0.93815	8.64344	7.28191	4.22e-05	0.000131	1.88368	0.461465	11.5964	5.93896	0.000286	0.000741	-0.0531417	1	0	0	1	0	0	1	0	0
15945	124637	CYB5D1	NM_144607	17	0	7702037	7706322	7702177	7703654	1.48017	7.94566	12.0171	1.52e-08	5.73e-07	10.0059	-0.292392	4.94209	-1.15654	0.308	0.591408	-5.96467	3709213	1.98561	8.47294	8.81143	3.07e-05	0.000146	2.55757	1.89329	7.75537	9.69655	4.04e-06	2e-05	4.42093	2.03079	7.85223	7.51246	5.28e-05	0.000182	1.78407	1	0	0	1	0	0	1	0	0
1966	5187	PER1	NM_002616	17	1	7984514	7996426	7985110	7994748	0.781664	8.08265	8.99753	4.87e-07	8.55e-06	6.40971	-0.381432	7.87676	-0.866543	0.432	0.689302	-6.25018	3744150	1.17231	7.53654	12.4312	2.65e-06	2.81e-05	5.23124	0.955005	7.89805	10.919	1.47e-06	9.39e-06	5.50929	0.927876	7.60082	10.2669	4.84e-06	3.1e-05	4.38182	1	0	0	1	0	0	1	0	0
5970	5198	PFAS	NM_012393	17	0	8093361	8114527	8097980	8113306	2.75479	9.2971	20.9365	1.31e-11	5.55e-09	17.1168	-1.12577	6.96438	-4.76639	0.00752	0.159178	-2.02234	3709540	2.22362	9.43337	20.2215	7.38e-08	4.53e-06	9.01654	2.44186	10.116	24.8332	1.01e-09	1.53e-07	13.1375	2.34539	9.31877	24.4825	4.15e-09	6.25e-07	11.8054	1	0	0	1	0	0	1	0	0
42965	201161	PRR6	NM_181716	17	1	16186573	16197536	16186855	16197474	1.7769	8.74438	15.9895	4.22e-10	4.58e-08	13.6677	-1.11993	7.46524	-3.22554	0.0292	0.241665	-3.51565	3747199	1.38427	9.38959	13.6776	1.32e-06	1.84e-05	5.98107	1.34225	10.2492	15.5771	6.61e-08	1.18e-06	8.82502	0.699509	10.5736	8.10261	3e-05	0.000117	2.39989	1	0	0	1	0	0	1	0	0
6291	10400	PEMT	NM_007169	17	1	17349603	17426469	17349829	17421050	1.25025	7.59604	11.8898	1.73e-08	6.33e-07	9.87077	-0.0150227	7.86436	-0.0564039	0.958	0.985157	-6.66777	3747812	1.84555	8.57284	12.2104	3.01e-06	3.04e-05	5.09062	1.75185	8.76008	8.94918	7.9e-06	3.34e-05	3.69587	1.85897	9.04334	12.8944	7.92e-07	9.49e-06	6.33746	1	0	0	1	0	0	1	0	0
6291	10400	PEMT	NM_148172	17	1	17349603	17435718	17349829	17435664	1.25025	7.59604	11.8898	1.73e-08	6.33e-07	9.87077	-0.0150227	7.86436	-0.0564039	0.958	0.985157	-6.66777	3747812	1.84555	8.57284	12.2104	3.01e-06	3.04e-05	5.09062	1.75185	8.76008	8.94918	7.9e-06	3.34e-05	3.69587	1.85897	9.04334	12.8944	7.92e-07	9.49e-06	6.33746	1	0	0	1	0	0	1	0	0
64807	147015	DHRS13	NM_144683	17	1	24248927	24254088	24249584	24253821	0.470344	8.29228	3.3299	0.00524	0.022	-3.17652	-0.595479	7.3981	-1.62442	0.175	0.469292	-5.42735	3751164	1.24683	8.32468	10.7947	7.31e-06	5.39e-05	4.12653	1.07999	8.94005	10.261	2.5e-06	1.39e-05	4.93756	0.836693	8.89546	6.30173	0.000189	0.00052	0.397769	1	0	0	1	0	0	1	0	0
330	642	BLMH	NM_000386	17	1	25599348	25643199	25600160	25642962	1.3554	9.07049	14.5795	1.36e-09	1.01e-07	12.4795	-0.181926	11.0238	-0.816054	0.458	0.709401	-6.29432	3751830	1.05128	9.71749	9.1038	2.44e-05	0.000123	2.8075	1.32519	9.35692	13.4553	2.4e-07	2.72e-06	7.45277	1.54275	10.1955	21.6993	1.13e-08	9.67e-07	10.802	1	0	0	1	0	0	1	0	0
10180	55352	C17orf79	NM_018405	17	1	27203011	27210368	27203270	27210330	1.55818	9.70458	12.042	1.48e-08	5.63e-07	10.0322	-0.079191	11.1245	-0.300533	0.778	0.905153	-6.61543	3752424	1.58912	9.01558	7.11526	0.000132	0.000455	0.953285	2.42475	8.3078	8.73653	9.64e-06	3.91e-05	3.48039	1.32183	10.2545	16.1853	1.26e-07	3.18e-06	8.30137	1	0	0	1	0	0	1	0	0
49819	80179	MYOHD1	NM_025109	17	1	31925712	31964836	31926207	31962480	0.993576	8.74643	8.8855	5.63e-07	9.59e-06	6.25865	0.278735	11.3641	0.818923	0.456	0.70818	-6.29186	3754227	1.19343	8.84512	11.9228	3.58e-06	3.42e-05	4.90382	1.10042	10.0004	12.1347	5.92e-07	4.99e-06	6.4882	1.25602	8.45802	17.7567	5.88e-08	2.08e-06	9.09841	1	0	0	1	0	0	1	0	0
49819	80179	MYOHD1	NM_001033580	17	1	31943042	31964837	31943324	31962480	0.993576	8.74643	8.8855	5.63e-07	9.59e-06	6.25865	-0.15782	10.1935	-0.467471	0.663	0.84286	-6.54033	3754227	1.19343	8.84512	11.9228	3.58e-06	3.42e-05	4.90382	1.10042	10.0004	12.1347	5.92e-07	4.99e-06	6.4882	1.25602	8.45802	17.7567	5.88e-08	2.08e-06	9.09841	1	0	0	1	0	0	1	0	0
6243	284098	PIGW	NM_178517	17	0	31965515	31969262	31967063	31968577	2.65651	7.1432	14.6843	1.24e-09	9.48e-08	12.5716	-0.596741	5.72817	-2.44777	0.0666	0.325813	-4.41679	3719150	2.48231	8.58807	12.4798	2.57e-06	2.75e-05	5.2618	2.59634	8.13688	20.8087	4.97e-09	3.03e-07	11.524	2.80086	8.04572	17.4007	6.94e-08	2.24e-06	8.92457	1	0	0	1	0	0	1	0	0
2089	5691	PSMB3	NM_002795	17	0	34162527	34174002	34162605	34173945	0.372616	11.0944	7.04656	7.48e-06	8.05e-05	3.5624	-0.164874	12.035	-0.584677	0.588	0.796826	-6.47012	3719962	0.786845	11.6653	3.64056	0.00725	0.0134	-3.40837	0.858296	11.6768	7.03747	5.53e-05	0.000165	1.59235	0.226514	12.1288	3.67993	0.00571	0.0101	-3.26749	1	0	0	1	0	0	1	0	0
37747	7067	THRA	NM_199334	17	0	35472588	35499814	35484267	35499234	0.861581	6.75514	6.64736	1.39e-05	0.000135	2.91923	-0.531872	6.17585	-1.57554	0.186	0.480705	-5.4862	3720695	1.03995	8.84952	10.3766	9.69e-06	6.5e-05	3.81889	1.77409	8.43192	15.9428	5.38e-08	1.08e-06	9.04257	1.49219	8.23028	7.57472	4.97e-05	0.000173	1.85078	1	0	0	1	0	0	1	0	0
37747	7067	THRA	NM_003250	17	0	35472685	35503643	35484267	35503160	0.861581	6.75514	6.64736	1.39e-05	0.000135	2.91923	-0.531872	6.17585	-1.57554	0.186	0.480705	-5.4862	3756046	1.33815	8.06589	11.9951	3.43e-06	3.33e-05	4.95116	1.77409	8.43192	15.9428	5.38e-08	1.08e-06	9.04257	1.95484	8.29086	15.1314	2.17e-07	4.39e-06	7.72016	1	0	0	1	0	0	1	0	0
23324	9572	NR1D1	NM_021724	17	1	35502566	35510498	35502861	35509872	0.861581	6.75514	6.64736	1.39e-05	0.000135	2.91923	-0.126517	5.9958	-0.561109	0.603	0.807562	-6.48533	3756046	1.33815	8.06589	11.9951	3.43e-06	3.33e-05	4.95116	1.94539	8.00482	15.3458	7.55e-08	1.3e-06	8.68478	1.95484	8.29086	15.1314	2.17e-07	4.39e-06	7.72016	1	0	0	1	0	0	1	0	0
6114	124801	LSM12	NM_152344	17	1	39467529	39499530	39469101	39499480	1.05663	10.0241	13.3616	4.08e-09	2.23e-07	11.3594	-0.704654	9.71741	-2.42225	0.0685	0.328977	-4.44772	3758817	0.842859	11.1971	7.57575	8.66e-05	0.000326	1.41705	1.0251	10.3906	10.0338	3.02e-06	1.61e-05	4.7327	0.769144	10.5259	12.474	1.03e-06	1.13e-05	6.05137	1	0	0	1	0	0	1	0	0
16304	92579	G6PC3	NM_138387	17	0	39503643	39509236	39503859	39508936	0.566145	8.91623	7.22657	5.7e-06	6.4e-05	3.84538	-0.2514	5.93988	-0.818935	0.456	0.70818	-6.29185	3722739	0.79751	8.8704	5.24691	0.00093	0.00227	-1.18749	0.624971	9.88478	7.08649	5.24e-05	0.000158	1.65135	1.01939	9.34532	8.7874	1.62e-05	7.34e-05	3.07096	1	0	0	1	0	0	1	0	0
3133	9343	EFTUD2	NM_004247	17	1	40283804	40332288	40284167	40327414	0.790879	10.7858	8.67373	7.43e-07	1.2e-05	5.96918	-0.671026	12.33	-2.43397	0.0676	0.327399	-4.4335	3759356	0.790491	10.8374	8.31809	4.57e-05	0.000197	2.11923	0.74648	9.90699	9.0675	7.08e-06	3.09e-05	3.81395	0.623635	10.8251	10.5354	3.96e-06	2.7e-05	4.6017	1	0	0	1	0	0	1	0	0
5364	55163	PNPO	NM_018129	17	0	43373915	43381671	43374040	43379146	1.26409	8.29265	11.3519	3.05e-08	9.8e-07	9.28503	-0.725463	3.30805	-2.46424	0.0654	0.323054	-4.39685	3724969	0.978643	9.40424	9.31134	2.08e-05	0.000111	2.98071	1.2278	8.39489	11.5672	8.96e-07	6.64e-06	6.04304	1.30019	8.91939	16.5118	1.07e-07	2.91e-06	8.4735	1	0	0	1	0	0	1	0	0
38017	516	ATP5G1	NM_001002027	17	0	44325146	44328228	44325778	44328129	1.90852	10.6034	19.2408	3.91e-11	1.01e-08	16.0432	-0.451493	11.0829	-1.36301	0.24	0.536718	-5.73593	3725456	2.34013	10.1784	16.7848	2.94e-07	8.08e-06	7.58193	2.34755	9.68107	16.2816	4.46e-08	9.69e-07	9.23959	1.43208	12.017	22.9782	7.01e-09	7.73e-07	11.2807	1	0	0	1	0	0	1	0	0
38017	516	ATP5G1	NM_005175	17	0	44325146	44328228	44325778	44328129	1.90852	10.6034	19.2408	3.91e-11	1.01e-08	16.0432	-0.451493	11.0829	-1.36301	0.24	0.536718	-5.73593	3725456	2.34013	10.1784	16.7848	2.94e-07	8.08e-06	7.58193	2.34755	9.68107	16.2816	4.46e-08	9.69e-07	9.23959	1.43208	12.017	22.9782	7.01e-09	7.73e-07	11.2807	1	0	0	1	0	0	1	0	0
9543	51264	MRPL27	NM_016504	17	1	45800227	45805560	45800451	45805529	0.956536	10.0357	11.257	3.38e-08	1.05e-06	9.1792	-0.422098	11.349	-1.5501	0.192	0.48715	-5.51666	3762339	0.815857	9.86152	4.1015	0.00387	0.00777	-2.73471	0.942989	10.1743	7.89565	2.21e-05	7.66e-05	2.58483	0.4121	11.1221	6.74665	0.000116	0.000346	0.927683	1	0	0	1	0	0	1	0	0
16123	146956	EME1	NM_152463	17	0	45805588	45813816	45807568	45813298	0.814793	7.91985	4.99616	0.000225	0.00146	0.0293784	-0.426203	8.16818	-1.60927	0.178	0.472958	-5.44564	3726375	1.50264	7.60541	7.3679	0.000105	0.000377	1.21053	1.52111	7.97504	12.157	5.83e-07	4.93e-06	6.50532	1.27209	7.51314	9.24012	1.1e-05	5.6e-05	3.49111	1	0	0	1	0	0	1	0	0
12393	91369	ANKRD40	NM_052855	17	1	46127681	46140261	46128356	46140013	0.492535	8.68453	8.46478	9.82e-07	1.51e-05	5.67846	-0.359794	6.93879	-0.867929	0.431	0.689036	-6.24894	3762416	0.364402	9.19416	3.65655	0.00709	0.0132	-3.38456	0.836613	10.3539	10.5898	1.91e-06	1.14e-05	5.22722	0.517881	9.13526	8.33201	2.43e-05	9.97e-05	2.62968	1	0	0	1	0	0	1	0	0
56418	4830	NME1	NM_198175	17	0	46585918	46594448	46586733	46594204	2.87013	11.5467	18.8158	5.22e-11	1.2e-08	15.7578	-0.470555	14.0031	-1.90493	0.125	0.409096	-5.08394	3726934	3.39606	10.8338	22.5656	3.26e-08	3.59e-06	9.84394	3.90759	10.4696	38.0394	2.1e-11	1.01e-07	16.7922	2.09322	11.8012	32.3041	4.13e-10	4.95e-07	14.0117	1	0	0	1	0	0	1	0	0
56418	4830	NME1	NM_000269	17	0	46585918	46594448	46588014	46594204	2.87013	11.5467	18.8158	5.22e-11	1.2e-08	15.7578	-0.470555	14.0031	-1.90493	0.125	0.409096	-5.08394	3726934	3.39606	10.8338	22.5656	3.26e-08	3.59e-06	9.84394	3.90759	10.4696	38.0394	2.1e-11	1.01e-07	16.7922	2.09322	11.8012	32.3041	4.13e-10	4.95e-07	14.0117	1	0	0	1	0	0	1	0	0
86776	654364	NME1-NME2	NM_001018136	17	0	46585918	46604102	46588014	46603963	1.09685	12.128	11.3278	3.13e-08	9.98e-07	9.25823	-0.210064	15.4342	-0.835725	0.447	0.7013	-6.27735	3726934	3.39606	10.8338	22.5656	3.26e-08	3.59e-06	9.84394	3.90759	10.4696	38.0394	2.1e-11	1.01e-07	16.7922	2.09322	11.8012	32.3041	4.13e-10	4.95e-07	14.0117	1	0	0	1	0	0	1	0	0
31411	6426	SFRS1	NM_006924	17	1	53435861	53439586	53437765	53439496	1.4586	8.80052	14.2931	1.75e-09	1.21e-07	12.2244	-0.697753	12.3931	-2.6915	0.0509	0.293955	-4.12511	3764103	0.695672	12.815	7.324	0.000109	0.000389	1.16633	0.580316	12.7635	5.82659	0.000234	0.000567	0.0384718	0.746451	12.2418	12.7072	8.91e-07	1.03e-05	6.2112	1	0	0	1	0	0	1	0	0
5330	51651	PTRH2	NM_016077	17	1	55129448	55139637	55129581	55130120	1.34634	9.23644	16.5563	2.71e-10	3.42e-08	14.1161	-1.20542	12.0166	-2.97323	0.0377	0.262603	-3.79804	3764872	1.28188	9.85339	6.74907	0.000188	0.0006	0.567779	1.73436	9.46038	14.3613	1.36e-07	1.87e-06	8.06316	1.02054	10.6833	12.3152	1.15e-06	1.21e-05	5.94096	1	0	0	1	0	0	1	0	0
39079	51204	CCDC44	NM_016360	17	0	59031974	59039455	59032174	59039093	0.603239	8.31108	5.82943	5.26e-05	0.000421	1.53333	-0.582026	8.48074	-2.10526	0.0986	0.373467	-4.83637	3730784	0.809402	9.55244	6.41431	0.000262	0.000786	0.201614	1.11118	9.52322	12.1983	5.66e-07	4.83e-06	6.53688	0.825516	9.62416	9.47206	9.08e-06	4.87e-05	3.69961	1	0	0	1	0	0	1	0	0
41351	57003	CCDC47	NM_020198	17	1	59176342	59204667	59177972	59197266	1.13506	9.06319	8.46899	9.76e-07	1.5e-05	5.68436	-0.766252	11.1792	-3.11964	0.0325	0.249789	-3.63291	3766334	0.475031	11.3447	4.22026	0.00331	0.00677	-2.56566	0.805081	11.0352	6.83369	6.96e-05	0.0002	1.34398	0.665195	10.6759	6.29046	0.000191	0.000526	0.384023	1	0	0	1	0	0	1	0	0
5451	117246	FTSJ3	NM_017647	17	1	59250526	59258187	59250893	59257993	0.979945	9.11698	9.81078	1.76e-07	3.81e-06	7.4652	-1.07889	10.1242	-3.73079	0.018	0.205737	-2.98237	3766373	0.930393	10.2348	8.22987	4.92e-05	0.000209	2.03855	0.711447	10.1064	9.52051	4.71e-06	2.26e-05	4.2545	0.731089	10.1694	12.7121	8.88e-07	1.03e-05	6.21453	1	0	0	1	0	0	1	0	0
32264	25926	NOL11	NM_015462	17	0	63144522	63170727	63144525	63170436	1.54877	9.82434	13.2272	4.62e-09	2.43e-07	11.2298	-0.874021	9.99073	-3.7234	0.0181	0.206404	-2.98986	3732373	1.38533	10.193	10.9927	6.42e-06	5e-05	4.26835	1.16589	8.84014	10.7576	1.67e-06	1.03e-05	5.37195	1.27525	9.96053	21.8329	1.07e-08	9.43e-07	10.8536	1	0	0	1	0	0	1	0	0
37721	6427	SFRS2	NM_003016	17	1	72241793	72245006	72243837	72244836	1.38672	11.2547	12.3077	1.13e-08	4.59e-07	10.3097	-1.15766	12.0327	-4.88439	0.00687	0.155845	-1.92358	3771800	0.69353	12.4472	6.03387	0.000388	0.00109	-0.231325	1.16438	12.4649	13.0447	3.15e-07	3.25e-06	7.16288	0.701919	12.2943	7.75981	4.15e-05	0.000151	2.04662	1	0	0	1	0	0	1	0	0
9703	55556	ENOSF1	NM_017512	18	1	663914	702641	664304	702586	1.36325	7.42527	11.8455	1.81e-08	6.57e-07	9.82339	-0.201056	8.28793	-0.805126	0.463	0.713652	-6.30362	3795866	1.42748	8.5295	13.811	1.23e-06	1.77e-05	6.05722	1.66156	9.30291	15.9078	5.49e-08	1.09e-06	9.02193	1.68796	8.10937	14.6124	2.89e-07	5.2e-06	7.41851	1	0	0	1	0	0	1	0	0
84746	114876	OSBPL1A	NM_080597	18	1	19996009	20231787	19997140	20211494	0.46069	7.27019	6.80203	1.09e-05	0.00011	3.17099	0.778928	9.14221	1.50663	0.202	0.497992	-5.56838	3801621	0.33191	8.88633	3.25624	0.0125	0.0217	-3.98867	0.758589	8.10391	5.32516	0.000449	0.00101	-0.66265	0.3121	8.40487	4.37358	0.00211	0.00418	-2.20676	1	0	0	1	0	0	1	0	0
-1	6139	RPL17	NM_000985	18	1	45268856	45272903	45268886	45271938	0.289218	13.3578	4.55783	0.000501	0.00291	-0.795131	-0.261999	14.9252	-1.17503	0.301	0.585747	-5.94491	3309215	0.682594	11.2687	5.89942	0.000448	0.00122	-0.388779	1.20159	11.44	10.0253	3.05e-06	1.62e-05	4.72496	0.73566	11.323	13.2	6.56e-07	8.47e-06	6.53979	1	0	0	1	0	0	1	0	0
-1	6139	RPL17	NM_001035006	18	1	45268856	45272903	45268886	45271938	0.289218	13.3578	4.55783	0.000501	0.00291	-0.795131	-0.261999	14.9252	-1.17503	0.301	0.585747	-5.94491	3309215	0.682594	11.2687	5.89942	0.000448	0.00122	-0.388779	1.20159	11.44	10.0253	3.05e-06	1.62e-05	4.72496	0.73566	11.323	13.2	6.56e-07	8.47e-06	6.53979	1	0	0	1	0	0	1	0	0
37615	4200	ME2	NM_002396	18	0	46659432	46728255	46676188	46727551	1.27516	9.91828	16.7199	2.39e-10	3.17e-08	14.2426	0.423323	8.09643	0.901104	0.415	0.676757	-6.21891	3788220	0.763429	12.0078	6.80563	0.000177	0.000573	0.628328	1.07157	10.7167	11.547	9.1e-07	6.7e-06	6.02679	0.820708	11.1516	11.0967	2.63e-06	2.08e-05	5.04541	1	0	0	1	0	0	1	0	0
32211	29090	C18orf55	NM_014177	18	0	69966824	69977062	69967023	69976694	1.90338	7.96242	14.8426	1.09e-09	8.61e-08	12.7096	0.0404807	4.64499	0.105762	0.921	0.971296	-6.66292	3793588	2.04953	8.47923	8.83328	3.01e-05	0.000144	2.5765	1.83503	8.39982	12.2463	5.47e-07	4.71e-06	6.57347	1.71992	9.78564	16.2436	1.22e-07	3.11e-06	8.33239	1	0	0	1	0	0	1	0	0
2917	53615	MBD3	NM_003926	19	1	1527677	1543651	1529338	1543629	0.559782	9.22332	6.95507	8.6e-06	9.03e-05	3.4169	-0.631109	7.40791	-1.44998	0.216	0.513994	-5.63513	3845315	0.770235	8.52005	5.5329	0.000671	0.00171	-0.830234	0.941867	10.8088	12.6463	4.13e-07	3.88e-06	6.87316	0.808925	9.32784	8.08614	3.05e-05	0.000118	2.38318	1	0	0	1	0	0	1	0	0
31122	6449	SGTA	NM_003021	19	1	2705711	2734353	2708340	2720065	0.719377	8.77542	6.9134	9.17e-06	9.53e-05	3.35026	-0.54229	11.8212	-1.76955	0.147	0.438098	-5.2506	3846011	1.02734	10.0336	9.81325	1.44e-05	8.57e-05	3.38585	1.25177	10.6178	10.3408	2.34e-06	1.33e-05	5.00864	1.18725	9.98723	14.4605	3.14e-07	5.47e-06	7.32815	1	0	0	1	0	0	1	0	0
7866	29128	UHRF1	NM_013282	19	0	4861565	4913163	4861858	4911813	1.77347	9.82703	13.3783	4.01e-09	2.2e-07	11.3753	-0.461072	6.94457	-1.58369	0.184	0.478793	-5.47642	3817698	2.02304	9.07532	17.165	2.49e-07	7.62e-06	7.75593	2.59702	10.1476	32.4824	8.83e-11	1.01e-07	15.4897	2.2181	8.84514	24.1506	4.64e-09	6.43e-07	11.693	1	0	0	1	0	0	1	0	0
6533	56931	DUS3L	NM_020175	19	1	5736154	5742189	5736213	5742151	1.56014	7.7939	12.1081	1.38e-08	5.33e-07	10.1018	-0.518813	8.27477	-1.96498	0.116	0.396899	-5.00976	3847420	1.10374	7.90214	5.89368	0.000451	0.00123	-0.395552	1.22817	8.79769	16.3926	4.2e-08	9.42e-07	9.30323	1.06987	9.78596	12.3277	1.14e-06	1.2e-05	5.94969	1	0	0	1	0	0	1	0	0
17926	126328	NDUFA11	NM_175614	19	1	5845685	5855024	5845752	5854718	0.609632	10.525	6.45812	1.87e-05	0.000174	2.60675	-0.054587	12.369	-0.237364	0.823	0.926688	-6.63571	3847515	0.860851	9.7024	4.44527	0.00247	0.00525	-2.25074	1.1366	10.2523	7.83655	2.35e-05	8.07e-05	2.51912	0.370435	11.7518	5.14699	0.000752	0.00171	-1.09968	1	0	0	1	0	0	1	0	0
4631	10469	TIMM44	NM_006351	19	1	7897603	7914537	7898071	7914535	1.6175	8.21581	15.2553	7.67e-10	6.86e-08	13.0626	-1.14196	10.4562	-4.13336	0.0126	0.182698	-2.58851	3848651	1.97566	9.26754	16.7879	2.93e-07	8.08e-06	7.58339	1.81165	9.75003	15.5257	6.81e-08	1.2e-06	8.79406	1.77529	9.80909	22.0733	9.78e-09	9.2e-07	10.9453	1	0	0	1	0	0	1	0	0
2447	7087	ICAM5	NM_003259	19	0	10261654	10268451	10261719	10268291	0.432439	6.09494	5.62269	7.47e-05	0.000571	1.16861	-0.531004	2.82183	-1.83014	0.137	0.424892	-5.17615	3820469	1.7308	6.69794	6.83015	0.000173	0.000563	0.654467	1.52924	8.75169	13.2939	2.67e-07	2.89e-06	7.33988	1.07797	7.35592	7.50301	5.33e-05	0.000183	1.7739	1	0	0	1	0	0	1	0	0
7785	3609	ILF3	NM_004516	19	0	10625987	10657442	10642281	10656140	1.9352	9.34821	13.0974	5.23e-09	2.65e-07	11.1036	-0.765965	9.89573	-3.09234	0.0334	0.252246	-3.66344	3820663	1.04928	11.058	10.2285	1.07e-05	6.97e-05	3.70718	1.16526	12.0583	13.6517	2.12e-07	2.51e-06	7.5884	1.18997	10.6808	17.4395	6.82e-08	2.22e-06	8.9437	1	0	0	1	0	0	1	0	0
7785	3609	ILF3	NM_153464	19	0	10625987	10657442	10642281	10656547	1.9352	9.34821	13.0974	5.23e-09	2.65e-07	11.1036	-0.765965	9.89573	-3.09234	0.0334	0.252246	-3.66344	3820663	1.04928	11.058	10.2285	1.07e-05	6.97e-05	3.70718	1.16526	12.0583	13.6517	2.12e-07	2.51e-06	7.5884	1.18997	10.6808	17.4395	6.82e-08	2.22e-06	8.9437	1	0	0	1	0	0	1	0	0
7785	3609	ILF3	NM_012218	19	0	10625987	10664092	10642281	10660987	1.9352	9.34821	13.0974	5.23e-09	2.65e-07	11.1036	-0.98345	10.3239	-3.71174	0.0183	0.207393	-3.00169	3820663	1.04928	11.058	10.2285	1.07e-05	6.97e-05	3.70718	1.16526	12.0583	13.6517	2.12e-07	2.51e-06	7.5884	1.18997	10.6808	17.4395	6.82e-08	2.22e-06	8.9437	1	0	0	1	0	0	1	0	0
8381	30000	TNPO2	NM_013433	19	1	12671016	12694077	12673159	12692790	1.01204	10.1309	16.4019	3.05e-10	3.69e-08	13.9955	-0.377844	10.227	-1.62804	0.174	0.468238	-5.42299	3851651	1.07521	9.47732	9.1168	2.42e-05	0.000122	2.81846	1.37576	11.043	16.459	4.05e-08	9.27e-07	9.34106	1.18344	9.27463	11.1065	2.61e-06	2.07e-05	5.05293	1	0	0	1	0	0	1	0	0
113735	30817	EMR2	NM_013447	19	1	14704204	14750352	14708047	14748567	0.674504	5.55234	6.22463	2.73e-05	0.00024	2.21442	-0.677064	5.16843	-2.46035	0.0656	0.323861	-4.40156	3852880	1.05958	6.95483	10.6906	7.84e-06	5.66e-05	4.05097	1.08406	6.89401	8.31461	1.45e-05	5.46e-05	3.03997	1.31581	6.73973	15.296	1.99e-07	4.18e-06	7.81363	1	0	0	1	0	0	1	0	0
113735	30817	EMR2	NM_152916	19	1	14704204	14750352	14708047	14748567	0.674504	5.55234	6.22463	2.73e-05	0.00024	2.21442	-0.677064	5.16843	-2.46035	0.0656	0.323861	-4.40156	3852880	1.05958	6.95483	10.6906	7.84e-06	5.66e-05	4.05097	1.08406	6.89401	8.31461	1.45e-05	5.46e-05	3.03997	1.31581	6.73973	15.296	1.99e-07	4.18e-06	7.81363	1	0	0	1	0	0	1	0	0
113735	30817	EMR2	NM_152919	19	1	14704204	14750352	14708047	14748567	0.674504	5.55234	6.22463	2.73e-05	0.00024	2.21442	-0.677064	5.16843	-2.46035	0.0656	0.323861	-4.40156	3852880	1.05958	6.95483	10.6906	7.84e-06	5.66e-05	4.05097	1.08406	6.89401	8.31461	1.45e-05	5.46e-05	3.03997	1.31581	6.73973	15.296	1.99e-07	4.18e-06	7.81363	1	0	0	1	0	0	1	0	0
113735	30817	EMR2	NM_152920	19	1	14704204	14750352	14708047	14748567	0.674504	5.55234	6.22463	2.73e-05	0.00024	2.21442	-0.677064	5.16843	-2.46035	0.0656	0.323861	-4.40156	3852880	1.05958	6.95483	10.6906	7.84e-06	5.66e-05	4.05097	1.08406	6.89401	8.31461	1.45e-05	5.46e-05	3.03997	1.31581	6.73973	15.296	1.99e-07	4.18e-06	7.81363	1	0	0	1	0	0	1	0	0
41308	54555	DDX49	NM_019070	19	0	18891493	18900435	18891550	18900124	1.0694	9.26794	15.0546	9.08e-10	7.68e-08	12.8922	-0.500698	8.62617	-1.9333	0.121	0.402823	-5.0489	3825446	1.31764	8.74302	12.5206	2.51e-06	2.7e-05	5.28745	1.39146	8.59021	11.282	1.11e-06	7.73e-06	5.81165	1.15647	9.53261	14.5942	2.91e-07	5.23e-06	7.40775	1	0	0	1	0	0	1	0	0
14121	93436	ARMC6	NM_033415	19	0	19005470	19029977	19014565	19029436	0.834249	7.9402	7.24711	5.53e-06	6.24e-05	3.8774	-0.0871323	9.72889	-0.379394	0.723	0.876507	-6.58375	3825496	1.51611	9.11834	13.8635	1.2e-06	1.75e-05	6.08701	1.39091	8.87523	12.8139	3.69e-07	3.62e-06	6.99612	1.53482	9.45716	20.2254	2.01e-08	1.24e-06	10.2087	1	0	0	1	0	0	1	0	0
9853	54929	TMEM161A	NM_017814	19	1	19091430	19110266	19091738	19110236	0.387602	8.7237	5.55705	8.37e-05	0.000627	1.0516	-0.340317	7.4759	-1.16005	0.307	0.590754	-5.96094	3855506	0.835574	8.66324	7.59937	8.48e-05	0.00032	1.44023	1.13103	9.97201	12.7866	3.75e-07	3.66e-06	6.9762	1.04675	9.28283	8.56932	1.96e-05	8.49e-05	2.86204	1	0	0	1	0	0	1	0	0
2813	8725	C19orf2	NM_003796	19	0	35125264	35198450	35125294	35197815	0.802007	10.1458	11.0852	4.08e-08	1.22e-06	8.98564	-0.474458	9.97858	-2.0599	0.104	0.381396	-4.89241	3828162	0.364883	11.3842	3.08734	0.016	0.027	-4.24781	0.620668	10.5551	7.18728	4.68e-05	0.000143	1.77174	0.491696	10.8002	7.82347	3.9e-05	0.000144	2.11314	1	0	0	1	0	0	1	0	0
2813	8725	C19orf2	NM_134447	19	0	35125264	35198450	35125379	35197815	0.802007	10.1458	11.0852	4.08e-08	1.22e-06	8.98564	-0.474458	9.97858	-2.0599	0.104	0.381396	-4.89241	3828162	0.364883	11.3842	3.08734	0.016	0.027	-4.24781	0.620668	10.5551	7.18728	4.68e-05	0.000143	1.77174	0.491696	10.8002	7.82347	3.9e-05	0.000144	2.11314	1	0	0	1	0	0	1	0	0
7291	10683	DLL3	NM_016941	19	0	44681426	44690947	44681454	44690492	0.674196	6.7143	6.75374	1.17e-05	0.000117	3.09275	-2.96677	6.7348	-7.65967	0.00119	0.111236	-0.0944542	3833122	2.11585	7.37381	16.3255	3.6e-07	8.9e-06	7.366	2.20285	6.86341	8.70764	9.91e-06	4.01e-05	3.45078	1.7519	8.31653	11.7035	1.72e-06	1.55e-05	5.50234	1	0	0	1	0	0	1	0	0
7291	10683	DLL3	NM_203486	19	0	44681426	44690947	44681454	44690736	0.674196	6.7143	6.75374	1.17e-05	0.000117	3.09275	-2.96677	6.7348	-7.65967	0.00119	0.111236	-0.0944542	3833122	2.11585	7.37381	16.3255	3.6e-07	8.9e-06	7.366	2.20285	6.86341	8.70764	9.91e-06	4.01e-05	3.45078	1.7519	8.31653	11.7035	1.72e-06	1.55e-05	5.50234	1	0	0	1	0	0	1	0	0
1099	2091	FBL	NM_001436	19	1	45016937	45028812	45017017	45028779	1.93178	11.7356	18.5405	6.32e-11	1.36e-08	15.5693	-0.829163	14.7552	-3.64407	0.0195	0.210906	-3.0708	3862167	1.79504	11.5966	12.6186	2.37e-06	2.6e-05	5.34858	2.20591	12.3567	27.6985	3.75e-10	1.15e-07	14.1114	1.15279	12.4685	18.1182	4.98e-08	1.93e-06	9.27117	1	0	0	1	0	0	1	0	0
3380	6626	SNRPA	NM_004596	19	0	45948618	45963131	45949153	45962911	1.2218	10.2715	12.4152	1.02e-08	4.24e-07	10.4205	-0.623739	10.6566	-1.76777	0.147	0.438339	-5.25278	3833757	1.0989	11.0516	8.09092	5.53e-05	0.000229	1.91	1.20886	11.4434	14.4525	1.28e-07	1.8e-06	8.12248	0.916124	11.5353	13.6234	5.09e-07	7.24e-06	6.81262	1	0	0	1	0	0	1	0	0
5981	56915	EXOSC5	NM_020158	19	1	46584117	46595095	46584377	46595072	1.67712	9.18414	12.0386	1.49e-08	5.65e-07	10.0286	-0.915257	8.33553	-4.09877	0.013	0.184212	-2.62128	3863060	2.18819	10.0786	16.9168	2.77e-07	7.88e-06	7.64286	2.64487	10.6526	25.3988	8.23e-10	1.45e-07	13.34	1.83055	10.5266	13.8334	4.5e-07	6.73e-06	6.94486	1	0	0	1	0	0	1	0	0
1933	5050	PAFAH1B3	NM_002573	19	1	47493024	47498562	47493069	47498300	0.913824	8.34488	9.95946	1.48e-07	3.29e-06	7.65068	-0.794182	9.54033	-2.95357	0.0385	0.265326	-3.82047	3863576	0.62802	9.08254	6.48822	0.000243	0.000742	0.283626	0.945898	9.32438	7.62468	2.93e-05	9.73e-05	2.28047	0.70663	10.2376	6.95283	9.32e-05	0.00029	1.16497	1	0	0	1	0	0	1	0	0
69171	9704	DHX34	NM_014681	19	0	52544385	52577794	52548127	52577200	0.356039	7.66777	4.15275	0.00107	0.00562	-1.57319	-0.490088	5.6996	-2.15277	0.0933	0.366275	-4.77773	3837276	0.770077	8.97066	6.97109	0.000151	0.000506	0.803339	0.685798	9.62864	7.52465	3.25e-05	0.000106	2.16606	0.795763	8.69583	10.0476	5.74e-06	3.48e-05	4.19841	1	0	0	1	0	0	1	0	0
79330	2512	FTL	NM_000146	19	0	54160377	54161946	54160576	54161803	0.220512	13.2849	3.59483	0.00313	0.0141	-2.65982	0.575901	13.2124	1.94356	0.119	0.400916	-5.03623	3972929	0.58915	8.33329	5.08828	0.00112	0.00267	-1.39059	0.548165	11.6089	7.09584	5.18e-05	0.000156	1.66257	0.714774	7.58592	6.82941	0.000106	0.000323	1.02354	1	0	0	1	0	0	1	0	0
12162	84335	AKT1S1	NM_032375	19	1	55064108	55072341	55064985	55068363	0.783343	7.56524	3.60806	0.00305	0.0138	-2.63398	0.590365	6.19483	2.64306	0.0536	0.30082	-4.18249	3868160	0.497368	8.6811	2.78442	0.0251	0.0401	-4.71633	0.571695	9.35808	4.54382	0.00133	0.00266	-1.82509	0.822404	9.00204	9.27173	1.07e-05	5.49e-05	3.51979	1	0	0	1	0	0	1	0	0
-1	84798	C19orf48	NM_199250	19	1	55992772	55999783	55993163	55993516	0.888361	9.56465	8.65708	7.59e-07	1.22e-05	5.9462	-1.17186	10.5343	-4.23879	0.0115	0.178191	-2.4898	3868659	1.01893	9.58822	7.35854	0.000105	0.00038	1.20112	1.73214	9.0414	17.028	3e-08	7.82e-07	9.65921	0.640246	10.8986	6.33153	0.000183	0.000505	0.43404	1	0	0	1	0	0	1	0	0
-1	84798	C19orf48	NM_199249	19	1	55992772	55999785	55993163	55993516	0.888361	9.56465	8.65708	7.59e-07	1.22e-05	5.9462	-1.17186	10.5343	-4.23879	0.0115	0.178191	-2.4898	3868659	1.01893	9.58822	7.35854	0.000105	0.00038	1.20112	1.73214	9.0414	17.028	3e-08	7.82e-07	9.65921	0.640246	10.8986	6.33153	0.000183	0.000505	0.43404	1	0	0	1	0	0	1	0	0
56676	27338	UBE2S	NM_014501	19	1	60604461	60611136	60604615	60610768	1.98289	10.851	15.9991	4.19e-10	4.55e-08	13.6755	-0.952647	12.2433	-3.41949	0.0241	0.22514	-3.3058	3871445	1.75052	8.53052	10.8914	6.86e-06	5.2e-05	4.19608	1.69372	9.3893	9.39454	5.27e-06	2.47e-05	4.13379	1.1688	10.9775	19.6893	2.51e-08	1.39e-06	9.98073	1	0	0	1	0	0	1	0	0
110853	11338	U2AF2	NM_001012478	19	0	60857227	60877892	60858282	60877245	0.603473	10.1378	5.73514	6.17e-05	0.000484	1.3677	-0.245133	6.69394	-0.771224	0.481	0.727495	-6.33189	3842345	0.623509	10.527	4.45446	0.00244	0.0052	-2.23802	0.715523	11.2073	9.95819	3.22e-06	1.69e-05	4.66357	0.575816	10.6312	8.04661	3.16e-05	0.000121	2.34299	1	0	0	1	0	0	1	0	0
110853	11338	U2AF2	NM_007279	19	0	60857227	60877892	60858282	60877245	0.603473	10.1378	5.73514	6.17e-05	0.000484	1.3677	-0.245133	6.69394	-0.771224	0.481	0.727495	-6.33189	3842345	0.623509	10.527	4.45446	0.00244	0.0052	-2.23802	0.715523	11.2073	9.95819	3.22e-06	1.69e-05	4.66357	0.575816	10.6312	8.04661	3.16e-05	0.000121	2.34299	1	0	0	1	0	0	1	0	0
2952	9040	UBE2M	NM_003969	19	1	63758891	63762146	63759267	63761559	1.49442	9.90631	18.0403	8.99e-11	1.7e-08	15.2189	0.11412	9.2402	0.484372	0.652	0.836226	-6.53106	3872999	1.03457	11.0867	11.0894	6.03e-06	4.8e-05	4.33679	1.3359	11.6618	15.0613	8.91e-08	1.44e-06	8.50932	0.571635	11.5351	9.26924	1.07e-05	5.5e-05	3.51753	1	0	0	1	0	0	1	0	0
90874	1457	CSNK2A1	NM_177560	20	1	411337	472481	412604	426381	0.933342	9.26742	7.97286	1.93e-06	2.62e-05	4.97331	-0.457609	7.22474	-1.24648	0.277	0.566941	-5.86711	3363200	0.861814	8.98131	4.71444	0.00176	0.00393	-1.88346	1.87564	7.12934	7.45874	3.49e-05	0.000112	2.09006	0.888824	8.73968	4.67341	0.0014	0.00292	-1.76762	1	0	0	1	0	0	1	0	0
90874	1457	CSNK2A1	NM_001895	20	1	411337	472481	412604	437194	0.933342	9.26742	7.97286	1.93e-06	2.62e-05	4.97331	-0.457609	7.22474	-1.24648	0.277	0.566941	-5.86711	3363200	0.861814	8.98131	4.71444	0.00176	0.00393	-1.88346	1.87564	7.12934	7.45874	3.49e-05	0.000112	2.09006	0.888824	8.73968	4.67341	0.0014	0.00292	-1.76762	1	0	0	1	0	0	1	0	0
90874	1457	CSNK2A1	NM_177559	20	1	411337	472481	412604	437194	0.933342	9.26742	7.97286	1.93e-06	2.62e-05	4.97331	-0.457609	7.22474	-1.24648	0.277	0.566941	-5.86711	3363200	0.861814	8.98131	4.71444	0.00176	0.00393	-1.88346	1.87564	7.12934	7.45874	3.49e-05	0.000112	2.09006	0.888824	8.73968	4.67341	0.0014	0.00292	-1.76762	1	0	0	1	0	0	1	0	0
21719	6628	SNRPB	NM_198216	20	1	2390280	2399498	2390401	2399335	1.4348	10.6237	14.0795	2.11e-09	1.38e-07	12.0309	-0.478976	10.842	-2.02371	0.109	0.386648	-4.93714	3894995	1.4446	10.7854	8.84144	2.99e-05	0.000143	2.58355	1.72846	10.8241	21.4548	3.78e-09	2.56e-07	11.8057	0.627833	12.2477	10.4165	4.32e-06	2.86e-05	4.50498	1	0	0	1	0	0	1	0	0
21719	6628	SNRPB	NM_003091	20	1	2390280	2399498	2390574	2399335	1.4348	10.6237	14.0795	2.11e-09	1.38e-07	12.0309	-0.478976	10.842	-2.02371	0.109	0.386648	-4.93714	3894995	1.4446	10.7854	8.84144	2.99e-05	0.000143	2.58355	1.72846	10.8241	21.4548	3.78e-09	2.56e-07	11.8057	0.627833	12.2477	10.4165	4.32e-06	2.86e-05	4.50498	1	0	0	1	0	0	1	0	0
8301	29107	NXT1	NM_013248	20	0	23279372	23283407	23282678	23283100	1.23036	8.78727	13.533	3.48e-09	1.99e-07	11.5227	-0.449179	11.2808	-1.60838	0.178	0.473105	-5.44671	3880175	0.862805	8.83034	6.68438	0.0002	0.000633	0.498072	1.5235	8.67566	13.8014	1.92e-07	2.36e-06	7.69054	1.23769	10.3239	11.6503	1.78e-06	1.58e-05	5.46314	1	0	0	1	0	0	1	0	0
4956	10953	TOMM34	NM_006809	20	1	43004184	43022527	43005163	43022387	0.92808	9.65587	9.24999	3.53e-07	6.63e-06	6.74501	0.267872	7.64647	0.712954	0.513	0.749127	-6.37831	3907111	1.38381	10.5991	13.5187	1.44e-06	1.93e-05	5.88936	1.51905	10.4192	17.3684	2.51e-08	7e-07	9.84427	1.2435	10.3582	17.1823	7.7e-08	2.38e-06	8.81605	1	0	0	1	0	0	1	0	0
2670	6790	AURKA	NM_003600	20	1	54377851	54400757	54378620	54396659	1.42386	9.07108	12.1108	1.38e-08	5.33e-07	10.1046	-0.341467	11.29	-1.42167	0.224	0.521246	-5.66818	3910785	1.33745	10.2429	8.06664	5.65e-05	0.000233	1.88735	1.77208	8.69775	8.5603	1.14e-05	4.48e-05	3.29856	1.58657	9.81837	14.571	2.95e-07	5.27e-06	7.39401	1	0	0	1	0	0	1	0	0
2670	6790	AURKA	NM_198433	20	1	54377851	54400757	54378620	54396659	1.42386	9.07108	12.1108	1.38e-08	5.33e-07	10.1046	-0.341467	11.29	-1.42167	0.224	0.521246	-5.66818	3910785	1.33745	10.2429	8.06664	5.65e-05	0.000233	1.88735	1.77208	8.69775	8.5603	1.14e-05	4.48e-05	3.29856	1.58657	9.81837	14.571	2.95e-07	5.27e-06	7.39401	1	0	0	1	0	0	1	0	0
2670	6790	AURKA	NM_198434	20	1	54377851	54400757	54378620	54396659	1.42386	9.07108	12.1108	1.38e-08	5.33e-07	10.1046	-0.341467	11.29	-1.42167	0.224	0.521246	-5.66818	3910785	1.33745	10.2429	8.06664	5.65e-05	0.000233	1.88735	1.77208	8.69775	8.5603	1.14e-05	4.48e-05	3.29856	1.58657	9.81837	14.571	2.95e-07	5.27e-06	7.39401	1	0	0	1	0	0	1	0	0
2670	6790	AURKA	NM_198436	20	1	54377851	54400757	54378620	54396659	1.42386	9.07108	12.1108	1.38e-08	5.33e-07	10.1046	-0.341467	11.29	-1.42167	0.224	0.521246	-5.66818	3910785	1.33745	10.2429	8.06664	5.65e-05	0.000233	1.88735	1.77208	8.69775	8.5603	1.14e-05	4.48e-05	3.29856	1.58657	9.81837	14.571	2.95e-07	5.27e-06	7.39401	1	0	0	1	0	0	1	0	0
1012	1477	CSTF1	NM_001033521	20	0	54400833	54412988	54404015	54412189	0.60713	8.26815	7.2796	5.26e-06	6e-05	3.92793	-0.550894	10.4584	-2.14666	0.094	0.36732	-4.78527	3890154	0.649031	10.7383	6.81769	0.000175	0.000568	0.641195	0.629471	9.52858	6.63389	8.76e-05	0.000243	1.09545	0.393512	10.6181	3.90322	0.00411	0.00751	-2.91971	1	0	0	1	0	0	1	0	0
1012	1477	CSTF1	NM_001324	20	0	54400980	54412988	54404015	54412189	0.60713	8.26815	7.2796	5.26e-06	6e-05	3.92793	-0.550894	10.4584	-2.14666	0.094	0.36732	-4.78527	3890154	0.649031	10.7383	6.81769	0.000175	0.000568	0.641195	0.629471	9.52858	6.63389	8.76e-05	0.000243	1.09545	0.393512	10.6181	3.90322	0.00411	0.00751	-2.91971	1	0	0	1	0	0	1	0	0
1012	1477	CSTF1	NM_001033522	20	0	54401113	54412988	54404015	54412189	0.60713	8.26815	7.2796	5.26e-06	6e-05	3.92793	-0.550894	10.4584	-2.14666	0.094	0.36732	-4.78527	3890154	0.649031	10.7383	6.81769	0.000175	0.000568	0.641195	0.629471	9.52858	6.63389	8.76e-05	0.000243	1.09545	0.393512	10.6181	3.90322	0.00411	0.00751	-2.91971	1	0	0	1	0	0	1	0	0
1272	522	ATP5J	NM_001003696	21	1	26018662	26029835	26018821	26023975	0.929159	11.5359	12.5564	8.83e-09	3.83e-07	10.5647	0.010871	12.4325	0.0479461	0.964	0.987389	-6.66831	3927175	1.12754	11.8624	7.50385	9.24e-05	0.000343	1.34612	1.3014	12.4683	12.9415	3.38e-07	3.39e-06	7.08866	0.472261	12.1029	7.5153	5.26e-05	0.000181	1.78712	1	0	0	1	0	0	1	0	0
1272	522	ATP5J	NM_001003703	21	1	26018662	26029835	26018821	26023975	0.929159	11.5359	12.5564	8.83e-09	3.83e-07	10.5647	0.010871	12.4325	0.0479461	0.964	0.987389	-6.66831	3927175	1.12754	11.8624	7.50385	9.24e-05	0.000343	1.34612	1.3014	12.4683	12.9415	3.38e-07	3.39e-06	7.08866	0.472261	12.1029	7.5153	5.26e-05	0.000181	1.78712	1	0	0	1	0	0	1	0	0
1272	522	ATP5J	NM_001685	21	1	26018662	26029835	26018821	26023975	0.929159	11.5359	12.5564	8.83e-09	3.83e-07	10.5647	0.010871	12.4325	0.0479461	0.964	0.987389	-6.66831	3927175	1.12754	11.8624	7.50385	9.24e-05	0.000343	1.34612	1.3014	12.4683	12.9415	3.38e-07	3.39e-06	7.08866	0.472261	12.1029	7.5153	5.26e-05	0.000181	1.78712	1	0	0	1	0	0	1	0	0
1272	522	ATP5J	NM_001003701	21	1	26018662	26029835	26018821	26029136	0.929159	11.5359	12.5564	8.83e-09	3.83e-07	10.5647	0.010871	12.4325	0.0479461	0.964	0.987389	-6.66831	3927175	1.12754	11.8624	7.50385	9.24e-05	0.000343	1.34612	1.3014	12.4683	12.9415	3.38e-07	3.39e-06	7.08866	0.472261	12.1029	7.5153	5.26e-05	0.000181	1.78712	1	0	0	1	0	0	1	0	0
637	2618	GART	NM_000819	21	1	33798143	33836285	33798300	33833490	1.57725	9.18031	16.5233	2.78e-10	3.46e-08	14.0904	-1.3043	8.22141	-5.28176	0.00512	0.14698	-1.60568	3929721	1.27619	11.4634	12.8071	2.13e-06	2.42e-05	5.46495	1.5514	10.6746	18.1587	1.69e-08	5.59e-07	10.2597	1.42805	10.84	22.3019	8.98e-09	8.95e-07	11.0315	1	0	0	1	0	0	1	0	0
637	2618	GART	NM_175085	21	1	33818186	33836285	33818941	33833490	1.57725	9.18031	16.5233	2.78e-10	3.46e-08	14.0904	-1.10712	9.9532	-4.62128	0.00843	0.163992	-2.14662	3929721	1.27619	11.4634	12.8071	2.13e-06	2.42e-05	5.46495	1.5514	10.6746	18.1587	1.69e-08	5.59e-07	10.2597	1.42805	10.84	22.3019	8.98e-09	8.95e-07	11.0315	1	0	0	1	0	0	1	0	0
20709	7226	TRPM2	NM_003307	21	0	44597911	44687391	44598011	44686127	0.303559	7.22943	4.79613	0.000323	0.002	-0.344332	-0.480758	5.13331	-1.52535	0.197	0.493275	-5.54616	3923702	0.333568	8.87501	2.95063	0.0196	0.0323	-4.45885	0.469957	10.333	5.09049	0.000617	0.00133	-1.00285	0.358441	8.79159	5.83832	0.000322	0.000815	-0.181336	1	0	0	1	0	0	1	0	0
30982	1312	COMT	NM_000754	22	0	18309308	18336527	18330049	18336258	0.593068	9.85574	6.6698	1.34e-05	0.000131	2.95597	1.81534	8.10042	6.01977	0.00309	0.131708	-1.07046	3937092	0.461453	9.82434	3.68148	0.00684	0.0128	-3.34749	0.614869	10.1022	5.81517	0.000237	0.000574	0.0228936	0.378553	10.5188	5.18397	0.000718	0.00164	-1.04887	1	0	0	1	0	0	1	0	0
11123	89781	HPS4	NM_152841	22	1	25177446	25205550	25179198	25205346	0.621623	7.69489	6.29101	2.45e-05	0.000218	2.32672	0.424013	10.0593	1.4001	0.23	0.526826	-5.69321	3955815	0.732048	9.96509	6.53684	0.000231	0.000713	0.337208	0.579481	9.95753	7.14298	4.92e-05	0.00015	1.71898	0.889992	9.12491	10.2337	4.97e-06	3.16e-05	4.35429	1	0	0	1	0	0	1	0	0
11123	89781	HPS4	NM_022081	22	1	25177446	25209819	25179198	25207727	0.621623	7.69489	6.29101	2.45e-05	0.000218	2.32672	0.424013	10.0593	1.4001	0.23	0.526826	-5.69321	3955815	0.732048	9.96509	6.53684	0.000231	0.000713	0.337208	0.579481	9.95753	7.14298	4.92e-05	0.00015	1.71898	0.889992	9.12491	10.2337	4.97e-06	3.16e-05	4.35429	1	0	0	1	0	0	1	0	0
33447	402055	LOC402055	NM_001013694	22	0	25209845	25217896	25209856	25217637	0.776945	8.41749	10.9542	4.71e-08	1.35e-06	8.83636	-0.279336	8.6219	-0.970518	0.383	0.651478	-6.15366	3941010	0.552216	9.50004	5.72136	0.000544	0.00144	-0.600985	0.833078	9.07214	8.83304	8.8e-06	3.64e-05	3.57871	0.600079	9.23097	8.78714	1.62e-05	7.34e-05	3.07071	1	0	0	1	0	0	1	0	0
3722	7494	XBP1	NM_005080	22	1	27520548	27526559	27521533	27526511	0.781795	9.78271	4.37561	0.000704	0.0039	-1.1435	0.529758	12.7976	2.26339	0.0821	0.348965	-4.64163	3956589	1.3621	10.004	8.59821	3.64e-05	0.000166	2.37075	1.49734	10.3119	9.72566	3.94e-06	1.96e-05	4.44821	1.31998	10.4212	10.0129	5.89e-06	3.56e-05	4.16903	1	0	0	1	0	0	1	0	0
37836	8563	THOC5	NM_001002878	22	1	28234156	28279643	28234445	28275135	0.712791	8.69068	6.18992	2.89e-05	0.000252	2.15547	-0.19557	7.55807	-0.691676	0.525	0.757479	-6.39456	3956854	0.516894	10.3674	5.22335	0.000956	0.00233	-1.21743	0.643305	10.4689	7.4236	3.62e-05	0.000116	2.04933	0.601409	10.2401	9.64417	7.9e-06	4.42e-05	3.85149	1	0	0	1	0	0	1	0	0
37836	8563	THOC5	NM_001002879	22	1	28234156	28279643	28234445	28275135	0.712791	8.69068	6.18992	2.89e-05	0.000252	2.15547	-0.19557	7.55807	-0.691676	0.525	0.757479	-6.39456	3956854	0.516894	10.3674	5.22335	0.000956	0.00233	-1.21743	0.643305	10.4689	7.4236	3.62e-05	0.000116	2.04933	0.601409	10.2401	9.64417	7.9e-06	4.42e-05	3.85149	1	0	0	1	0	0	1	0	0
37836	8563	THOC5	NM_001002877	22	1	28234156	28279735	28234445	28275135	0.712791	8.69068	6.18992	2.89e-05	0.000252	2.15547	-0.19557	7.55807	-0.691676	0.525	0.757479	-6.39456	3956854	0.516894	10.3674	5.22335	0.000956	0.00233	-1.21743	0.643305	10.4689	7.4236	3.62e-05	0.000116	2.04933	0.601409	10.2401	9.64417	7.9e-06	4.42e-05	3.85149	1	0	0	1	0	0	1	0	0
37836	8563	THOC5	NM_003678	22	1	28234156	28279735	28234445	28275135	0.712791	8.69068	6.18992	2.89e-05	0.000252	2.15547	-0.19557	7.55807	-0.691676	0.525	0.757479	-6.39456	3956854	0.516894	10.3674	5.22335	0.000956	0.00233	-1.21743	0.643305	10.4689	7.4236	3.62e-05	0.000116	2.04933	0.601409	10.2401	9.64417	7.9e-06	4.42e-05	3.85149	1	0	0	1	0	0	1	0	0
5984	23481	PES1	NM_014303	22	1	29302612	29317893	29303032	29317819	1.53709	9.42384	10.2273	1.08e-07	2.57e-06	7.97924	-1.24745	7.00344	-4.13789	0.0126	0.182219	-2.58422	3957445	1.9798	9.7356	20.9483	5.67e-08	4.13e-06	9.28461	2.01272	9.79499	18.103	1.73e-08	5.65e-07	10.2311	1.78141	10.1649	20.3323	1.93e-08	1.21e-06	10.2533	1	0	0	1	0	0	1	0	0
32577	79159	NOL12	NM_024313	22	0	36412289	36419429	36412345	36417288	0.964124	7.88325	8.64418	7.73e-07	1.24e-05	5.92838	-0.437545	7.08143	-1.69964	0.16	0.452168	-5.33608	3944902	0.689061	9.89639	5.39436	0.000785	0.00196	-1.00187	0.881742	10.3764	9.17039	6.45e-06	2.87e-05	3.9156	0.590893	10.0746	4.67704	0.00139	0.00291	-1.76238	1	0	0	1	0	0	1	0	0
747	6122	RPL3	NM_000967	22	1	38038833	38045615	38038890	38045547	0.243916	13.6306	4.4473	0.000616	0.00347	-1.00611	-0.277448	15.5183	-1.20845	0.289	0.576503	-5.90879	3961106	0.342597	13.6012	3.60806	0.00758	0.014	-3.45684	0.769779	13.6889	11.2663	1.12e-06	7.78e-06	5.79877	0.536996	13.7557	9.54867	8.53e-06	4.66e-05	3.7675	1	0	0	1	0	0	1	0	0
747	6122	RPL3	NM_001033853	22	1	38038833	38045615	38038890	38045547	0.243916	13.6306	4.4473	0.000616	0.00347	-1.00611	-0.277448	15.5183	-1.20845	0.289	0.576503	-5.90879	3961106	0.342597	13.6012	3.60806	0.00758	0.014	-3.45684	0.769779	13.6889	11.2663	1.12e-06	7.78e-06	5.79877	0.536996	13.7557	9.54867	8.53e-06	4.66e-05	3.7675	1	0	0	1	0	0	1	0	0
12	158	ADSL	NM_000026	22	0	39072508	39092696	39072508	39092471	1.8603	10.3087	26.9649	4.78e-13	8.44e-10	20.255	-0.639472	10.842	-2.57371	0.0579	0.309993	-4.26517	3946351	1.47718	10.5041	11.5844	4.41e-06	3.89e-05	4.67824	1.25501	9.9146	16.4782	4.01e-08	9.21e-07	9.35201	0.992746	11.1841	15.358	1.93e-07	4.1e-06	7.84857	1	0	0	1	0	0	1	0	0
4637	10478	SLC25A17	NM_006358	22	1	39495586	39545337	39496783	39545197	1.52646	8.71271	14.751	1.17e-09	9.15e-08	12.6299	0.620702	9.34608	1.83872	0.135	0.423226	-5.16559	3961622	1.04944	8.99697	8.19921	5.05e-05	0.000213	2.01034	0.92535	8.55437	7.54501	3.18e-05	0.000104	2.18943	1.22913	9.40024	10.4303	4.28e-06	2.83e-05	4.51628	1	0	0	1	0	0	1	0	0
7151	84844	PHF5A	NM_032758	22	1	40185667	40194653	40186347	40194602	1.16466	9.42245	6.30559	2.39e-05	0.000214	2.35131	-0.579841	9.14332	-2.50196	0.0627	0.318409	-4.35133	3961955	1.27017	10.253	6.82181	0.000175	0.000567	0.645581	0.927126	9.81602	8.05904	1.87e-05	6.68e-05	2.76451	0.967094	10.0344	9.77133	7.13e-06	4.09e-05	3.96219	1	0	0	1	0	0	1	0	0
856	50	ACO2	NM_001098	22	0	40195074	40254937	40195096	40254562	0.704037	10.0941	7.65037	3.06e-06	3.81e-05	4.49472	0.427665	11.5907	1.85369	0.133	0.41996	-5.14716	3946889	0.750808	10.9813	7.11386	0.000132	0.000455	0.951843	1.03667	10.8525	11.8938	7.04e-07	5.64e-06	6.30164	0.754911	11.0164	13.1081	6.94e-07	8.7e-06	6.47944	1	0	0	1	0	0	1	0	0
3672	4809	NHP2L1	NM_005008	22	1	40399883	40408501	40400882	40408307	1.27909	11.484	20.235	2.04e-11	7.15e-09	16.6848	-0.951674	10.3706	-3.77389	0.0173	0.202729	-2.93889	3962054	1.22254	11.5297	9.3878	1.97e-05	0.000107	3.04367	1.57358	10.6393	18.4787	1.44e-08	5.2e-07	10.4226	0.71637	12.0491	10.178	5.19e-06	3.25e-05	4.30787	1	0	0	1	0	0	1	0	0
3672	4809	NHP2L1	NM_001003796	22	1	40399883	40414858	40400882	40414745	1.27909	11.484	20.235	2.04e-11	7.15e-09	16.6848	-0.951674	10.3706	-3.77389	0.0173	0.202729	-2.93889	3962054	1.22254	11.5297	9.3878	1.97e-05	0.000107	3.04367	1.57358	10.6393	18.4787	1.44e-08	5.2e-07	10.4226	0.71637	12.0491	10.178	5.19e-06	3.25e-05	4.30787	1	0	0	1	0	0	1	0	0
24917	92745	SLC38A5	NM_033518	23	1	48201871	48213508	48202262	48211254	2.86481	8.47805	24.3674	1.81e-12	1.98e-09	19.0163	-1.29448	7.54732	-5.07547	0.00595	0.15245	-1.76795	4007437	3.66772	9.21797	33.6447	1.63e-09	2.6e-06	12.6748	3.21305	9.30309	28.5551	2.85e-10	1.05e-07	14.3791	3.16466	9.18921	24.1019	4.72e-09	6.43e-07	11.6763	1	0	0	1	0	0	1	0	0
5372	24140	FTSJ1	NM_012280	23	0	48219492	48229695	48221379	48226349	1.81644	9.1537	18.686	5.71e-11	1.26e-08	15.6693	-0.206442	8.35802	-0.699707	0.52	0.754798	-6.38847	3976609	1.3973	9.51165	13.1455	1.76e-06	2.18e-05	5.66962	1.04923	9.89548	13.1698	2.9e-07	3.06e-06	7.25216	1.2324	9.63918	10.3914	4.41e-06	2.89e-05	4.48445	1	0	0	1	0	0	1	0	0
5372	24140	FTSJ1	NM_177439	23	0	48219492	48229695	48221379	48226349	1.81644	9.1537	18.686	5.71e-11	1.26e-08	15.6693	-0.206442	8.35802	-0.699707	0.52	0.754798	-6.38847	3976609	1.3973	9.51165	13.1455	1.76e-06	2.18e-05	5.66962	1.04923	9.89548	13.1698	2.9e-07	3.06e-06	7.25216	1.2324	9.63918	10.3914	4.41e-06	2.89e-05	4.48445	1	0	0	1	0	0	1	0	0
5372	24140	FTSJ1	NM_177434	23	0	48221323	48229695	48221379	48226349	1.81644	9.1537	18.686	5.71e-11	1.26e-08	15.6693	-0.206442	8.35802	-0.699707	0.52	0.754798	-6.38847	3976609	1.3973	9.51165	13.1455	1.76e-06	2.18e-05	5.66962	1.04923	9.89548	13.1698	2.9e-07	3.06e-06	7.25216	1.2324	9.63918	10.3914	4.41e-06	2.89e-05	4.48445	1	0	0	1	0	0	1	0	0
1406	1349	COX7B	NM_001866	23	0	77041616	77047536	77041706	77047413	1.05662	11.7619	15.795	4.93e-10	5.04e-08	13.5102	-0.601503	10.2489	-1.71146	0.158	0.44969	-5.32166	3982410	1.18081	10.798	3.72944	0.0064	0.012	-3.27641	1.97842	7.93379	6.71836	7.95e-05	0.000224	1.20113	0.689311	11.9692	5.21002	0.000694	0.00159	-1.01318	1	0	0	1	0	0	1	0	0
20494	27316	RBMX	NM_002139	23	1	135783284	135790604	135783966	135789251	1.01225	10.8923	15.1118	8.65e-10	7.45e-08	12.941	-1.12152	10.6458	-4.48671	0.00939	0.167586	-2.26474	4023530	0.893057	11.451	8.34189	4.48e-05	0.000194	2.14088	0.991005	11.166	9.95349	3.24e-06	1.7e-05	4.65927	0.928252	11.2553	13.5366	5.36e-07	7.47e-06	6.75737	1	0	0	1	0	0	1	0	0
1045	1736	DKC1	NM_001363	23	0	153644343	153659153	153644434	153658335	2.05815	10.6823	23.4065	3.06e-12	2.57e-09	18.5172	-1.17208	11.9074	-4.94455	0.00656	0.155141	-1.87402	3996667	2.04146	10.592	19.1075	1.12e-07	5.2e-06	8.58345	2.28778	10.6806	24.7239	1.05e-09	1.54e-07	13.0978	1.89756	10.6682	27.8548	1.42e-09	5.71e-07	12.8523	1	0	0	1	0	0	1	0	0
[truncated: 27 more columns]

## Sheet: Human_Bcell_Negative_Myc_Target
#HomoloGene_ID	Entrez_ID	Gene	RefSeq	Chr	strand	TSS	TES	CDSS	CDSE	P493_logFC_U133	P493_AveExpr_U133	P493_t_U133	P493_P.Value_U133	P493_adj.P.Val_U133	P493_B_U133	Trophoblast_logFC_Agilent	Trophoblast_AveExpr_Agilent	Trophoblast_t_Agilent	Trophoblast_P.Value_Agilent	Trophoblast_adj.P.Val_Agilent	Trophoblast_B_Agilent	ExonArray_Transcript_id	ExonAll_logFC	ExonAll_AveExpr	ExonAll_t	ExonAll_P.Value	ExonAll_adj.P.Val	ExonAll_B	ExonNRO_logFC	ExonNRO_AveExpr	ExonNRO_t	ExonNRO_P.Value	ExonNRO_adj.P.Val	ExonNRO_B	ExonTotal_logFC	ExonTotal_AveExpr	ExonTotal_t	ExonTotal_P.Value	ExonTotal_adj.P.Val	ExonTotal_B	ExonNRO+	ExonNRO?	ExonNRO-	ExonTotal+	ExonTotal?	ExonTotal-	ExonAll+	ExonAll?	ExonAll-
10472	56181	FAM54B	NM_019557	1	0	26019270	26032013	26022182	26031103	-0.756289	7.67989	-8.29156	1.24e-06	1.82e-05	5.43351	0.487997	8.91393	2.04031	0.106	0.384133	-4.91662	2326157	-0.304378	9.52009	-2.74552	0.0266	0.0423	-4.77667	-0.803033	10.2159	-6.65771	8.52e-05	0.000238	1.12535	-0.752652	9.64448	-9.28498	1.06e-05	5.46e-05	3.53178	0	0	1	0	0	1	0	0	1
3842	2268	FGR	NM_005248	1	1	27811388	27834313	27812011	27823013	-0.878091	9.58301	-7.30367	5.08e-06	5.82e-05	3.96527	-1.07006	3.16847	-2.12389	0.0965	0.370546	-4.81336	2403215	-0.727939	10.9816	-6.35395	0.000278	0.000825	0.134139	-0.874662	12.3181	-10.3759	2.28e-06	1.3e-05	5.03971	-0.590446	11.0114	-8.52059	2.05e-05	8.76e-05	2.81476	0	0	1	0	0	1	0	0	1
41489	64744	SMAP1L	NM_022733	1	0	40612314	40661578	40612379	40660359	-0.959224	9.8463	-12.7659	7.2e-09	3.36e-07	10.7758	0.892168	5.12731	1.77848	0.145	0.436423	-5.23964	2331857	-0.885593	11.1341	-8.91596	2.82e-05	0.000136	2.64775	-0.928622	10.7716	-7.99733	1.99e-05	7.01e-05	2.69698	-0.93309	10.9904	-10.9381	2.94e-06	2.24e-05	4.92211	0	0	1	0	0	1	0	0	1
100716	2060	EPS15	NM_001981	1	1	51592523	51757582	51594959	51757490	-1.122	9.87227	-7.55068	3.53e-06	4.3e-05	4.34409	0.93059	9.69979	3.74787	0.0177	0.204464	-2.96511	2412360	-1.02903	11.7116	-8.62163	3.57e-05	0.000163	2.39146	-1.12044	10.2843	-12.0453	6.31e-07	5.2e-06	6.41938	-0.987362	10.6534	-13.305	6.16e-07	8.11e-06	6.60822	0	0	1	0	0	1	0	0	1
38203	10717	AP4B1	NM_006594	1	1	114239200	114249214	114239209	114248861	-0.344218	8.40265	-4.12595	0.00113	0.00586	-1.62509	-0.454071	7.57035	-1.52183	0.198	0.494044	-5.55033	2428855	-0.582758	10.5364	-5.73535	0.000536	0.00142	-0.584152	-0.84642	10.0267	-8.42288	1.3e-05	5e-05	3.15466	-0.537894	9.8858	-8.65636	1.82e-05	8.01e-05	2.94595	0	0	1	0	0	1	0	0	1
7728	54834	GDAP2	NM_017686	1	1	118213562	118273728	118214713	118264502	-0.671263	7.55303	-3.70938	0.00251	0.0116	-2.43609	0.95661	7.29307	3.21685	0.0295	0.24242	-3.52521	2430370	-1.09379	10.1786	-9.3175	2.08e-05	0.00011	2.9858	-1.29515	8.9576	-12.2056	5.63e-07	4.81e-06	6.54246	-1.09682	9.42947	-17.1707	7.74e-08	2.38e-06	8.81026	0	0	1	0	0	1	0	0	1
38186	10628	TXNIP	NM_006472	1	0	144149938	144153879	144150159	144152574	-2.58664	9.65338	-10.9052	4.97e-08	1.41e-06	8.78011	1.87683	11.045	2.09957	0.0993	0.374804	-4.84339	2356115	-2.08262	12.6762	-18.5461	1.4e-07	5.92e-06	8.35424	-1.83452	12.7978	-9.57138	4.5e-06	2.19e-05	4.30286	-1.22707	12.491	-10.3324	4.61e-06	2.99e-05	4.43592	0	0	1	0	0	1	0	0	1
388	5993	RFX5	NM_000449	1	1	149579740	149586392	149581285	149585419	-1.05405	10.3179	-15.0401	9.19e-10	7.73e-08	12.8798	-0.148873	8.29413	-0.472111	0.66	0.840939	-6.53781	2434971	-0.64723	10.9048	-6.25157	0.000309	0.0009	0.0186517	-0.66951	10.7929	-8.32503	1.43e-05	5.42e-05	3.05106	-0.71445	10.5093	-9.56585	8.41e-06	4.62e-05	3.78267	0	0	1	0	0	1	0	0	1
388	5993	RFX5	NM_001025603	1	1	149579740	149586392	149581285	149585419	-1.05405	10.3179	-15.0401	9.19e-10	7.73e-08	12.8798	-0.148873	8.29413	-0.472111	0.66	0.840939	-6.53781	2434971	-0.64723	10.9048	-6.25157	0.000309	0.0009	0.0186517	-0.66951	10.7929	-8.32503	1.43e-05	5.42e-05	3.05106	-0.71445	10.5093	-9.56585	8.41e-06	4.62e-05	3.78267	0	0	1	0	0	1	0	0	1
55916	6282	S100A11	NM_005620	1	1	150271607	150276134	150271761	150276014	-1.09253	10.028	-8.86586	5.77e-07	9.8e-06	6.23202	1.91811	11.0249	5.34563	0.00489	0.146005	-1.55661	2435410	-1.19542	11.1458	-11.4494	4.79e-06	4.14e-05	4.58656	-1.44915	10.6325	-13.0732	3.09e-07	3.21e-06	7.1833	-1.30323	11.8634	-8.80726	1.59e-05	7.25e-05	3.08976	0	0	1	0	0	1	0	0	1
18765	200186	CRTC2	NM_181715	1	1	152186777	152197666	152187208	152197596	-0.561555	8.5748	-8.5861	8.35e-07	1.32e-05	5.84787	0.759419	7.3759	2.97412	0.0377	0.26251	-3.79703	2436338	-0.901355	9.27617	-6.62741	0.000211	0.000661	0.436262	-0.835873	10.7022	-10.6623	1.8e-06	1.08e-05	5.29001	-0.969383	9.45557	-13.1825	6.63e-07	8.5e-06	6.52832	0	0	1	0	0	1	0	0	1
9332	51093	C1orf66	NM_015997	1	0	154964901	154973364	154965520	154973168	-0.57635	7.05836	-7.19271	6e-06	6.68e-05	3.79249	0.301401	8.25052	0.933703	0.4	0.664803	-6.18866	2361697	-0.667218	7.30172	-4.5863	0.00207	0.00451	-2.05702	-1.11325	7.91673	-5.79814	0.000242	0.000585	-0.00037917	-1.25243	8.76215	-9.194	1.14e-05	5.78e-05	3.44911	0	0	1	0	0	1	0	0	1
48040	911	CD1C	NM_001765	1	0	156526186	156531186	156526478	156529889	-2.04289	8.00571	-9.35318	3.1e-07	5.99e-06	6.88004	-0.152001	1.69662	-0.642141	0.554	0.77578	-6.43083	2362201	-4.34537	8.34826	-34.4464	1.37e-09	2.6e-06	12.8298	-4.1801	8.18838	-19.626	8.41e-09	3.87e-07	10.9826	-3.54623	8.92594	-14.2535	3.53e-07	5.83e-06	7.2035	0	0	1	0	0	1	0	0	1
1759	4063	LY9	NM_002348	1	0	159032551	159064666	159032601	159064229	-0.531368	6.57132	-4.26291	0.00087	0.00468	-1.36034	-0.0348703	3.60514	-0.1139	0.914	0.968411	-6.66184	2363248	-1.74592	7.4242	-11.56	4.47e-06	3.94e-05	4.66179	-1.55165	7.35162	-10.5753	1.93e-06	1.15e-05	5.21465	-1.43028	7.58836	-8.43886	2.2e-05	9.28e-05	2.73497	0	0	1	0	0	1	0	0	1
33475	92241	RCSD1	NM_052862	1	0	165865953	165942108	165866284	165940556	-1.22058	9.51698	-9.39014	2.96e-07	5.76e-06	6.92812	0.722488	3.12061	0.803115	0.464	0.714395	-6.30533	2365872	-1.34714	10.2403	-11.4911	4.67e-06	4.06e-05	4.61501	-0.658628	9.82752	-5.36471	0.000426	0.000961	-0.606075	-0.970601	9.81115	-11.1747	2.48e-06	2e-05	5.10542	0	0	1	0	0	1	0	0	1
68219	2329	FMO4	NM_002022	1	0	169550109	169577845	169555588	169577601	-0.648307	8.1018	-6.98816	8.17e-06	8.67e-05	3.46965	-0.245248	5.59988	-0.361827	0.735	0.882957	-6.59141	2367086	-0.946494	8.81417	-9.75461	1.5e-05	8.82e-05	3.33948	-1.04742	7.66246	-11.6663	8.32e-07	6.3e-06	6.12216	-0.802188	8.37145	-8.41357	2.26e-05	9.43e-05	2.71014	0	0	1	0	0	1	0	0	1
12222	83479	DDX59	NM_001031725	1	1	198879875	198905748	198880004	198902490	-0.658283	6.92598	-6.34683	2.24e-05	0.000202	2.4207	0.364164	8.2603	0.917363	0.408	0.671384	-6.20391	2450416	-0.980546	9.91429	-8.9477	2.76e-05	0.000134	2.67494	-1.10533	9.27572	-12.7922	3.74e-07	3.66e-06	6.98031	-1.26592	9.56671	-6.96186	9.24e-05	0.000287	1.17525	0	0	1	0	0	1	0	0	1
1794	4194	MDM4	NM_002393	1	0	202752133	202786348	202761269	202785432	-0.910484	10.0546	-6.96101	8.52e-06	8.96e-05	3.42638	-0.320084	9.80959	-1.07977	0.337	0.615219	-6.04494	2376037	-0.6742	10.8919	-4.60883	0.00201	0.0044	-2.02632	-0.690778	11.3673	-8.43585	1.29e-05	4.96e-05	3.16832	-0.757207	10.1424	-6.65903	0.000127	0.000374	0.82528	0	0	1	0	0	1	0	0	1
479	1604	CD55	NM_000574	1	0	205561487	205600468	205561733	205599577	-0.661509	8.97752	-4.13703	0.0011	0.00576	-1.60364	1.86051	8.27847	4.48003	0.00944	0.16781	-2.27068	2377229	-0.903013	11.945	-7.61394	8.37e-05	0.000317	1.4545	-0.98201	12.0361	-10.8415	1.56e-06	9.8e-06	5.44356	-0.712882	11.4098	-10.2474	4.92e-06	3.14e-05	4.36566	0	0	1	0	0	1	0	0	1
13683	127018	LYPLAL1	NM_138794	1	0	217413845	217451780	217413855	217451692	-0.472527	8.95363	-3.83847	0.00196	0.00939	-2.18413	0.705528	9.79771	3.11401	0.0327	0.250247	-3.63919	2380785	-0.544393	9.5376	-3.29806	0.0118	0.0205	-3.92486	-0.996719	9.27844	-7.48438	3.4e-05	0.00011	2.11968	-1.06826	10.5614	-10.5593	3.89e-06	2.67e-05	4.621	0	0	1	0	0	1	0	0	1
11569	79573	TTC13	NM_024525	1	1	229108612	229181206	229109273	229181198	-0.688333	7.64735	-6.88901	9.52e-06	9.84e-05	3.31115	0.809924	6.12961	3.07541	0.034	0.25297	-3.68243	2460368	-1.15117	9.57659	-11.8456	3.75e-06	3.51e-05	4.85289	-1.47338	9.5084	-16.5407	3.88e-08	9.19e-07	9.38743	-0.934975	8.83273	-8.1834	2.78e-05	0.00011	2.4814	0	0	1	0	0	1	0	0	1
34290	359948	IRF2BP2	NM_001077397	1	1	232806639	232811893	232809505	232811862	-0.977423	11.5212	-8.12659	1.56e-06	2.21e-05	5.19686	1.53867	8.93369	5.51279	0.00435	0.14111	-1.43074	2461531	-0.812746	10.5532	-5.99184	0.000406	0.00113	-0.280291	-0.88446	10.8319	-6.69148	8.2e-05	0.00023	1.1676	-0.777181	10.6953	-8.93917	1.42e-05	6.67e-05	3.2138	0	0	1	0	0	1	0	0	1
55904	10000	AKT3	NM_181690	1	1	241718157	242073175	241729667	242073094	-0.752583	6.51533	-3.73621	0.00238	0.0111	-2.38369	1.03401	9.2423	3.80748	0.0168	0.200101	-2.90524	2464005	-0.811599	10.9761	-8.2137	4.99e-05	0.000211	2.02368	-0.777211	9.00317	-6.5876	9.25e-05	0.000255	1.03715	-0.887123	9.90253	-8.11818	2.96e-05	0.000116	2.41564	0	0	1	0	0	1	0	0	1
55904	10000	AKT3	NM_005465	1	1	241733106	242073175	241735173	242073094	-0.752583	6.51533	-3.73621	0.00238	0.0111	-2.38369	1.74133	9.5969	3.3338	0.0262	0.23196	-3.39773	2464005	-0.811599	10.9761	-8.2137	4.99e-05	0.000211	2.02368	-0.777211	9.00317	-6.5876	9.25e-05	0.000255	1.03715	-0.887123	9.90253	-8.11818	2.96e-05	0.000116	2.41564	0	0	1	0	0	1	0	0	1
32658	84272	YIPF4	NM_032312	2	0	32356534	32385144	32356728	32384198	-0.426354	6.87354	-6.42522	1.97e-05	0.000181	2.55192	1.16345	8.46331	4.058	0.0135	0.185495	-2.66018	2476176	-0.627148	10.9236	-5.27561	0.0009	0.00221	-1.15112	-1.03214	10.0192	-11.5269	9.24e-07	6.77e-06	6.0106	-0.715252	11.2464	-10.3458	4.56e-06	2.97e-05	4.44697	0	0	1	0	0	1	0	0	1
4117	6654	SOS1	NM_005633	2	1	39066469	39201066	39066469	39201066	-0.649298	7.34948	-4.76067	0.000345	0.0021	-0.411051	0.691303	4.31562	1.77721	0.146	0.436532	-5.24121	2549092	-1.0685	10.8624	-9.2674	2.16e-05	0.000113	2.94432	-1.22393	10.3438	-15.8404	5.7e-08	1.11e-06	8.98214	-0.951393	9.66284	-8.21133	2.71e-05	0.000108	2.50943	0	0	1	0	0	1	0	0	1
48343	5581	PRKCE	NM_005400	2	0	45732546	46268631	45732743	46265523	-0.916008	7.19837	-4.10959	0.00116	0.00602	-1.65679	1.14425	5.33395	1.9904	0.113	0.392152	-4.97832	2480168	-0.807653	10.8274	-8.00973	5.93e-05	0.000242	1.83404	-0.608608	12.0695	-7.53646	3.21e-05	0.000105	2.17963	-0.629799	10.2672	-6.00696	0.000264	0.000693	0.032707	0	0	1	0	0	1	0	0	1
2000	5341	PLEK	NM_002664	2	0	68445927	68478085	68445987	68476451	-1.47883	10.8924	-11.1609	3.75e-08	1.15e-06	9.07123	0.207599	2.50892	0.242528	0.82	0.92487	-6.63423	2486811	-1.36502	12.4197	-13.5388	1.42e-06	1.92e-05	5.90101	-2.12151	11.2787	-15.2501	7.98e-08	1.34e-06	8.62614	-1.39096	11.7159	-8.98766	1.36e-05	6.47e-05	3.25901	0	0	1	0	0	1	0	0	1
10196	55818	JMJD1A	NM_018433	2	0	86521953	86573348	86522681	86572752	-0.887912	8.536	-4.94008	0.000249	0.0016	-0.0749406	-0.335799	8.90434	-1.45788	0.214	0.511763	-5.62587	2492064	-0.759311	9.62789	-5.71125	0.00055	0.00146	-0.613162	-1.01174	9.40545	-7.99027	2e-05	7.05e-05	2.68923	-0.922472	9.29446	-6.03996	0.000254	0.000671	0.0741502	0	0	1	0	0	1	0	0	1
68483	10096	ACTR3	NM_005721	2	0	114364006	114432636	114364326	114431501	-0.342873	12.6304	-5.40277	0.000109	0.000786	0.774398	0.764901	11.8152	1.99822	0.112	0.391082	-4.96867	2501697	-0.466449	12.9871	-4.74879	0.00169	0.00379	-1.83734	-0.905933	11.659	-9.90531	3.37e-06	1.75e-05	4.61498	-0.646906	12.438	-8.44807	2.19e-05	9.23e-05	2.74399	0	0	1	0	0	1	0	0	1
10447	140738	TMEM37	NM_183240	2	0	119905915	119912563	119905949	119911485	-1.2209	6.0977	-10.2952	9.94e-08	2.41e-06	8.06144	0.280284	7.03805	0.451241	0.674	0.849315	-6.54895	2502842	-2.04045	8.91108	-13.881	1.19e-06	1.74e-05	6.09689	-2.03466	8.8587	-15.8787	5.58e-08	1.1e-06	9.00482	-2.34749	9.08186	-13.2701	6.29e-07	8.21e-06	6.58551	0	0	1	0	0	1	0	0	1
14043	905	CCNT2	NM_001241	2	0	135392862	135431053	135392894	135428587	-0.728184	6.87343	-6.1908	2.88e-05	0.000251	2.15695	1.11132	7.05832	3.92345	0.0151	0.193202	-2.79048	2507209	-0.576808	10.7355	-3.88816	0.00515	0.00996	-3.04314	-0.7852	11.0381	-9.20845	6.23e-06	2.8e-05	3.95296	-0.912231	9.37252	-3.96853	0.00374	0.0069	-2.81906	0	0	1	0	0	1	0	0	1
14043	905	CCNT2	NM_058241	2	0	135392862	135431053	135392894	135428687	-0.728184	6.87343	-6.1908	2.88e-05	0.000251	2.15695	1.11132	7.05832	3.92345	0.0151	0.193202	-2.79048	2507209	-0.576808	10.7355	-3.88816	0.00515	0.00996	-3.04314	-0.7852	11.0381	-9.20845	6.23e-06	2.8e-05	3.95296	-0.912231	9.37252	-3.96853	0.00374	0.0069	-2.81906	0	0	1	0	0	1	0	0	1
86891	7456	WIPF1	NM_003387	2	1	175132548	175207552	175135520	175158546	-1.05225	10.3867	-6.21083	2.79e-05	0.000244	2.19099	1.82087	4.66849	5.67337	0.00389	0.138689	-1.31321	2587841	-1.06797	11.199	-10.6611	7.99e-06	5.74e-05	4.02946	-1.17508	11.4921	-16.1825	4.71e-08	9.99e-07	9.18241	-0.975806	11.3666	-7.83372	3.86e-05	0.000142	2.12381	0	0	1	0	0	1	0	0	1
37364	3676	ITGA4	NM_000885	2	0	182029863	182110710	182030626	182108498	-1.26627	10.2198	-9.09864	4.27e-07	7.68e-06	6.54485	0.133153	2.15693	0.572973	0.595	0.802303	-6.47774	2518272	-1.30224	11.9229	-10.0039	1.26e-05	7.78e-05	3.53486	-1.82369	11.0458	-13.7232	2.02e-07	2.44e-06	7.63731	-1.38957	11.0281	-7.82288	3.9e-05	0.000144	2.11253	0	0	1	0	0	1	0	0	1
21428	6772	STAT1	NM_007315	2	1	191542121	191587180	191543673	191582973	-2.25241	10.7702	-14.7486	1.18e-09	9.16e-08	12.6279	1.25691	7.85055	3.16417	0.0311	0.24636	-3.58338	2592268	-2.54552	11.5697	-19.3637	1.02e-07	5.02e-06	8.68555	-1.58526	11.5135	-9.58356	4.46e-06	2.17e-05	4.31441	-1.35708	11.5589	-6.97897	9.07e-05	0.000284	1.1947	0	0	1	0	0	1	0	0	1
21428	6772	STAT1	NM_139266	2	1	191548509	191587180	191548778	191582973	-2.25241	10.7702	-14.7486	1.18e-09	9.16e-08	12.6279	0.470573	8.12155	0.699121	0.521	0.754922	-6.38892	2592268	-2.54552	11.5697	-19.3637	1.02e-07	5.02e-06	8.68555	-1.58526	11.5135	-9.58356	4.46e-06	2.17e-05	4.31441	-1.35708	11.5589	-6.97897	9.07e-05	0.000284	1.1947	0	0	1	0	0	1	0	0	1
57094	64859	OBFC2A	NM_001031716	2	0	192251502	192259903	192251585	192258738	-0.835558	8.16904	-4.48326	0.000576	0.00327	-0.937352	2.54628	9.22108	8.50562	0.000779	0.10927	0.316703	2520533	-0.678494	10.6912	-4.20749	0.00336	0.00686	-2.58373	-0.645715	10.9057	-6.95669	6.06e-05	0.000179	1.4945	-0.787306	9.19238	-4.28153	0.0024	0.00467	-2.34403	0	0	1	0	0	1	0	0	1
7657	841	CASP8	NM_033355	2	0	201831023	201860675	201839454	201859561	-0.611538	8.8155	-5.88207	4.81e-05	0.00039	1.62528	-0.516814	3.64368	-0.660144	0.543	0.76999	-6.4179	2522728	-0.823538	10.0099	-5.72245	0.000543	0.00144	-0.599671	-1.17719	9.53459	-13.4765	2.37e-07	2.71e-06	7.46751	-0.762119	9.42513	-5.14088	0.000758	0.00172	-1.1081	0	0	1	0	0	1	0	0	1
7657	841	CASP8	NM_033356	2	0	201833486	201860675	201839454	201859561	-0.611538	8.8155	-5.88207	4.81e-05	0.00039	1.62528	-0.516814	3.64368	-0.660144	0.543	0.76999	-6.4179	2522728	-0.823538	10.0099	-5.72245	0.000543	0.00144	-0.599671	-1.17719	9.53459	-13.4765	2.37e-07	2.71e-06	7.46751	-0.762119	9.42513	-5.14088	0.000758	0.00172	-1.1081	0	0	1	0	0	1	0	0	1
11689	79800	ALS2CR8	NM_024744	2	0	203485361	203557995	203514870	203556591	-0.594723	4.50222	-5.60212	7.74e-05	0.000588	1.13199	0.269596	4.02721	0.965083	0.386	0.653252	-6.15888	2523419	-1.25847	8.17329	-10.1765	1.11e-05	7.14e-05	3.66761	-1.35698	7.50498	-10.6791	1.78e-06	1.08e-05	5.30449	-1.19279	7.42157	-6.03785	0.000255	0.000672	0.0715039	0	0	1	0	0	1	0	0	1
36404	64114	TMBIM1	NM_022152	2	1	218847160	218865523	218848441	218855107	-0.465215	9.08722	-3.28506	0.00572	0.0237	-3.26372	1.2066	8.93379	4.29812	0.011	0.175783	-2.43505	2599371	-0.532159	11.8009	-4.18062	0.00348	0.00708	-2.62186	-0.715145	12.136	-9.38707	5.3e-06	2.48e-05	4.1266	-0.630057	11.435	-10.8563	3.12e-06	2.31e-05	4.8579	0	0	1	0	0	1	0	0	1
82192	3431	SP110	NM_004509	2	1	230741896	230792931	230742083	230789885	-1.26308	8.21632	-8.59811	8.21e-07	1.3e-05	5.86456	0.627659	8.31455	1.16773	0.304	0.587807	-5.95273	2603051	-1.70526	9.66984	-14.5867	8.25e-07	1.43e-05	6.48576	-1.70423	9.37095	-15.0571	8.93e-08	1.44e-06	8.50669	-1.44656	9.77202	-8.88838	1.48e-05	6.89e-05	3.16622	0	0	1	0	0	1	0	0	1
82192	3431	SP110	NM_080424	2	1	230741896	230792931	230742083	230789885	-1.26308	8.21632	-8.59811	8.21e-07	1.3e-05	5.86456	0.627659	8.31455	1.16773	0.304	0.587807	-5.95273	2603051	-1.70526	9.66984	-14.5867	8.25e-07	1.43e-05	6.48576	-1.70423	9.37095	-15.0571	8.93e-08	1.44e-06	8.50669	-1.44656	9.77202	-8.88838	1.48e-05	6.89e-05	3.16622	0	0	1	0	0	1	0	0	1
82192	3431	SP110	NM_004510	2	1	230749433	230792931	230749624	230789885	-1.26308	8.21632	-8.59811	8.21e-07	1.3e-05	5.86456	0.627659	8.31455	1.16773	0.304	0.587807	-5.95273	2603051	-1.70526	9.66984	-14.5867	8.25e-07	1.43e-05	6.48576	-1.70423	9.37095	-15.0571	8.93e-08	1.44e-06	8.50669	-1.44656	9.77202	-8.88838	1.48e-05	6.89e-05	3.16622	0	0	1	0	0	1	0	0	1
-1	11262	SP140	NM_007237	2	0	230798689	230886173	230798803	230885642	-1.22655	7.48537	-8.06172	1.71e-06	2.38e-05	5.10288	0.562619	7.28263	2.00733	0.111	0.389604	-4.9574	2531310	-1.84794	10.3196	-13.2749	1.64e-06	2.09e-05	5.74655	-1.90403	9.81679	-17.5853	2.25e-08	6.6e-07	9.96023	-1.66926	9.66314	-8.99485	1.35e-05	6.45e-05	3.2657	0	0	1	0	0	1	0	0	1
36367	57140	RNPEPL1	NM_018226	2	0	241156776	241166813	241161223	241165981	-0.525102	8.0933	-5.95231	4.28e-05	0.000352	1.74739	0.752426	8.34733	3.04156	0.0352	0.257292	-3.72055	2535830	-0.989313	9.18446	-5.09309	0.00111	0.00265	-1.38439	-0.816342	9.53393	-9.6269	4.29e-06	2.11e-05	4.35539	-0.975236	9.58755	-11.862	1.55e-06	1.45e-05	5.618	0	0	1	0	0	1	0	0	1
23450	9467	SH3BP5	NM_004844	3	1	15271360	15349107	15272596	15348918	-0.662732	10.6111	-6.31378	2.36e-05	0.000212	2.36511	3.09155	8.99277	6.58734	0.00217	0.123557	-0.702324	2664209	-0.544872	11.17	-4.86389	0.00147	0.00336	-1.68403	-0.356157	11.2864	-4.33486	0.00181	0.00349	-2.15005	-0.743131	10.6191	-4.95484	0.000964	0.00212	-1.36687	0	0	1	0	0	1	0	0	1
69240	114884	OSBPL10	NM_017784	3	1	31677321	31998241	31678567	31997674	-0.854942	7.64967	-3.8446	0.00193	0.0093	-2.17219	0.346518	9.49172	1.13597	0.316	0.597661	-5.98647	2667809	-1.90547	11.4382	-15.6899	4.83e-07	1.06e-05	7.05623	-1.55924	12.4305	-13.2564	2.74e-07	2.95e-06	7.31344	-1.2177	10.8717	-11.3391	2.21e-06	1.83e-05	5.2306	0	0	1	0	0	1	0	0	1
1849	4615	MYD88	NM_002468	3	0	38155008	38159513	38155195	38157780	-0.992522	10.6908	-8.96226	5.09e-07	8.88e-06	6.36231	0.219677	8.3441	0.973326	0.382	0.650553	-6.15095	2617563	-1.25839	10.7272	-8.84433	2.99e-05	0.000143	2.58605	-1.16222	10.719	-10.8298	1.58e-06	9.88e-06	5.4336	-1.2976	10.4884	-11.7435	1.67e-06	1.52e-05	5.53167	0	0	1	0	0	1	0	0	1
49916	64689	GORASP1	NM_031899	3	1	39113094	39124133	39114730	39124035	-1.24721	8.42211	-11.4646	2.71e-08	8.96e-07	9.40979	0.188325	5.00537	0.430708	0.688	0.857333	-6.55946	2669888	-1.15634	8.94155	-9.90517	1.35e-05	8.16e-05	3.45803	-1.559	9.60059	-20.8352	4.92e-09	3.03e-07	11.5358	-1.5221	9.56484	-11.913	1.49e-06	1.41e-05	5.6549	0	0	1	0	0	1	0	0	1
20716	7375	USP4	NM_003363	3	1	49289997	49352518	49290729	49352460	-0.666333	8.94346	-9.21737	3.68e-07	6.85e-06	6.70208	0.355031	10.0507	1.35071	0.244	0.540288	-5.75	2674179	-0.83645	10.9295	-4.70832	0.00178	0.00395	-1.8917	-0.823986	11.0299	-8.20202	1.62e-05	5.98e-05	2.91945	-0.785153	10.1992	-10.5121	4.03e-06	2.73e-05	4.58285	0	0	1	0	0	1	0	0	1
20716	7375	USP4	NM_199443	3	1	49289997	49352518	49290729	49352460	-0.666333	8.94346	-9.21737	3.68e-07	6.85e-06	6.70208	0.355031	10.0507	1.35071	0.244	0.540288	-5.75	2674179	-0.83645	10.9295	-4.70832	0.00178	0.00395	-1.8917	-0.823986	11.0299	-8.20202	1.62e-05	5.98e-05	2.91945	-0.785153	10.1992	-10.5121	4.03e-06	2.73e-05	4.58285	0	0	1	0	0	1	0	0	1
30967	6314	ATXN7	NM_000333	3	0	63825272	63961365	63873314	63960182	-0.595523	8.41703	-4.44287	0.000621	0.00349	-1.01458	-0.426411	4.73804	-1.13639	0.315	0.597614	-5.98602	2627390	-0.891788	10.3077	-7.11959	0.000132	0.000453	0.95776	-0.773173	10.8475	-7.98654	2.01e-05	7.08e-05	2.68513	-0.719573	9.2991	-7.30114	6.52e-05	0.000215	1.55447	0	0	1	0	0	1	0	0	1
12734	64332	NFKBIZ	NM_001005474	3	0	103029546	103062554	103053629	103060904	-2.00123	9.63575	-5.56614	8.24e-05	0.000619	1.06784	-0.797967	6.78214	-2.18462	0.0899	0.36046	-4.73847	2634091	-1.96795	9.9137	-18.3826	1.5e-07	6.14e-06	8.28603	-2.05866	10.0368	-16.6746	3.61e-08	8.85e-07	9.46294	-1.64904	8.61546	-13.1701	6.68e-07	8.53e-06	6.52021	0	0	1	0	0	1	0	0	1
19484	57577	KIAA1407	NM_020817	3	1	115165675	115258149	115166691	115258002	-0.803621	6.12143	-6.45866	1.87e-05	0.000173	2.60765	1.88531	4.05516	3.29978	0.0271	0.234721	-3.43458	2689286	-1.11392	8.35476	-11.2054	5.6e-06	4.59e-05	4.4181	-0.975771	8.40958	-9.12377	6.73e-06	2.96e-05	3.86966	-0.580128	7.52671	-3.59052	0.00653	0.0114	-3.40822	0	0	1	0	0	1	0	0	1
2281	6480	ST6GAL1	NM_003032	3	0	188222358	188279032	188243185	188276284	-0.635785	10.4996	-5.84068	5.16e-05	0.000415	1.55302	-1.54195	5.82233	-4.20028	0.0119	0.179653	-2.52564	2656837	-0.899341	11.4988	-8.77358	3.16e-05	0.000149	2.52469	-1.01019	11.1023	-11.632	8.54e-07	6.42e-06	6.09482	-0.95776	10.9228	-15.9574	1.41e-07	3.36e-06	8.17908	0	0	1	0	0	1	0	0	1
9054	23231	KIAA0746	NM_015187	4	1	25358146	25473541	25359144	25458286	-1.06138	10.983	-3.9426	0.0016	0.0079	-1.98123	0.252923	9.97207	0.271756	0.798	0.914816	-6.62524	2764192	-0.664156	12.1124	-5.93557	0.000431	0.00119	-0.346208	-1.07779	12.0894	-15.6433	6.37e-08	1.16e-06	8.86477	-0.735464	11.5269	-8.09483	3.02e-05	0.000117	2.39199	0	0	1	0	0	1	0	0	1
12809	81793	TLR10	NM_001017388	4	1	38450657	38460983	38451170	38453605	-1.56455	10.0466	-9.04406	4.58e-07	8.13e-06	6.47204	-0.873464	2.40644	-1.94394	0.119	0.400854	-5.03576	2766192	-1.00931	12.1705	-7.90379	6.49e-05	0.00026	1.73397	-1.58032	10.7127	-10.4826	2.09e-06	1.21e-05	5.13367	-1.043	11.0881	-7.0389	8.52e-05	0.000269	1.26253	0	0	1	0	0	1	0	0	1
12809	81793	TLR10	NM_030956	4	1	38450657	38460983	38451170	38453605	-1.56455	10.0466	-9.04406	4.58e-07	8.13e-06	6.47204	-0.873464	2.40644	-1.94394	0.119	0.400854	-5.03576	2766192	-1.00931	12.1705	-7.90379	6.49e-05	0.00026	1.73397	-1.58032	10.7127	-10.4826	2.09e-06	1.21e-05	5.13367	-1.043	11.0881	-7.0389	8.52e-05	0.000269	1.26253	0	0	1	0	0	1	0	0	1
3180	399	RHOH	NM_004310	4	0	39874996	39922247	39921401	39921976	-1.04822	10.4325	-7.80528	2.45e-06	3.19e-05	4.72626	-1.16346	3.54513	-4.84675	0.00707	0.157224	-1.95486	2724671	-1.37081	11.2857	-9.13918	2.38e-05	0.000121	2.83727	-1.39416	10.6632	-16.5949	3.77e-08	9.07e-07	9.41808	-1.3293	11.239	-11.0924	2.63e-06	2.08e-05	5.04207	0	0	1	0	0	1	0	0	1
34134	55589	BMP2K	NM_017593	4	0	79916555	80019616	79916721	80019106	-1.57948	9.84683	-10.9916	4.52e-08	1.31e-06	8.87913	-0.977086	5.8359	-2.32375	0.0766	0.34053	-4.5677	2732942	-1.89919	11.3722	-13.4239	1.51e-06	2e-05	5.83415	-1.80615	11.3211	-19.5229	8.82e-09	4.01e-07	10.9338	-1.55211	10.2322	-12.5471	9.87e-07	1.1e-05	6.10181	0	0	1	0	0	1	0	0	1
34134	55589	BMP2K	NM_198892	4	0	79916555	80052362	79916721	80052210	-1.57948	9.84683	-10.9916	4.52e-08	1.31e-06	8.87913	-0.134232	6.67032	-0.435501	0.684	0.855376	-6.55705	2732942	-1.89919	11.3722	-13.4239	1.51e-06	2e-05	5.83415	-1.80615	11.3211	-19.5229	8.82e-09	4.01e-07	10.9338	-1.55211	10.2322	-12.5471	9.87e-07	1.1e-05	6.10181	0	0	1	0	0	1	0	0	1
32328	51316	PLAC8	NM_016619	4	1	84230866	84254912	84234863	84248097	-1.18623	11.8566	-7.17465	6.16e-06	6.82e-05	3.7642	3.56788	5.53824	2.25822	0.0826	0.349655	-4.64798	2775909	-1.37695	12.6339	-9.55344	1.74e-05	9.74e-05	3.1785	-1.40661	11.3092	-15.1444	8.48e-08	1.4e-06	8.56094	-0.875274	12.5347	-9.76041	7.19e-06	4.12e-05	3.95273	0	0	1	0	0	1	0	0	1
36819	152926	PPM1K	NM_152542	4	1	89402068	89424770	89402770	89418758	-1.58531	9.1075	-7.12153	6.67e-06	7.31e-05	3.68078	0.610317	8.36853	1.86388	0.131	0.417889	-5.1346	2777333	-1.28291	11.0706	-13.1021	1.81e-06	2.21e-05	5.64367	-1.30312	10.4556	-7.51838	3.27e-05	0.000106	2.15885	-1.0465	10.5708	-14.5462	2.99e-07	5.32e-06	7.37929	0	0	1	0	0	1	0	0	1
4317	4126	MANBA	NM_005908	4	1	103771690	103901195	103772261	103901095	-0.801152	8.15017	-12.2537	1.19e-08	4.79e-07	10.2538	1.2579	9.99843	4.25803	0.0113	0.176973	-2.47199	2779897	-0.981072	9.49514	-9.27659	2.14e-05	0.000113	2.95194	-1.34391	9.38169	-19.2811	9.86e-09	4.25e-07	10.818	-0.965861	9.50582	-13.3251	6.08e-07	8.04e-06	6.62126	0	0	1	0	0	1	0	0	1
23744	83891	SNX25	NM_031953	4	0	186368277	186522104	186405504	186521612	-0.72179	9.07853	-7.85319	2.29e-06	3.01e-05	4.79725	1.00906	7.05078	1.75391	0.15	0.441057	-5.26977	2754582	-0.790477	10.9338	-7.99278	6.01e-05	0.000245	1.8181	-0.695117	10.8605	-6.63773	8.73e-05	0.000242	1.10027	-0.810806	10.4459	-6.03577	0.000256	0.000673	0.0688914	0	0	1	0	0	1	0	0	1
41282	55914	ERBB2IP	NM_001006600	5	0	65258139	65412605	65324302	65410113	-1.25826	9.41331	-10.5813	7.15e-08	1.86e-06	8.40284	1.99283	9.74732	6.27529	0.00263	0.125595	-0.90036	2812435	-1.33588	11.3354	-9.9477	1.31e-05	8e-05	3.49122	-1.29584	10.0858	-15.2783	7.85e-08	1.33e-06	8.64346	-1.25558	10.0813	-9.95683	6.16e-06	3.67e-05	4.12144	0	0	1	0	0	1	0	0	1
41282	55914	ERBB2IP	NM_018695	5	0	65258139	65412605	65324302	65410113	-1.25826	9.41331	-10.5813	7.15e-08	1.86e-06	8.40284	1.99283	9.74732	6.27529	0.00263	0.125595	-0.90036	2812435	-1.33588	11.3354	-9.9477	1.31e-05	8e-05	3.49122	-1.29584	10.0858	-15.2783	7.85e-08	1.33e-06	8.64346	-1.25558	10.0813	-9.95683	6.16e-06	3.67e-05	4.12144	0	0	1	0	0	1	0	0	1
30950	324	APC	NM_000038	5	0	112101482	112209833	112118486	112207721	-0.567528	5.20925	-3.25787	0.00603	0.0248	-3.31653	-0.769415	7.1255	-2.7299	0.0488	0.289495	-4.07985	2824198	-0.40751	9.9741	-3.20091	0.0136	0.0233	-4.07334	-0.718086	9.33992	-7.71896	2.65e-05	8.97e-05	2.38728	-0.573756	8.87395	-4.44527	0.00191	0.00384	-2.10063	0	0	1	0	0	1	0	0	1
9404	51397	COMMD10	NM_016144	5	0	115448625	115656876	115448648	115656084	-0.537782	8.43843	-3.58677	0.00318	0.0143	-2.67556	0.179924	9.5528	0.646173	0.551	0.774496	-6.42796	2824986	-0.479091	9.52574	-3.19237	0.0137	0.0235	-4.08643	-0.827113	8.65011	-7.49753	3.35e-05	0.000108	2.13484	-0.826059	9.90745	-8.68181	1.78e-05	7.89e-05	2.97035	0	0	1	0	0	1	0	0	1
21136	1657	DMXL1	NM_005509	5	0	118435083	118612720	118435163	118610812	-1.33458	7.37153	-8.55705	8.68e-07	1.37e-05	5.80747	-0.512902	7.03503	-2.20647	0.0877	0.357021	-4.71158	2825514	-1.20701	10.2992	-8.66028	3.46e-05	0.00016	2.42554	-1.48708	9.81711	-14.8056	1.04e-07	1.56e-06	8.34882	-1.15284	9.19269	-11.3559	2.19e-06	1.81e-05	5.24334	0	0	1	0	0	1	0	0	1
31355	10318	TNIP1	NM_006058	5	1	150389700	150441189	150390466	150424848	-0.6811	7.49471	-6.5862	1.53e-05	0.000146	2.81878	0.433352	10.0561	1.69846	0.16	0.452332	-5.33751	2881672	-0.964022	10.5414	-8.49427	3.95e-05	0.000176	2.27824	-0.481215	11.0761	-4.34893	0.00177	0.00342	-2.12799	-0.698514	10.5392	-7.60434	4.82e-05	0.000169	1.88236	0	0	1	0	0	1	0	0	1
7297	1879	EBF1	NM_024007	5	1	158058005	158459346	158058696	158459063	-0.756799	8.88056	-2.97085	0.0106	0.0399	-3.87023	-0.27018	2.26828	-0.971938	0.383	0.650938	-6.15229	2883878	-0.658563	11.1037	-3.43214	0.00972	0.0174	-3.72126	-0.474172	11.7744	-6.26334	0.000136	0.000354	0.621023	-0.580931	10.043	-6.52911	0.000147	0.000422	0.671692	0	0	1	0	0	1	0	0	1
4735	10636	RGS14	NM_006480	5	0	176717449	176732203	176717631	176731681	-0.728782	7.80099	-7.69695	2.86e-06	3.61e-05	4.56466	-0.707014	4.6074	-2.89944	0.0408	0.270568	-3.88255	2843091	-0.942805	10.1307	-5.73624	0.000535	0.00142	-0.583088	-0.968171	11.814	-10.3088	2.4e-06	1.35e-05	4.98017	-0.904021	10.3863	-11.1257	2.57e-06	2.05e-05	5.06772	0	0	1	0	0	1	0	0	1
74588	11118	BTN3A2	NM_007047	6	0	26473376	26486524	26476389	26482573	-1.42117	9.78659	-17.1856	1.68e-10	2.49e-08	14.5959	-0.476313	6.89136	-1.60402	0.179	0.474047	-5.45197	2899413	-1.49078	10.1539	-9.27803	2.14e-05	0.000113	2.95314	-1.20313	10.0797	-10.4065	2.22e-06	1.28e-05	5.06675	-1.14462	9.70751	-11.9306	1.48e-06	1.41e-05	5.66763	0	0	1	0	0	1	0	0	1
8510	23564	DDAH2	NM_013974	6	1	31802796	31806017	31802992	31804916	-1.17701	7.45884	-12.7095	7.6e-09	3.48e-07	10.7193	-0.0448683	11.744	-0.167497	0.875	0.95064	-6.65272	2949311	-1.33699	7.86604	-10.7369	7.6e-06	5.54e-05	4.08468	-1.62201	8.36009	-11.2203	1.16e-06	7.94e-06	5.76085	-2.72547	9.83899	-14.1012	3.85e-07	6.18e-06	7.11063	0	0	1	0	0	1	0	0	1
20343	1192	CLIC1	NM_001288	6	1	31806338	31812319	31806597	31812055	-0.678923	11.3446	-6.45749	1.87e-05	0.000174	2.6057	0.051477	13.1454	0.179536	0.866	0.946633	-6.6502	2949330	-0.779582	11.5786	-4.84546	0.0015	0.00342	-1.70844	-0.930957	11.0763	-7.31303	4.08e-05	0.000128	1.92027	-0.775355	12.8505	-11.8149	1.6e-06	1.47e-05	5.5838	0	0	1	0	0	1	0	0	1
2805	8705	B3GALT4	NM_003782	6	0	33352894	33354579	33353174	33354310	-0.910556	6.68476	-9.27004	3.44e-07	6.51e-06	6.77133	2.01687	8.00653	5.04285	0.00609	0.153263	-1.79415	2903574	-1.72994	7.38849	-5.66097	0.000582	0.00152	-0.673912	-2.06094	7.9037	-26.3563	5.89e-10	1.33e-07	13.6709	-3.51589	8.09466	-8.00206	3.29e-05	0.000126	2.2975	0	0	1	0	0	1	0	0	1
2401	6892	TAPBP	NM_003190	6	1	33375451	33389966	33377514	33389795	-0.991709	10.9677	-10.6823	6.38e-08	1.7e-06	8.5215	0.806574	8.95346	3.14385	0.0317	0.247858	-3.60595	2950629	-1.11971	11.3196	-7.84964	6.8e-05	0.00027	1.68239	-1.23706	12.0516	-12.0977	6.08e-07	5.08e-06	6.45979	-0.88651	11.3212	-9.16249	1.17e-05	5.86e-05	3.42032	0	0	1	0	0	1	0	0	1
2401	6892	TAPBP	NM_172208	6	1	33379395	33389966	33380711	33389795	-0.991709	10.9677	-10.6823	6.38e-08	1.7e-06	8.5215	-0.230927	3.34291	-0.574798	0.594	0.801249	-6.47656	2950629	-1.11971	11.3196	-7.84964	6.8e-05	0.00027	1.68239	-1.23706	12.0516	-12.0977	6.08e-07	5.08e-06	6.45979	-0.88651	11.3212	-9.16249	1.17e-05	5.86e-05	3.42032	0	0	1	0	0	1	0	0	1
2401	6892	TAPBP	NM_172209	6	1	33380023	33389966	33380023	33389795	-0.991709	10.9677	-10.6823	6.38e-08	1.7e-06	8.5215	0.840513	5.64454	2.21549	0.0867	0.356153	-4.70048	2950629	-1.11971	11.3196	-7.84964	6.8e-05	0.00027	1.68239	-1.23706	12.0516	-12.0977	6.08e-07	5.08e-06	6.45979	-0.88651	11.3212	-9.16249	1.17e-05	5.86e-05	3.42032	0	0	1	0	0	1	0	0	1
9117	25844	YIPF3	NM_015388	6	1	43587542	43592679	43587882	43592522	-0.721548	7.38975	-5.44041	0.000102	0.000745	0.842317	0.542199	9.41069	2.17404	0.091	0.362621	-4.75151	2954646	-0.766987	10.1885	-7.64624	8.13e-05	0.000311	1.48606	-0.628569	10.7205	-7.40948	3.68e-05	0.000117	2.03293	-0.855865	10.6232	-9.49116	8.94e-06	4.82e-05	3.71658	0	0	1	0	0	1	0	0	1
65245	135112	NCOA7	NM_181782	6	0	126143999	126293948	126178193	126291609	-0.774346	8.66157	-7.55758	3.5e-06	4.26e-05	4.35456	1.46466	4.84557	4.29266	0.011	0.175821	-2.44006	2924514	-0.755684	9.22116	-6.19707	0.000327	0.000945	-0.0433543	-0.907559	7.81958	-11.0059	1.37e-06	8.96e-06	5.5825	-0.776273	8.5224	-6.62573	0.000132	0.000387	0.786106	0	0	1	0	0	1	0	0	1
64351	9734	HDAC9	NM_014707	7	0	18501893	18674989	18502450	18672674	-0.869165	8.91936	-2.94952	0.011	0.0413	-3.91102	-0.313489	5.17792	-0.19631	0.853	0.940906	-6.64641	2991395	-0.863078	11.4081	-8.73607	3.26e-05	0.000152	2.49198	-0.70213	10.7326	-6.36815	0.00012	0.000317	0.757024	-0.630537	10.3891	-7.32543	6.36e-05	0.000211	1.58112	0	0	1	0	0	1	0	0	1
64351	9734	HDAC9	NM_178423	7	0	18501893	19003508	18502450	19002209	-0.869165	8.91936	-2.94952	0.011	0.0413	-3.91102	0.089816	3.45778	0.395182	0.712	0.87138	-6.57658	2991395	-0.863078	11.4081	-8.73607	3.26e-05	0.000152	2.49198	-0.70213	10.7326	-6.36815	0.00012	0.000317	0.757024	-0.630537	10.3891	-7.32543	6.36e-05	0.000211	1.58112	0	0	1	0	0	1	0	0	1
64351	9734	HDAC9	NM_058177	7	0	18502409	18841795	18502450	18841795	-0.869165	8.91936	-2.94952	0.011	0.0413	-3.91102	-0.877034	5.35234	-2.40364	0.07	0.33076	-4.47031	2991395	-0.863078	11.4081	-8.73607	3.26e-05	0.000152	2.49198	-0.70213	10.7326	-6.36815	0.00012	0.000317	0.757024	-0.630537	10.3891	-7.32543	6.36e-05	0.000211	1.58112	0	0	1	0	0	1	0	0	1
64351	9734	HDAC9	NM_058176	7	0	18502409	18960462	18502450	18960400	-0.869165	8.91936	-2.94952	0.011	0.0413	-3.91102	-1.01787	2.68454	-1.74356	0.152	0.443269	-5.28244	2991395	-0.863078	11.4081	-8.73607	3.26e-05	0.000152	2.49198	-0.70213	10.7326	-6.36815	0.00012	0.000317	0.757024	-0.630537	10.3891	-7.32543	6.36e-05	0.000211	1.58112	0	0	1	0	0	1	0	0	1
64351	9734	HDAC9	NM_178425	7	0	18502409	19003508	18502450	19002209	-0.869165	8.91936	-2.94952	0.011	0.0413	-3.91102	0.089816	3.45778	0.395182	0.712	0.87138	-6.57658	2991395	-0.863078	11.4081	-8.73607	3.26e-05	0.000152	2.49198	-0.70213	10.7326	-6.36815	0.00012	0.000317	0.757024	-0.630537	10.3891	-7.32543	6.36e-05	0.000211	1.58112	0	0	1	0	0	1	0	0	1
12868	83605	CCM2	NM_031443	7	0	45006311	45082592	45006457	45082180	-0.984116	8.74531	-8.119	1.58e-06	2.23e-05	5.18589	0.293082	9.51395	1.07698	0.338	0.616131	-6.04781	3000167	-1.45088	10.5474	-11.8454	3.75e-06	3.51e-05	4.85275	-0.833113	10.9424	-9.62597	4.29e-06	2.11e-05	4.35452	-1.24753	10.9275	-13.7873	4.62e-07	6.83e-06	6.91601	0	0	1	0	0	1	0	0	1
9378	51657	STYXL1	NM_016086	7	1	75463591	75515256	75463721	75497776	-0.762039	8.33217	-7.2588	5.43e-06	6.15e-05	3.89559	0.445716	8.92521	1.66754	0.166	0.459775	-5.37513	3057550	-0.966455	9.23581	-8.23333	4.91e-05	0.000208	2.04173	-1.16252	8.71339	-14.3415	1.37e-07	1.88e-06	8.05023	-1.45233	10.3948	-23.192	6.5e-09	7.6e-07	11.3577	0	0	1	0	0	1	0	0	1
1297	640	BLK	NM_001715	8	0	11388929	11459515	11438142	11459025	-1.73219	8.50379	-6.81713	1.06e-05	0.000108	3.1954	-0.508115	4.16771	-0.93484	0.4	0.664398	-6.18759	3085990	-1.7996	10.2418	-14.2856	9.61e-07	1.57e-05	6.32224	-1.72648	10.9238	-11.7096	8.06e-07	6.2e-06	6.15657	-1.58961	10.8291	-11.4774	2.01e-06	1.72e-05	5.33469	0	0	1	0	0	1	0	0	1
23001	2185	PTK2B	NM_173176	8	0	27238970	27372819	27311018	27371942	-1.2529	8.87532	-7.58289	3.37e-06	4.13e-05	4.39289	0.409647	6.57571	0.650175	0.549	0.773334	-6.4251	3091301	-1.98788	10.3489	-15.6426	4.94e-07	1.07e-05	7.03262	-1.86894	11.465	-24.1455	1.3e-09	1.69e-07	12.8839	-1.73316	10.0875	-10.5408	3.94e-06	2.69e-05	4.60606	0	0	1	0	0	1	0	0	1
23001	2185	PTK2B	NM_173175	8	0	27238997	27372819	27311018	27371942	-1.2529	8.87532	-7.58289	3.37e-06	4.13e-05	4.39289	0.409647	6.57571	0.650175	0.549	0.773334	-6.4251	3091301	-1.98788	10.3489	-15.6426	4.94e-07	1.07e-05	7.03262	-1.86894	11.465	-24.1455	1.3e-09	1.69e-07	12.8839	-1.73316	10.0875	-10.5408	3.94e-06	2.69e-05	4.60606	0	0	1	0	0	1	0	0	1
8968	22882	ZHX2	NM_014943	8	0	123863081	124055935	124032931	124035444	-1.34644	9.3167	-7.9355	2.04e-06	2.73e-05	4.91854	-0.289655	7.47681	-0.71583	0.511	0.747845	-6.37609	3113894	-1.26425	10.1712	-9.05594	2.53e-05	0.000126	2.76707	-1.14211	10.4378	-15.7305	6.06e-08	1.14e-06	8.9169	-1.18107	10.132	-12.8122	8.34e-07	9.8e-06	6.28224	0	0	1	0	0	1	0	0	1
36206	6503	SLA	NM_006748	8	1	134118155	134141784	134119950	134141586	-1.40939	8.38731	-5.23584	0.000147	0.00101	0.471012	0.683266	7.02601	1.52425	0.198	0.493518	-5.54746	3154263	-1.74211	10.0843	-18.3446	1.52e-07	6.16e-06	8.2701	-1.31056	9.85418	-9.30642	5.7e-06	2.61e-05	4.04854	-1.11101	9.62538	-9.02927	1.31e-05	6.3e-05	3.29764	0	0	1	0	0	1	0	0	1
81931	83696	NIBP	NM_031466	8	1	140811769	141537859	140812485	141537844	-0.446111	7.67986	-6.29095	2.45e-05	0.000218	2.32661	0.211526	8.15279	0.633658	0.559	0.779243	-6.43682	3155937	-1.45867	9.12928	-9.64967	1.62e-05	9.25e-05	3.25588	-1.10172	10.5556	-9.19295	6.32e-06	2.83e-05	3.93776	-0.853481	8.51754	-9.63687	7.94e-06	4.44e-05	3.84509	0	0	1	0	0	1	0	0	1
21033	3717	JAK2	NM_004972	9	0	4975244	5117993	5011987	5116790	-1.85022	7.801	-12.3303	1.11e-08	4.52e-07	10.3331	0.496939	8.26122	1.49531	0.205	0.501273	-5.58177	3160895	-2.02252	10.3327	-16.5752	3.22e-07	8.51e-06	7.4842	-1.80115	9.22136	-7.18175	4.71e-05	0.000144	1.76516	-1.48004	9.69009	-8.21456	2.7e-05	0.000108	2.51266	0	0	1	0	0	1	0	0	1
41004	23081	JMJD2C	NM_015061	9	0	6747653	7165646	6782988	7164728	-1.36441	6.35451	-9.34488	3.13e-07	6.03e-06	6.86922	-0.043602	7.88735	-0.181141	0.865	0.946157	-6.64985	3161566	-1.57579	10.4976	-13.7442	1.27e-06	1.8e-05	6.01919	-1.20866	10.7778	-9.38797	5.3e-06	2.48e-05	4.12746	-1.04013	9.94448	-8.83581	1.55e-05	7.13e-05	3.11675	0	0	1	0	0	1	0	0	1
37933	4300	MLLT3	NM_004529	9	1	20334967	20612449	20336440	20612254	-1.07998	6.31213	-5.15901	0.000168	0.00114	0.33019	0.952715	5.24855	1.64841	0.17	0.464219	-5.39833	3200982	-1.19844	10.8548	-10.7163	7.7e-06	5.58e-05	4.06968	-0.581408	10.1608	-5.04087	0.000661	0.00142	-1.07577	-0.598789	10.4833	-9.62706	8.01e-06	4.47e-05	3.83649	0	0	1	0	0	1	0	0	1
10137	203228	C9orf72	NM_018325	9	1	27536543	27563475	27538233	27557117	-0.706601	6.77262	-5.02959	0.000212	0.00139	0.0913757	-0.036434	7.91836	-0.0962945	0.928	0.97342	-6.66408	3202421	-1.28315	9.36542	-10.676	7.91e-06	5.7e-05	4.04036	-1.09982	8.12509	-8.8196	8.92e-06	3.68e-05	3.56507	-0.627982	8.46644	-5.48674	0.000492	0.00117	-0.640044	0	0	1	0	0	1	0	0	1
10137	203228	C9orf72	NM_145005	9	1	27550498	27563841	27551578	27557117	-0.706601	6.77262	-5.02959	0.000212	0.00139	0.0913757	0.174163	7.89011	0.707168	0.516	0.751916	-6.38277	3202421	-1.28315	9.36542	-10.676	7.91e-06	5.7e-05	4.04036	-1.09982	8.12509	-8.8196	8.92e-06	3.68e-05	3.56507	-0.627982	8.46644	-5.48674	0.000492	0.00117	-0.640044	0	0	1	0	0	1	0	0	1
5757	51510	CHMP5	NM_016410	9	0	33254999	33271509	33255076	33270856	-1.10689	9.33221	-8.12123	1.57e-06	2.23e-05	5.18911	0.901539	11.6249	3.07561	0.034	0.25297	-3.68221	4006841	-1.15342	11.135	-9.61736	1.66e-05	9.45e-05	3.22998	-1.11875	8.79351	-7.56109	3.13e-05	0.000103	2.20787	-0.833824	11.8341	-8.10314	3e-05	0.000117	2.40042	0	0	1	0	0	1	0	0	1
1350	971	CD72	NM_001782	9	1	35599975	35608407	35600620	35608299	-3.46777	8.58014	-11.2273	3.49e-08	1.08e-06	9.14591	-1.44335	3.83418	-3.02287	0.0359	0.258475	-3.74167	3204648	-2.97637	11.1732	-30.8632	3.12e-09	2.6e-06	12.0939	-2.04056	12.6601	-8.51712	1.19e-05	4.64e-05	3.25354	-1.65758	11.8914	-8.29844	2.5e-05	0.000102	2.59637	0	0	1	0	0	1	0	0	1
21058	7088	TLE1	NM_005077	9	1	83388419	83493415	83388932	83492974	-0.928494	9.4906	-7.75925	2.61e-06	3.36e-05	4.65778	-0.374046	10.5911	-1.43203	0.221	0.518685	-5.65611	3211579	-1.48906	10.2244	-12.2969	2.86e-06	2.95e-05	5.14598	-0.780628	10.4262	-7.6685	2.79e-05	9.37e-05	2.33023	-0.838253	10.0966	-9.37077	9.87e-06	5.18e-05	3.6091	0	0	1	0	0	1	0	0	1
5666	414328	C9orf103	NM_001001551	9	0	85427785	85448857	85433664	85448514	-1.31331	8.24651	-12.451	9.81e-09	4.14e-07	10.4572	1.24906	5.34769	5.5121	0.00435	0.14111	-1.43125	3176933	-1.67479	8.43654	-10.41	9.47e-06	6.4e-05	3.84386	-1.79397	7.95909	-13.0385	3.17e-07	3.25e-06	7.15843	-1.70869	8.80492	-7.78404	4.05e-05	0.000148	2.07199	0	0	1	0	0	1	0	0	1
11204	64420	SUSD1	NM_022486	9	1	113842882	113977376	113843592	113977335	-1.34648	7.76449	-12.6143	8.34e-09	3.69e-07	10.6233	1.429	7.33308	2.8176	0.0444	0.279524	-3.97726	3220846	-2.01325	9.17524	-17.9381	1.8e-07	6.52e-06	8.09714	-1.89795	9.69428	-11.3818	1.03e-06	7.35e-06	5.89316	-1.60636	8.89284	-14.154	3.74e-07	6.05e-06	7.14296	0	0	1	0	0	1	0	0	1
16	210	ALAD	NM_000031	9	1	115188413	115203390	115190400	115195686	-1.13231	8.05416	-9.50324	2.57e-07	5.15e-06	7.07435	0.794096	10.2363	1.62361	0.175	0.469389	-5.42833	3221395	-1.24265	8.65268	-11.9541	3.51e-06	3.37e-05	4.92432	-0.823487	9.14367	-8.0618	1.86e-05	6.67e-05	2.76752	-0.947577	9.23882	-10.0084	5.92e-06	3.57e-05	4.16523	0	0	1	0	0	1	0	0	1
4138	7185	TRAF1	NM_005658	9	1	122704492	122728993	122707118	122728173	-1.71973	9.79669	-4.23498	0.000917	0.0049	-1.41423	-0.722755	4.27783	-2.07283	0.102	0.380104	-4.87643	3223738	-2.29403	9.06966	-17.5239	2.13e-07	7.04e-06	7.91639	-2.17622	10.2225	-11.1158	1.26e-06	8.4e-06	5.67431	-2.16617	9.05453	-13.9758	4.14e-07	6.4e-06	7.03339	0	0	1	0	0	1	0	0	1
49379	10783	NEK6	NM_014397	9	0	126060069	126154537	126104064	126153046	-0.661983	10.1275	-4.9899	0.000227	0.00148	0.0177391	0.901243	10.6968	3.23901	0.0288	0.240327	-3.50087	3188697	-1.4829	11.5576	-12.6261	2.36e-06	2.6e-05	5.35324	-1.07788	12.3378	-9.71564	3.97e-06	1.98e-05	4.43883	-0.757141	11.3986	-8.44724	2.19e-05	9.23e-05	2.74317	0	0	1	0	0	1	0	0	1
50501	2889	RAPGEF1	NM_005312	9	1	133441978	133602745	133444704	133602621	-0.923408	10.4634	-5.30014	0.000131	0.000918	0.588284	1.66616	5.45495	4.95314	0.00652	0.155141	-1.86698	3227696	-1.26059	11.5877	-13.1723	1.74e-06	2.16e-05	5.68562	-0.602966	12.3896	-4.36637	0.00173	0.00335	-2.10068	-0.548835	11.3812	-5.59515	0.000431	0.00105	-0.496786	0	0	1	0	0	1	0	0	1
996	1316	KLF6	NM_001300	10	1	3811240	3817454	3811730	3817205	-0.957653	8.14133	-6.07917	3.47e-05	0.000295	1.96622	0.718005	12.1515	1.78301	0.145	0.435761	-5.23409	3274361	-0.80149	8.76453	-4.43383	0.00251	0.00532	-2.26658	-0.458291	8.78026	-4.56375	0.0013	0.00259	-1.7944	-0.387908	8.14241	-4.67085	0.0014	0.00293	-1.77132	0	0	1	0	0	1	0	0	1
4783	10659	CUGBP2	NM_001025076	10	0	11247057	11418675	11247473	11411021	-0.746879	11.4515	-8.02245	1.8e-06	2.48e-05	5.04574	0.757718	8.87144	0.924856	0.404	0.668138	-6.19694	3234760	-1.16801	11.1375	-11.0507	6.18e-06	4.89e-05	4.30948	-1.34094	10.7848	-10.0873	2.89e-06	1.57e-05	4.78128	-0.622004	10.613	-5.89162	0.000302	0.000776	-0.113273	0	0	1	0	0	1	0	0	1
116890	57118	CAMK1D	NM_020397	10	0	12431588	12908140	12431823	12907729	-0.774487	7.66807	-6.84635	1.02e-05	0.000104	3.24253	-2.02875	4.86852	-7.69864	0.00117	0.111218	-0.0742904	3235516	-1.21636	10.2149	-11.6507	4.23e-06	3.79e-05	4.72292	-0.5859	11.463	-6.2301	0.000142	0.000366	0.577586	-0.642469	10.8022	-9.29141	1.05e-05	5.43e-05	3.5376	0	0	1	0	0	1	0	0	1
116890	57118	CAMK1D	NM_153498	10	0	12431588	12911736	12431823	12910891	-0.774487	7.66807	-6.84635	1.02e-05	0.000104	3.24253	-2.25953	6.57781	-8.204	0.000902	0.10958	0.176301	3235516	-1.21636	10.2149	-11.6507	4.23e-06	3.79e-05	4.72292	-0.5859	11.463	-6.2301	0.000142	0.000366	0.577586	-0.642469	10.8022	-9.29141	1.05e-05	5.43e-05	3.5376	0	0	1	0	0	1	0	0	1
2043	5552	PRG1	NM_002727	10	0	70517833	70534570	70517919	70533881	-0.844903	4.9866	-3.19472	0.00682	0.0275	-3.43899	-0.789836	3.38036	-1.35693	0.242	0.538494	-5.74289	3250146	-0.810931	11.9537	-4.5591	0.00214	0.00464	-2.09415	-1.43708	11.3112	-12.5989	4.27e-07	3.96e-06	6.83816	-0.716359	11.9395	-9.49553	8.91e-06	4.81e-05	3.72045	0	0	1	0	0	1	0	0	1
7594	7414	VCL	NM_003373	10	0	75427877	75549917	75427971	75547932	-0.960095	10.7204	-5.65533	7.07e-05	0.000543	1.22657	-1.1586	11.3126	-3.15743	0.0313	0.246827	-3.59086	3252071	-1.65254	11.1918	-14.1548	1.03e-06	1.62e-05	6.25012	-1.38454	11.1836	-8.10251	1.79e-05	6.45e-05	2.81184	-1.07902	10.5189	-8.04858	3.15e-05	0.000121	2.345	0	0	1	0	0	1	0	0	1
7594	7414	VCL	NM_014000	10	0	75427877	75549917	75427971	75547932	-0.960095	10.7204	-5.65533	7.07e-05	0.000543	1.22657	-1.1586	11.3126	-3.15743	0.0313	0.246827	-3.59086	3252071	-1.65254	11.1918	-14.1548	1.03e-06	1.62e-05	6.25012	-1.38454	11.1836	-8.10251	1.79e-05	6.45e-05	2.81184	-1.07902	10.5189	-8.04858	3.15e-05	0.000121	2.345	0	0	1	0	0	1	0	0	1
49310	23522	MYST4	NM_012330	10	0	76256384	76462644	76272621	76460809	-0.56183	8.72968	-4.9606	0.00024	0.00155	-0.0367343	-1.51612	9.16418	-6.63569	0.00211	0.123511	-0.672552	3252382	-0.744166	10.3883	-6.822	0.000175	0.000567	0.645794	-0.424113	9.82857	-3.46843	0.00687	0.0116	-3.5513	-0.239965	9.75784	-3.17217	0.0124	0.0202	-4.07565	0	0	1	0	0	1	0	0	1
1189	3437	IFIT3	NM_001031683	10	0	91082282	91090293	91082359	91089864	-2.06688	9.12087	-6.49501	1.76e-05	0.000165	2.66805	-0.251718	4.66777	-0.331205	0.756	0.894155	-6.60394	3257204	-2.82608	11.1193	-19.6174	9.24e-08	4.89e-06	8.78518	-1.76615	10.0336	-5.94449	0.000201	0.000497	0.198274	-1.36361	11.308	-7.16574	7.48e-05	0.000242	1.40472	0	0	1	0	0	1	0	0	1
49318	24138	IFIT5	NM_012420	10	0	91164418	91170731	91164535	91168384	-1.40708	8.48109	-5.80534	5.48e-05	0.000437	1.49112	0.192996	6.47107	0.488525	0.649	0.834625	-6.52874	3257268	-1.76171	10.7418	-16.6204	3.16e-07	8.42e-06	7.50539	-0.59381	10.0245	-2.61386	0.0277	0.0414	-4.9767	-0.786467	10.8208	-5.64826	0.000404	0.00099	-0.427193	0	0	1	0	0	1	0	0	1
7879	27250	PDCD4	NM_014456	10	0	112621585	112649752	112625775	112647835	-1.16656	9.18066	-8.0192	1.81e-06	2.49e-05	5.04101	1.46664	7.47852	5.74667	0.0037	0.137531	-1.26062	3263944	-1.07619	11.7338	-9.11967	2.41e-05	0.000122	2.82087	-0.88968	11.1069	-5.35456	0.000432	0.000972	-0.620571	-0.648574	11.6539	-6.12814	0.00023	0.000614	0.184166	0	0	1	0	0	1	0	0	1
7879	27250	PDCD4	NM_145341	10	0	112621585	112649752	112626491	112647835	-1.16656	9.18066	-8.0192	1.81e-06	2.49e-05	5.04101	1.46664	7.47852	5.74667	0.0037	0.137531	-1.26062	3263944	-1.07619	11.7338	-9.11967	2.41e-05	0.000122	2.82087	-0.88968	11.1069	-5.35456	0.000432	0.000972	-0.620571	-0.648574	11.6539	-6.12814	0.00023	0.000614	0.184166	0	0	1	0	0	1	0	0	1
75329	84067	C11orf56	NM_032127	11	1	6189152	6212450	6189311	6202321	-0.235588	7.95739	-2.85003	0.0133	0.0488	-4.10043	1.7176	10.3625	2.51247	0.0619	0.317285	-4.33866	3360772	-0.795237	9.648	-5.69657	0.000559	0.00148	-0.630856	-0.845413	9.89249	-8.91802	8.13e-06	3.42e-05	3.66456	-0.291791	8.99498	-4.14682	0.0029	0.00551	-2.54695	0	0	1	0	0	1	0	0	1
3318	3611	ILK	NM_001014794	11	0	6581539	6588672	6582077	6588417	-1.05796	10.18	-8.76154	6.62e-07	1.09e-05	6.08983	0.214364	9.95743	0.738519	0.499	0.739543	-6.35829	3318890	-1.63298	11.1128	-13.3073	1.61e-06	2.08e-05	5.76564	-1.24471	11.1535	-10.807	1.61e-06	1e-05	5.41424	-1.18582	11.3077	-12.0778	1.34e-06	1.33e-05	5.77324	0	0	1	0	0	1	0	0	1
3318	3611	ILK	NM_004517	11	0	6581539	6588672	6582077	6588417	-1.05796	10.18	-8.76154	6.62e-07	1.09e-05	6.08983	0.214364	9.95743	0.738519	0.499	0.739543	-6.35829	3318890	-1.63298	11.1128	-13.3073	1.61e-06	2.08e-05	5.76564	-1.24471	11.1535	-10.807	1.61e-06	1e-05	5.41424	-1.18582	11.3077	-12.0778	1.34e-06	1.33e-05	5.77324	0	0	1	0	0	1	0	0	1
3318	3611	ILK	NM_001014795	11	0	6581782	6588672	6582077	6588417	-1.05796	10.18	-8.76154	6.62e-07	1.09e-05	6.08983	0.214364	9.95743	0.738519	0.499	0.739543	-6.35829	3318890	-1.63298	11.1128	-13.3073	1.61e-06	2.08e-05	5.76564	-1.24471	11.1535	-10.807	1.61e-06	1e-05	5.41424	-1.18582	11.3077	-12.0778	1.34e-06	1.33e-05	5.77324	0	0	1	0	0	1	0	0	1
7486	8495	PPFIBP2	NM_003621	11	0	7491628	7631557	7527282	7631024	-0.967853	8.4131	-9.14327	4.04e-07	7.36e-06	6.60413	2.17141	8.45913	7.10771	0.00161	0.119882	-0.394078	3319137	-1.21407	9.77024	-10.2243	1.08e-05	6.99e-05	3.70399	-0.846434	9.59684	-9.75198	3.85e-06	1.93e-05	4.47281	-0.667806	9.537	-7.9658	3.41e-05	0.000129	2.26034	0	0	1	0	0	1	0	0	1
35333	11234	HPS5	NM_007216	11	1	18256792	18300296	18258004	18288997	-0.523205	8.23693	-5.21846	0.000151	0.00104	0.439213	0.253341	8.58443	0.852006	0.439	0.694563	-6.26308	3365360	-1.06303	10.1119	-10.0345	1.23e-05	7.68e-05	3.55855	-0.785618	8.70196	-5.42192	0.000395	0.0009	-0.524622	-0.723836	9.47605	-6.80839	0.000109	0.000328	0.999272	0	0	1	0	0	1	0	0	1
35333	11234	HPS5	NM_181508	11	1	18256792	18300296	18258004	18288997	-0.523205	8.23693	-5.21846	0.000151	0.00104	0.439213	0.253341	8.58443	0.852006	0.439	0.694563	-6.26308	3365360	-1.06303	10.1119	-10.0345	1.23e-05	7.68e-05	3.55855	-0.785618	8.70196	-5.42192	0.000395	0.0009	-0.524622	-0.723836	9.47605	-6.80839	0.000109	0.000328	0.999272	0	0	1	0	0	1	0	0	1
35333	11234	HPS5	NM_181507	11	1	18256792	18300296	18258004	18295980	-0.523205	8.23693	-5.21846	0.000151	0.00104	0.439213	0.253341	8.58443	0.852006	0.439	0.694563	-6.26308	3365360	-1.06303	10.1119	-10.0345	1.23e-05	7.68e-05	3.55855	-0.785618	8.70196	-5.42192	0.000395	0.0009	-0.524622	-0.723836	9.47605	-6.80839	0.000109	0.000328	0.999272	0	0	1	0	0	1	0	0	1
10100	55761	TTC17	NM_018259	11	0	43337066	43472068	43337080	43472029	-1.00069	7.5889	-15.2447	7.74e-10	6.89e-08	13.0536	-0.154696	7.731	-0.672104	0.536	0.765016	-6.40915	3327948	-1.00703	11.0067	-8.37068	4.38e-05	0.00019	2.16699	-0.65342	11.3384	-4.69905	0.00107	0.00218	-1.58744	-0.434166	10.1787	-3.14845	0.0128	0.0209	-4.11383	0	0	1	0	0	1	0	0	1
3536	9404	LPXN	NM_004811	11	1	58050921	58099909	58051502	58099820	-1.16984	11.1134	-8.38978	1.09e-06	1.64e-05	5.57284	0.0652527	5.76602	0.247844	0.816	0.9232	-6.63267	3374402	-1.41566	10.9253	-10.6223	8.2e-06	5.83e-05	4.00107	-1.35513	10.4214	-11.2351	1.15e-06	7.89e-06	5.77306	-1.19777	11.1217	-10.2322	4.98e-06	3.16e-05	4.35306	0	0	1	0	0	1	0	0	1
2381	6811	STX5	NM_003164	11	1	62330945	62356135	62331516	62355290	-1.01093	7.47936	-11.0902	4.05e-08	1.21e-06	8.99136	0.309545	8.73225	1.07101	0.341	0.617693	-6.05392	3376193	-1.53291	9.36511	-13.8343	1.22e-06	1.76e-05	6.07045	-1.09983	9.65525	-9.33224	5.57e-06	2.57e-05	4.07359	-1.22531	9.8639	-11.9416	1.47e-06	1.4e-05	5.67555	0	0	1	0	0	1	0	0	1
41720	254359	ZDHHC24	NM_207340	11	1	66063310	66070246	66063575	66070049	-0.27903	8.11327	-3.88352	0.00179	0.00872	-2.0963	0.557562	8.60305	1.85773	0.132	0.419172	-5.14218	3378320	-0.694276	8.10394	-4.16737	0.00354	0.00719	-2.6407	-0.610654	8.74551	-3.92303	0.00337	0.00611	-2.80632	-0.633855	8.51411	-7.71246	4.34e-05	0.000156	1.99686	0	0	1	0	0	1	0	0	1
3762	9973	CCS	NM_005125	11	0	66117265	66130064	66117308	66129901	-0.993911	8.10102	-10.9636	4.66e-08	1.34e-06	8.84715	-0.205522	9.40116	-0.847814	0.441	0.696559	-6.26678	3336351	-0.889944	8.45666	-6.50982	0.000238	0.000729	0.307465	-0.846384	10.6503	-5.84544	0.000228	0.000555	0.0641515	-1.28175	10.2071	-14.3964	3.26e-07	5.58e-06	7.28976	0	0	1	0	0	1	0	0	1
48358	5790	PTPRCAP	NM_005608	11	1	66959556	66961728	66959779	66961665	-1.98471	10.0632	-12.597	8.49e-09	3.72e-07	10.6058	0.085251	5.78095	0.291524	0.784	0.908501	-6.61861	3378818	-2.33655	10.6914	-17.7566	1.94e-07	6.86e-06	8.01852	-1.2408	12.187	-7.77129	2.51e-05	8.58e-05	2.44614	-1.47981	12.149	-9.33801	1.01e-05	5.29e-05	3.57965	0	0	1	0	0	1	0	0	1
41325	81622	UNC93B1	NM_030930	11	1	67515150	67528168	67515592	67528088	-0.275561	8.13044	-3.87766	0.00181	0.00881	-2.10773	0.340482	6.43176	0.951682	0.392	0.657627	-6.17167	3379269	-0.981374	10.2958	-9.67498	1.59e-05	9.16e-05	3.27612	-0.688472	11.5428	-5.9456	0.000201	0.000497	0.199774	-0.621626	10.832	-7.28703	6.61e-05	0.000218	1.53896	0	0	1	0	0	1	0	0	1
31150	7405	UVRAG	NM_003369	11	0	75203859	75532928	75204100	75530104	-0.66639	8.94787	-7.57215	3.42e-06	4.18e-05	4.37663	0.545743	6.62282	1.12017	0.322	0.602175	-6.00307	3340697	-1.07993	11.4751	-10.2289	1.07e-05	6.97e-05	3.70746	-0.724758	11.1156	-4.57356	0.00128	0.00256	-1.77931	-0.579708	10.5295	-7.32311	6.38e-05	0.000212	1.57858	0	0	1	0	0	1	0	0	1
55867	5547	PRCP	NM_005040	11	1	82213057	82289204	82213595	82289091	-0.551304	9.36366	-4.80373	0.000319	0.00197	-0.330053	0.340826	12.5742	1.025	0.36	0.632786	-6.10031	3384270	-0.737988	11.2407	-5.53451	0.00067	0.00171	-0.828249	-0.662352	10.1935	-6.95751	6.05e-05	0.000179	1.4955	-0.533941	11.4007	-8.85026	1.53e-05	7.07e-05	3.13037	0	0	1	0	0	1	0	0	1
55867	5547	PRCP	NM_199418	11	1	82213057	82289204	82213595	82289091	-0.551304	9.36366	-4.80373	0.000319	0.00197	-0.330053	0.340826	12.5742	1.025	0.36	0.632786	-6.10031	3384270	-0.737988	11.2407	-5.53451	0.00067	0.00171	-0.828249	-0.662352	10.1935	-6.95751	6.05e-05	0.000179	1.4955	-0.533941	11.4007	-8.85026	1.53e-05	7.07e-05	3.13037	0	0	1	0	0	1	0	0	1
899	330	BIRC3	NM_001165	11	0	101693403	101713673	101700450	101713042	-1.45589	9.89709	-3.64928	0.00282	0.0129	-2.55346	1.72483	4.04721	4.63605	0.00833	0.163561	-2.13382	3346548	-2.31878	11.2715	-18.279	1.56e-07	6.24e-06	8.24245	-2.19433	10.3426	-8.32233	1.44e-05	5.43e-05	3.0482	-1.75485	10.6776	-9.97718	6.06e-06	3.63e-05	4.13874	0	0	1	0	0	1	0	0	1
899	330	BIRC3	NM_182962	11	0	101693403	101713673	101700450	101713042	-1.45589	9.89709	-3.64928	0.00282	0.0129	-2.55346	1.72483	4.04721	4.63605	0.00833	0.163561	-2.13382	3346548	-2.31878	11.2715	-18.279	1.56e-07	6.24e-06	8.24245	-2.19433	10.3426	-8.32233	1.44e-05	5.43e-05	3.0482	-1.75485	10.6776	-9.97718	6.06e-06	3.63e-05	4.13874	0	0	1	0	0	1	0	0	1
11549	79365	BHLHB3	NM_030762	12	1	26164227	26169112	26166265	26168978	-0.606158	5.85868	-5.19736	0.000157	0.00107	0.400569	-0.231424	5.90728	-0.24548	0.817	0.923705	-6.63337	3448088	-1.81103	10.1204	-17.8953	1.83e-07	6.57e-06	8.07868	-1.31377	10.0317	-9.97339	3.18e-06	1.68e-05	4.6775	-1.32216	9.8275	-9.88941	6.49e-06	3.82e-05	4.06386	0	0	1	0	0	1	0	0	1
9222	26127	FGFR1OP2	NM_015633	12	0	26982582	27010128	26998358	27008932	-1.07847	8.92346	-16.1074	3.84e-10	4.27e-08	13.7624	0.624765	7.92307	1.43707	0.22	0.517404	-5.65023	3408966	-1.34423	9.83499	-10.6464	8.07e-06	5.78e-05	4.01871	-1.20191	9.20061	-12.6264	4.19e-07	3.91e-06	6.8585	-0.875404	10.3236	-8.81868	1.58e-05	7.2e-05	3.10056	0	0	1	0	0	1	0	0	1
41109	51135	IRAK4	NM_016123	12	0	42439046	42468163	42448181	42466784	-0.833131	7.5814	-9.88982	1.6e-07	3.53e-06	7.56408	0.588818	4.96086	2.06499	0.103	0.380759	-4.88611	3412296	-1.77717	9.51051	-16.5225	3.3e-07	8.65e-06	7.45944	-1.59676	8.54243	-9.66206	4.16e-06	2.05e-05	4.38853	-0.964402	8.61876	-7.33441	6.3e-05	0.00021	1.59094	0	0	1	0	0	1	0	0	1
23634	91012	LASS5	NM_147190	12	1	48809848	48847365	48810594	48847346	-0.36562	8.80383	-4.98174	0.000231	0.0015	0.00258306	0.20313	7.68663	0.653264	0.547	0.772188	-6.42288	3454296	-0.653081	9.8808	-6.66299	0.000204	0.000644	0.474911	-0.564013	9.49562	-6.187	0.000149	0.000383	0.52104	-0.481698	9.89292	-6.20398	0.000211	0.00057	0.277971	0	0	1	0	0	1	0	0	1
36179	10019	SH2B3	NM_005475	12	0	110328134	110373808	110340332	110370488	-0.54347	9.55319	-5.0174	0.000216	0.00141	0.0687892	-1.26444	7.67947	-2.21229	0.0871	0.356595	-4.70442	3431892	-0.779159	10.6531	-5.61038	0.000615	0.0016	-0.7354	-0.685093	10.4683	-5.7787	0.000248	0.000598	-0.0269832	-0.445923	10.0394	-6.55948	0.000142	0.000411	0.707784	0	0	1	0	0	1	0	0	1
74455	6249	RSN	NM_002956	12	1	121321933	121473068	121323374	121430951	-1.12209	7.82281	-8.34948	1.15e-06	1.71e-05	5.51581	2.53203	9.75573	7.70322	0.00116	0.111218	-0.0719257	3475587	-1.41525	9.40194	-12.7934	2.15e-06	2.43e-05	5.45656	-0.884114	9.72737	-6.96558	6e-05	0.000177	1.50532	-0.611422	8.62411	-8.14062	2.89e-05	0.000114	2.43831	0	0	1	0	0	1	0	0	1
74455	6249	RSN	NM_198240	12	1	121321933	121473068	121323374	121430951	-1.12209	7.82281	-8.34948	1.15e-06	1.71e-05	5.51581	2.53203	9.75573	7.70322	0.00116	0.111218	-0.0719257	3475587	-1.41525	9.40194	-12.7934	2.15e-06	2.43e-05	5.45656	-0.884114	9.72737	-6.96558	6e-05	0.000177	1.50532	-0.611422	8.62411	-8.14062	2.89e-05	0.000114	2.43831	0	0	1	0	0	1	0	0	1
5153	5412	UBL3	NM_007106	13	1	29236543	29322159	29239391	29321674	-0.477054	8.29237	-6.2648	2.56e-05	0.000226	2.28246	1.91515	9.08463	4.99778	0.0063	0.154131	-1.8306	3507798	-0.941583	8.88778	-8.15514	5.24e-05	0.000219	1.96964	-1.12392	8.53302	-9.91917	3.33e-06	1.74e-05	4.62774	-0.944296	8.81159	-7.30521	6.49e-05	0.000215	1.55894	0	0	1	0	0	1	0	0	1
8925	10443	PFAAP5	NM_014887	13	1	31989030	32010918	31989938	32009163	-1.03798	9.57746	-12.3065	1.13e-08	4.59e-07	10.3085	1.06658	11.4522	4.3198	0.0108	0.174752	-2.41518	3508696	-1.16646	11.4898	-9.32509	2.06e-05	0.00011	2.99206	-1.2014	11.1281	-6.58484	9.28e-05	0.000255	1.03367	-0.593419	11.463	-6.6917	0.000123	0.000364	0.863569	0	0	1	0	0	1	0	0	1
8952	22862	FNDC3A	NM_014923	13	0	48448939	48681728	48586808	48679531	-0.411005	9.00813	-3.81498	0.00205	0.00976	-2.22995	0.940551	8.95048	2.13364	0.0954	0.369443	-4.80133	3489212	-0.720165	10.8314	-7.31582	0.00011	0.000392	1.15807	-0.540207	10.4142	-5.15556	0.000565	0.00123	-0.907745	-0.352477	9.84496	-5.7204	0.00037	0.000919	-0.333295	0	0	1	0	0	1	0	0	1
9005	23077	MYCBP2	NM_015057	13	1	76516793	76799177	76517513	76798796	-0.520756	9.73217	-5.60746	7.67e-05	0.000583	1.1415	-0.192578	7.28328	-0.546991	0.612	0.813274	-6.49418	3518496	-0.952854	11.2792	-6.81272	0.000176	0.000571	0.635893	-0.572121	11.0265	-3.7355	0.00451	0.00793	-3.11138	-0.434557	10.2848	-5.41352	0.000538	0.00127	-0.737727	0	0	1	0	0	1	0	0	1
9915	55012	C14orf10	NM_017917	14	1	34624428	34661269	34624546	34660915	-0.441039	9.02582	-3.79422	0.00213	0.0101	-2.27047	-0.187729	11.4172	-0.450978	0.674	0.849324	-6.54909	3560864	-0.7006	9.38573	-6.16921	0.000337	0.000968	-0.0752011	-0.548173	8.07307	-5.65832	0.00029	0.000684	-0.192911	-0.640224	10.3623	-8.18869	2.77e-05	0.00011	2.48672	0	0	1	0	0	1	0	0	1
45423	22863	KIAA0831	NM_014924	14	1	54902862	54948328	54906089	54948292	-0.665467	8.25866	-5.63895	7.27e-05	0.000557	1.19749	0.113422	6.53113	0.373289	0.727	0.879192	-6.58645	3565739	-1.27259	9.77614	-11.4733	4.72e-06	4.08e-05	4.60285	-0.678895	9.02322	-5.52926	0.000343	0.000794	-0.373037	-0.504343	8.42872	-3.58649	0.00657	0.0115	-3.41459	0	0	1	0	0	1	0	0	1
5783	51382	ATP6V1D	NM_015994	14	1	66874342	66896343	66875090	66896167	-0.734464	8.77373	-11.8553	1.8e-08	6.51e-07	9.83386	0.497615	10.8782	2.09654	0.0996	0.375488	-4.84713	3569200	-0.639569	8.56022	-4.04106	0.00419	0.00832	-2.82147	-0.513464	7.18036	-2.60765	0.028	0.0418	-4.98698	-0.878163	9.44478	-7.35666	6.16e-05	0.000206	1.61527	0	0	1	0	0	1	0	0	1
10945	53349	ZFYVE1	NM_021260	14	1	72505912	72563591	72507342	72560968	-0.659131	8.11742	-10.0556	1.32e-07	3e-06	7.76947	1.26259	7.65141	2.48172	0.0641	0.320783	-4.37573	3571248	-1.33706	9.2031	-11.0786	6.07e-06	4.83e-05	4.32917	-0.969437	9.21577	-12.0465	6.31e-07	5.2e-06	6.42028	-0.76382	8.62561	-9.97754	6.06e-06	3.63e-05	4.13904	0	0	1	0	0	1	0	0	1
48302	9252	RPS6KA5	NM_004755	14	1	90406924	90596745	90408170	90596530	-1.13118	7.41272	-6.84275	1.02e-05	0.000105	3.23674	1.7718	7.83194	2.79956	0.0453	0.282181	-3.99828	3576284	-0.9751	8.24374	-9.27148	2.15e-05	0.000113	2.94771	-0.620934	8.44095	-6.54354	9.74e-05	0.000266	0.981406	-0.400316	8.02237	-4.31523	0.00228	0.00448	-2.29364	0	0	1	0	0	1	0	0	1
48302	9252	RPS6KA5	NM_182398	14	1	90430073	90596745	90430503	90596530	-1.13118	7.41272	-6.84275	1.02e-05	0.000105	3.23674	1.15362	4.82987	1.56915	0.187	0.482425	-5.49386	3576284	-0.9751	8.24374	-9.27148	2.15e-05	0.000113	2.94771	-0.620934	8.44095	-6.54354	9.74e-05	0.000266	0.981406	-0.400316	8.02237	-4.31523	0.00228	0.00448	-2.29364	0	0	1	0	0	1	0	0	1
11798	80017	C14orf159	NM_024952	14	0	90650796	90761448	90696391	90760929	-0.787353	9.11581	-8.0999	1.62e-06	2.28e-05	5.15826	-0.742662	8.11262	-3.22932	0.0291	0.241267	-3.5115	3548538	-0.969834	10.6243	-9.70896	1.55e-05	9.02e-05	3.30321	-0.641531	11.3088	-5.53294	0.000341	0.00079	-0.36787	-0.28368	10.4345	-3.32582	0.00975	0.0164	-3.82906	0	0	1	0	0	1	0	0	1
38009	9950	GOLGA5	NM_005113	14	0	92330402	92376056	92333535	92375543	-0.567833	7.80078	-4.66537	0.000411	0.00245	-0.590982	0.82958	10.1674	3.09411	0.0333	0.252076	-3.66146	3549033	-0.638155	9.15566	-5.01004	0.00123	0.00289	-1.49208	-0.490038	8.63892	-4.43622	0.00156	0.00305	-1.99171	-0.507562	9.84148	-7.01045	8.78e-05	0.000276	1.23037	0	0	1	0	0	1	0	0	1
24919	161742	SPRED1	NM_152594	15	0	36331807	36433532	36332678	36431156	-0.349534	5.1256	-3.20055	0.00675	0.0272	-3.4277	-0.88979	7.75566	-2.52055	0.0614	0.316176	-4.32894	3589141	-1.1069	8.67733	-7.78033	7.23e-05	0.000284	1.61596	-1.28002	8.40173	-4.9627	0.000736	0.00156	-1.19136	-0.999945	8.92543	-8.74465	1.68e-05	7.55e-05	3.03034	0	0	1	0	0	1	0	0	1
9165	25963	TMEM87A	NM_015497	15	1	40290025	40352922	40291197	40352887	-0.322562	8.34711	-3.31475	0.0054	0.0225	-3.20599	-0.597994	11.5462	-2.64246	0.0537	0.300904	-4.1832	3620515	-0.442849	10.6687	-4.4729	0.00239	0.0051	-2.21256	-0.515867	9.85558	-3.32298	0.00867	0.0143	-3.79301	-0.259077	10.2084	-3.63604	0.0061	0.0107	-3.33649	0	0	1	0	0	1	0	0	1
17151	54816	SUHW4	NM_001002843	15	1	54709666	54813078	54710987	54783745	-0.873369	4.51585	-5.49597	9.3e-05	0.000685	0.942218	0.225024	2.01936	0.79756	0.467	0.716774	-6.31001	3625823	-1.19234	8.56984	-8.2727	4.75e-05	0.000203	2.07781	-1.096	7.75706	-11.5007	9.42e-07	6.86e-06	5.98956	-0.576644	7.90221	-3.52702	0.00718	0.0124	-3.50865	0	0	1	0	0	1	0	0	1
17151	54816	SUHW4	NM_017661	15	1	54709666	54813078	54710987	54786598	-0.873369	4.51585	-5.49597	9.3e-05	0.000685	0.942218	0.225024	2.01936	0.79756	0.467	0.716774	-6.31001	3625823	-1.19234	8.56984	-8.2727	4.75e-05	0.000203	2.07781	-1.096	7.75706	-11.5007	9.42e-07	6.86e-06	5.98956	-0.576644	7.90221	-3.52702	0.00718	0.0124	-3.50865	0	0	1	0	0	1	0	0	1
41188	54832	VPS13C	NM_017684	15	1	59931883	60139938	59933947	60139864	-1.15778	10.3058	-12.9125	6.24e-09	3.02e-07	10.9217	1.16442	7.87008	2.62814	0.0545	0.302594	-4.20022	3627929	-1.17936	11.1179	-9.61639	1.66e-05	9.45e-05	3.2292	-0.928364	10.6979	-6.03773	0.000179	0.000449	0.323304	-0.491342	9.7921	-4.03674	0.00339	0.00634	-2.71449	0	0	1	0	0	1	0	0	1
41188	54832	VPS13C	NM_020821	15	1	59931883	60139938	59933947	60139864	-1.15778	10.3058	-12.9125	6.24e-09	3.02e-07	10.9217	1.16442	7.87008	2.62814	0.0545	0.302594	-4.20022	3627929	-1.17936	11.1179	-9.61639	1.66e-05	9.45e-05	3.2292	-0.928364	10.6979	-6.03773	0.000179	0.000449	0.323304	-0.491342	9.7921	-4.03674	0.00339	0.00634	-2.71449	0	0	1	0	0	1	0	0	1
4766	9960	USP3	NM_006537	15	0	61583862	61670711	61583991	61670077	-0.425766	8.64795	-5.0187	0.000216	0.00141	0.071199	1.90513	7.93014	4.84029	0.0071	0.157691	-1.96025	3597603	-1.14569	11.1823	-8.92916	2.8e-05	0.000136	2.65906	-0.890298	10.4068	-6.89549	6.49e-05	0.000189	1.41984	-0.598951	10.6954	-6.87284	0.000101	0.000311	1.07352	0	0	1	0	0	1	0	0	1
55818	1445	CSK	NM_004383	15	0	72861767	72882556	72877691	72881906	-0.732284	11.0331	-6.11835	3.25e-05	0.000279	2.03336	-0.428339	7.97697	-1.31011	0.256	0.550544	-5.79609	3601840	-1.07022	11.6695	-8.05521	5.7e-05	0.000234	1.87666	-0.531345	12.2701	-3.44732	0.00711	0.012	-3.58629	-0.601823	11.8984	-6.31039	0.000187	0.000515	0.408324	0	0	1	0	0	1	0	0	1
34130	140460	ASB7	NM_024708	15	0	98960357	98987935	98969944	98987777	-0.520304	6.35043	-4.66343	0.000412	0.00246	-0.594658	-0.125094	6.31547	-0.509031	0.636	0.826851	-6.51701	3611506	-0.6957	8.34758	-5.24341	0.000934	0.00228	-1.19193	-0.57955	9.64952	-6.1001	0.000166	0.000421	0.406289	-0.337684	8.87965	-3.12985	0.0132	0.0215	-4.14378	0	0	1	0	0	1	0	0	1
34130	140460	ASB7	NM_198243	15	0	98960357	99007173	98969944	99006189	-0.520304	6.35043	-4.66343	0.000412	0.00246	-0.594658	-0.125094	6.31547	-0.509031	0.636	0.826851	-6.51701	3611506	-0.6957	8.34758	-5.24341	0.000934	0.00228	-1.19193	-0.57955	9.64952	-6.1001	0.000166	0.000421	0.406289	-0.337684	8.87965	-3.12985	0.0132	0.0215	-4.14378	0	0	1	0	0	1	0	0	1
11573	79585	CORO7	NM_024535	16	1	4344545	4406571	4345159	4406519	-0.37752	8.13791	-4.37339	0.000707	0.00391	-1.14777	-0.0116147	9.71319	-0.0424044	0.968	0.988462	-6.66861	3678083	-0.640691	9.44688	-4.96159	0.0013	0.00303	-1.55538	-0.574118	10.0906	-7.02953	5.58e-05	0.000167	1.58278	-0.439595	9.92325	-4.56625	0.00162	0.00331	-1.92314	0	0	1	0	0	1	0	0	1
10707	57149	LYRM1	NM_020424	16	0	20819926	20843826	20834378	20842938	-0.273686	9.19426	-3.89872	0.00174	0.00851	-2.06668	0.431597	7.46164	1.67126	0.165	0.458706	-5.3706	3683845	-0.626226	8.49082	-5.55627	0.000654	0.00168	-0.801537	-0.332493	9.13972	-3.26227	0.00957	0.0157	-3.89422	-0.557834	10.031	-6.28765	0.000192	0.000527	0.380586	0	0	1	0	0	1	0	0	1
9984	55114	ARHGAP17	NM_001006634	16	1	24838214	24934175	24838951	24934082	-0.756854	11.0688	-7.89228	2.16e-06	2.88e-05	4.85496	-0.352499	9.49632	-1.39895	0.23	0.527138	-5.69454	3685610	-0.848727	10.6946	-7.8139	7.02e-05	0.000277	1.6482	-0.511139	11.0519	-5.68781	0.000279	0.000663	-0.152077	-0.381165	10.1484	-3.52337	0.00722	0.0125	-3.51442	0	0	1	0	0	1	0	0	1
9984	55114	ARHGAP17	NM_018054	16	1	24838214	24934175	24838951	24934082	-0.756854	11.0688	-7.89228	2.16e-06	2.88e-05	4.85496	-0.352499	9.49632	-1.39895	0.23	0.527138	-5.69454	3685610	-0.848727	10.6946	-7.8139	7.02e-05	0.000277	1.6482	-0.511139	11.0519	-5.68781	0.000279	0.000663	-0.152077	-0.381165	10.1484	-3.52337	0.00722	0.0125	-3.51442	0	0	1	0	0	1	0	0	1
11844	80205	CHD9	NM_025134	16	0	51646445	51918913	51747502	51916307	-0.860537	9.05088	-7.52692	3.66e-06	4.43e-05	4.30799	0.919077	8.19615	2.61119	0.0555	0.30477	-4.22041	3660858	-1.14029	10.5345	-7.30356	0.000111	0.000396	1.14567	-0.49203	10.2573	-2.51394	0.0327	0.0481	-5.14169	-0.447218	9.37031	-4.42722	0.00196	0.00392	-2.12729	0	0	1	0	0	1	0	0	1
6838	54920	DUS2L	NM_017803	16	0	66614704	66670683	66629427	66670389	-0.661653	9.3603	-9.28941	3.36e-07	6.38e-06	6.79672	0.178818	7.14013	0.560811	0.603	0.807684	-6.48552	3665997	-1.36315	10.281	-12.7908	2.15e-06	2.43e-05	5.45498	-1.09908	10.3841	-11.3709	1.04e-06	7.39e-06	5.88434	-1.09872	10.6095	-15.0123	2.32e-07	4.58e-06	7.6519	0	0	1	0	0	1	0	0	1
62496	9057	SLC7A6	NM_001076785	16	0	66855923	66893222	66866130	66888731	-0.396587	9.61478	-4.90281	0.000266	0.00169	-0.144479	1.2419	7.50716	3.02934	0.0356	0.257937	-3.73435	3666146	-0.637721	10.7028	-5.98707	0.000408	0.00113	-0.285864	-0.778074	10.6978	-6.03617	0.00018	0.00045	0.321223	-0.241646	10.0026	-2.83957	0.0208	0.0322	-4.6125	0	0	1	0	0	1	0	0	1
7155	25839	COG4	NM_015386	16	1	69071977	69114937	69072413	69114934	-0.7116	8.25413	-10.6457	6.65e-08	1.76e-06	8.47857	-0.017207	7.71014	-0.0766895	0.942	0.979247	-6.66613	3697125	-1.03722	9.88784	-10.2129	1.09e-05	7.03e-05	3.69532	-0.61616	10.1977	-5.93575	0.000204	0.000502	0.186494	-0.666493	9.7891	-10.2798	4.8e-06	3.08e-05	4.39252	0	0	1	0	0	1	0	0	1
68550	11345	GABARAPL2	NM_007285	16	0	74157749	74169278	74157885	74168767	-0.783925	11.2423	-8.19191	1.42e-06	2.05e-05	5.29096	0.331906	9.97007	1.34808	0.245	0.540916	-5.753	3669059	-1.08953	10.2451	-4.64031	0.00193	0.00425	-1.98358	-0.896985	10.3072	-9.63099	4.27e-06	2.1e-05	4.35926	-0.923389	11.735	-8.12256	2.94e-05	0.000115	2.42007	0	0	1	0	0	1	0	0	1
14780	9905	RUTBC1	NM_014853	17	0	2187558	2231096	2187732	2229563	-0.487958	9.67174	-6.83107	1.04e-05	0.000106	3.21791	0.657917	8.39217	2.66763	0.0522	0.297518	-4.15335	3706255	-0.654198	8.75639	-4.36914	0.00272	0.00571	-2.35649	-0.45872	10.5656	-4.45612	0.00152	0.00298	-1.96079	-0.307342	8.54063	-4.50624	0.00175	0.00356	-2.01094	0	0	1	0	0	1	0	0	1
955	968	CD68	NM_001251	17	0	7423528	7426151	7423719	7425552	-0.491481	7.12921	-4.57376	0.000487	0.00283	-0.764827	0.0684347	3.94347	0.162416	0.878	0.952387	-6.65373	3708858	-3.11626	9.22158	-20.4998	6.66e-08	4.38e-06	9.12048	-2.30365	10.1187	-16.6766	3.61e-08	8.85e-07	9.46404	-2.73319	9.94171	-15.1345	2.17e-07	4.39e-06	7.72193	0	0	1	0	0	1	0	0	1
955	968	CD68	NM_001040059	17	0	7423529	7426151	7423719	7425552	-0.491481	7.12921	-4.57376	0.000487	0.00283	-0.764827	0.0684347	3.94347	0.162416	0.878	0.952387	-6.65373	3708858	-3.11626	9.22158	-20.4998	6.66e-08	4.38e-06	9.12048	-2.30365	10.1187	-16.6766	3.61e-08	8.85e-07	9.46404	-2.73319	9.94171	-15.1345	2.17e-07	4.39e-06	7.72193	0	0	1	0	0	1	0	0	1
11830	80169	C17orf68	NM_025099	17	1	8071864	8092086	8072222	8092078	-0.572659	8.09147	-7.80123	2.46e-06	3.21e-05	4.72025	0.0465627	8.13357	0.172246	0.871	0.949477	-6.65175	3744324	-1.23903	9.98145	-7.81073	7.04e-05	0.000278	1.64516	-0.991716	10.2022	-10.6228	1.86e-06	1.11e-05	5.25585	-0.580415	9.54026	-6.63438	0.000131	0.000384	0.796296	0	0	1	0	0	1	0	0	1
41963	94005	PIGS	NM_033198	17	1	23904532	23922654	23905364	23922640	-0.425973	10.0669	-5.57591	8.1e-05	0.000611	1.08527	0.280173	6.50706	1.16471	0.305	0.588989	-5.95596	3750740	-0.592361	9.28007	-5.18829	0.000996	0.00241	-1.26213	-0.744682	9.79023	-9.27688	5.85e-06	2.67e-05	4.01981	-0.528187	10.4715	-4.35145	0.00217	0.00429	-2.23966	0	0	1	0	0	1	0	0	1
3293	2319	FLOT2	NM_004475	17	1	24230483	24248840	24231704	24248717	-1.21996	10.3208	-10.1705	1.15e-07	2.7e-06	7.91015	-0.236257	9.39374	-1.00913	0.367	0.637907	-6.11603	3751121	-1.32494	10.0155	-11.1863	5.67e-06	4.61e-05	4.40473	-0.779381	10.2879	-7.31623	4.07e-05	0.000127	1.92402	-0.805727	10.7023	-8.40148	2.28e-05	9.5e-05	2.69825	0	0	1	0	0	1	0	0	1
11750	79893	ZNF403	NM_024835	17	0	31974916	32020386	31975686	32019953	-0.799025	9.50013	-12.5688	8.73e-09	3.8e-07	10.5772	0.749999	9.0976	2.903	0.0406	0.270246	-3.87846	3719161	-1.06326	11.3441	-10.311	1.01e-05	6.71e-05	3.7696	-0.799641	10.6079	-5.38391	0.000415	0.00094	-0.578684	-0.563353	10.9795	-5.74987	0.000358	0.000891	-0.295141	0	0	1	0	0	1	0	0	1
5174	7703	PCGF2	NM_007144	17	1	34143675	34158083	34145001	34150180	-0.281728	6.92824	-3.8003	0.0021	0.01	-2.25861	0.31469	5.87487	0.6895	0.526	0.758506	-6.39619	3755323	-0.750451	8.44061	-5.42731	0.000756	0.0019	-0.960812	-0.504419	9.62811	-5.24848	0.000498	0.0011	-0.77296	-0.532473	9.23683	-7.75847	4.15e-05	0.000151	2.04521	0	0	1	0	0	1	0	0	1
4040	3430	IFI35	NM_005533	17	0	38412350	38419997	38412490	38419841	-2.4128	8.07182	-12.8924	6.37e-09	3.07e-07	10.9018	-0.068581	6.20554	-0.170473	0.872	0.949891	-6.65211	3722338	-2.85624	8.96468	-19.3829	1.01e-07	5.02e-06	8.69317	-2.48864	9.87757	-10.8559	1.55e-06	9.72e-06	5.45581	-2.57914	10.5274	-8.5087	2.07e-05	8.84e-05	2.8032	0	0	1	0	0	1	0	0	1
1577	2896	GRN	NM_002087	17	0	39778016	39785995	39782058	39785691	-0.693957	10.8758	-4.09393	0.0012	0.00617	-1.68717	0.382407	13.7673	1.38113	0.235	0.532023	-5.71512	3722917	-0.5325	12.0191	-3.39667	0.0102	0.0182	-3.77495	-0.585912	12.8126	-6.59697	9.15e-05	0.000252	1.04897	-0.254296	12.4362	-2.69232	0.0262	0.0399	-4.85022	0	0	1	0	0	1	0	0	1
2940	9020	MAP3K14	NM_003954	17	1	40696270	40750196	40697785	40723893	-0.712767	8.36738	-6.50854	1.73e-05	0.000162	2.69049	-0.0905397	8.36492	-0.162136	0.879	0.952406	-6.65379	3759704	-0.935567	9.47772	-8.68979	3.38e-05	0.000157	2.45147	-0.448315	10.8739	-5.79648	0.000243	0.000587	-0.00264509	-0.529935	9.1522	-6.08179	0.000242	0.000644	0.126468	0	0	1	0	0	1	0	0	1
20558	4635	MYL4	NM_001002841	17	0	42641426	42656042	42641787	42655406	-0.836612	7.35515	-5.13958	0.000174	0.00117	0.294478	0.747553	9.69161	2.37014	0.0727	0.334704	-4.51108	3724505	-1.04381	7.91398	-11.1199	5.91e-06	4.73e-05	4.35822	-0.823521	8.64416	-6.12904	0.00016	0.000407	0.444618	-1.28491	10.7779	-8.07088	3.09e-05	0.000119	2.36768	0	0	1	0	0	1	0	0	1
20558	4635	MYL4	NM_002476	17	0	42641712	42656042	42641787	42655406	-0.836612	7.35515	-5.13958	0.000174	0.00117	0.294478	0.747553	9.69161	2.37014	0.0727	0.334704	-4.51108	3724505	-1.04381	7.91398	-11.1199	5.91e-06	4.73e-05	4.35822	-0.823521	8.64416	-6.12904	0.00016	0.000407	0.444618	-1.28491	10.7779	-8.07088	3.09e-05	0.000119	2.36768	0	0	1	0	0	1	0	0	1
54768	22834	ZNF652	NM_014897	17	1	44727484	44794833	44730773	44750085	-0.588967	8.62029	-5.04951	0.000204	0.00135	0.128268	0.733614	6.63992	1.44297	0.218	0.515764	-5.64333	3761737	-0.556119	8.60417	-3.99172	0.00448	0.00881	-2.89267	-0.485596	9.02373	-5.09576	0.000613	0.00132	-0.995131	-0.513725	8.29403	-3.09035	0.014	0.0227	-4.20745	0	0	1	0	0	1	0	0	1
11517	79157	ET	NM_024311	17	0	72245377	72286930	72246029	72286028	-0.632823	7.75848	-7.9205	2.08e-06	2.78e-05	4.89651	0.358462	8.80417	1.48073	0.208	0.505512	-5.59899	3735623	-1.09478	9.65841	-9.12401	2.4e-05	0.000122	2.82452	-0.626113	9.52065	-6.04602	0.000178	0.000445	0.334366	-0.607434	9.24115	-8.41334	2.26e-05	9.43e-05	2.70992	0	0	1	0	0	1	0	0	1
3202	753	C18orf1	NM_001003674	18	0	13601665	13642752	13602703	13635655	-0.606248	4.48427	-3.65609	0.00278	0.0127	-2.54016	-0.307777	6.59023	-0.373683	0.726	0.879014	-6.58628	3779950	-0.444995	8.44497	-3.09552	0.0158	0.0268	-4.23523	-0.403313	8.61294	-4.17229	0.00231	0.00434	-2.40671	-0.383378	8.37852	-4.63993	0.00146	0.00303	-1.81605	0	0	1	0	0	1	0	0	1
3202	753	C18orf1	NM_001003675	18	0	13601665	13642752	13602703	13635655	-0.606248	4.48427	-3.65609	0.00278	0.0127	-2.54016	-0.307777	6.59023	-0.373683	0.726	0.879014	-6.58628	3779950	-0.444995	8.44497	-3.09552	0.0158	0.0268	-4.23523	-0.403313	8.61294	-4.17229	0.00231	0.00434	-2.40671	-0.383378	8.37852	-4.63993	0.00146	0.00303	-1.81605	0	0	1	0	0	1	0	0	1
3215	1265	CNN2	NM_004368	19	0	977297	990062	977660	988898	-1.03503	9.86026	-10.8741	5.15e-08	1.44e-06	8.74432	-0.800417	11.0546	-3.02676	0.0357	0.258186	-3.73726	3815399	-2.0207	11.1337	-20.5382	6.57e-08	4.38e-06	9.13472	-1.52927	11.0438	-10.0245	3.05e-06	1.62e-05	4.72416	-1.36184	11.6802	-8.05049	3.15e-05	0.000121	2.34695	0	0	1	0	0	1	0	0	1
3215	1265	CNN2	NM_201277	19	0	977297	990062	977660	988898	-1.03503	9.86026	-10.8741	5.15e-08	1.44e-06	8.74432	-0.800417	11.0546	-3.02676	0.0357	0.258186	-3.73726	3815399	-2.0207	11.1337	-20.5382	6.57e-08	4.38e-06	9.13472	-1.52927	11.0438	-10.0245	3.05e-06	1.62e-05	4.72416	-1.36184	11.6802	-8.05049	3.15e-05	0.000121	2.34695	0	0	1	0	0	1	0	0	1
55782	8744	TNFSF9	NM_003811	19	0	6482036	6486932	6482047	6486076	-0.506567	8.20948	-3.32845	0.00526	0.022	-3.17934	-0.208001	6.77977	-0.681477	0.531	0.761404	-6.4022	3818468	-1.14909	8.95537	-8.43134	4.16e-05	0.000184	2.22176	-0.945372	9.45249	-11.2108	1.17e-06	7.97e-06	5.75301	-0.929451	10.7204	-7.57437	4.97e-05	0.000173	1.8504	0	0	1	0	0	1	0	0	1
83774	90592	ZNF700	NM_144566	19	0	11896899	11922576	11897025	11922067	-1.19754	7.35696	-6.50733	1.73e-05	0.000163	2.68849	0.54946	5.45344	1.49501	0.205	0.501356	-5.58213	3821323	-1.1396	9.90762	-7.6801	7.89e-05	0.000305	1.51903	-0.880844	11.2072	-10.0055	3.1e-06	1.64e-05	4.70688	-0.700059	8.98597	-3.82661	0.0046	0.00832	-3.03841	0	0	1	0	0	1	0	0	1
37322	4125	MAN2B1	NM_000528	19	1	12618321	12638827	12618433	12638514	-0.511374	9.82943	-4.80193	0.00032	0.00198	-0.333443	0.0531853	8.08592	0.164574	0.877	0.951522	-6.65331	3851545	-0.93699	10.4458	-9.6772	1.59e-05	9.16e-05	3.27789	-0.596797	11.3693	-6.10618	0.000165	0.000418	0.414353	-0.460043	10.5755	-5.84621	0.000319	0.000809	-0.171234	0	0	1	0	0	1	0	0	1
7390	3726	JUNB	NM_002229	19	0	12763309	12765123	12763585	12764628	-1.30597	10.0985	-4.44911	0.000613	0.00346	-1.00263	1.46249	10.2744	2.30056	0.0787	0.343831	-4.59607	3821893	-1.4772	10.1769	-10.8314	7.14e-06	5.32e-05	4.15305	-1.28787	11.1492	-14.1152	1.58e-07	2.08e-06	7.90119	-1.13835	10.7939	-9.45122	9.24e-06	4.94e-05	3.68105	0	0	1	0	0	1	0	0	1
4042	3594	IL12RB1	NM_005535	19	1	18031370	18058696	18031417	18058632	-0.569244	7.63101	-5.19395	0.000158	0.00108	0.394321	-0.439603	6.29796	-1.51605	0.2	0.495375	-5.5572	3854693	-1.21187	8.73891	-10.4696	9.1e-06	6.25e-05	3.88828	-1.25237	9.72695	-8.05629	1.87e-05	6.69e-05	2.76151	-1.04621	8.65434	-10.2225	5.01e-06	3.17e-05	4.345	0	0	1	0	0	1	0	0	1
4042	3594	IL12RB1	NM_153701	19	1	18042372	18058696	18043018	18058632	-0.569244	7.63101	-5.19395	0.000158	0.00108	0.394321	-0.439603	6.29796	-1.51605	0.2	0.495375	-5.5572	3854693	-1.21187	8.73891	-10.4696	9.1e-06	6.25e-05	3.88828	-1.25237	9.72695	-8.05629	1.87e-05	6.69e-05	2.76151	-1.04621	8.65434	-10.2225	5.01e-06	3.17e-05	4.345	0	0	1	0	0	1	0	0	1
74852	284439	SLC25A42	NM_178526	19	0	19035807	19084696	19067933	19082684	-0.305971	7.67013	-3.5359	0.00351	0.0156	-2.77489	-0.244869	4.47147	-0.541289	0.615	0.815229	-6.4977	3825523	-0.642161	8.04928	-6.04832	0.000382	0.00108	-0.214545	-0.626171	9.02365	-6.27109	0.000135	0.000351	0.63112	-0.582177	8.42223	-6.92626	9.59e-05	0.000296	1.13468	0	0	1	0	0	1	0	0	1
1327	826	CAPNS1	NM_001003962	19	0	41322757	41333093	41323753	41332580	-0.593777	11.2249	-6.60382	1.48e-05	0.000143	2.84778	0.349214	10.1648	1.46223	0.213	0.510843	-5.62076	3831168	-0.616298	11.9872	-4.63359	0.00195	0.00429	-1.99269	-0.40667	11.7514	-4.10895	0.00254	0.00472	-2.50758	-0.550921	12.1042	-7.81278	3.94e-05	0.000145	2.102	0	0	1	0	0	1	0	0	1
1327	826	CAPNS1	NM_001749	19	0	41322757	41333093	41323753	41332580	-0.593777	11.2249	-6.60382	1.48e-05	0.000143	2.84778	0.349214	10.1648	1.46223	0.213	0.510843	-5.62076	3831168	-0.616298	11.9872	-4.63359	0.00195	0.00429	-1.99269	-0.40667	11.7514	-4.10895	0.00254	0.00472	-2.50758	-0.550921	12.1042	-7.81278	3.94e-05	0.000145	2.102	0	0	1	0	0	1	0	0	1
2558	7538	ZFP36	NM_003407	19	0	44589326	44591884	44589384	44591178	-1.43099	10.0353	-6.89618	9.41e-06	9.74e-05	3.32265	-0.153723	9.4326	-0.446261	0.677	0.851096	-6.55154	3832978	-2.11761	9.7456	-17.6982	1.98e-07	6.89e-06	7.993	-1.85847	10.3296	-12.0705	6.2e-07	5.14e-06	6.43883	-1.73126	10.439	-9.91357	6.37e-06	3.76e-05	4.08453	0	0	1	0	0	1	0	0	1
32701	90324	CCDC97	NM_052848	19	0	46507933	46522626	46508055	46520459	-0.656761	8.43212	-7.82769	2.37e-06	3.11e-05	4.75951	-0.251446	10.7834	-1.06505	0.343	0.619309	-6.05999	3834149	-0.857898	9.31021	-8.07724	5.59e-05	0.000231	1.89725	-0.661672	10.5674	-5.50444	0.000354	0.000817	-0.407947	-0.690841	9.24483	-5.85003	0.000317	0.000807	-0.166344	0	0	1	0	0	1	0	0	1
31053	973	CD79A	NM_001783	19	0	47073029	47077277	47073214	47076886	-1.45135	11.8034	-7.27709	5.28e-06	6.01e-05	3.92402	-0.0888913	11.9847	-0.372067	0.728	0.879562	-6.58699	3834502	-1.37273	12.2487	-11.64	4.26e-06	3.8e-05	4.71574	-0.809924	13.4828	-7.66338	2.81e-05	9.41e-05	2.32443	-0.714173	12.6502	-7.9178	3.57e-05	0.000134	2.21093	0	0	1	0	0	1	0	0	1
31053	973	CD79A	NM_021601	19	0	47073029	47077277	47073214	47076886	-1.45135	11.8034	-7.27709	5.28e-06	6.01e-05	3.92402	-0.0888913	11.9847	-0.372067	0.728	0.879562	-6.58699	3834502	-1.37273	12.2487	-11.64	4.26e-06	3.8e-05	4.71574	-0.809924	13.4828	-7.66338	2.81e-05	9.41e-05	2.32443	-0.714173	12.6502	-7.9178	3.57e-05	0.000134	2.21093	0	0	1	0	0	1	0	0	1
3454	9138	ARHGEF1	NM_004706	19	0	47079106	47103439	47083993	47102777	-0.881337	8.55957	-8.0353	1.77e-06	2.45e-05	5.06447	-0.231714	6.38702	-0.812925	0.459	0.710448	-6.29699	3834519	-1.47429	10.2895	-10.4593	9.16e-06	6.27e-05	3.88068	-1.3181	11.9902	-10.9157	1.48e-06	9.41e-06	5.50655	-0.961862	10.2086	-9.9351	6.26e-06	3.72e-05	4.10291	0	0	1	0	0	1	0	0	1
3454	9138	ARHGEF1	NM_198977	19	0	47079106	47103439	47083993	47102777	-0.881337	8.55957	-8.0353	1.77e-06	2.45e-05	5.06447	-0.231714	6.38702	-0.812925	0.459	0.710448	-6.29699	3834519	-1.47429	10.2895	-10.4593	9.16e-06	6.27e-05	3.88068	-1.3181	11.9902	-10.9157	1.48e-06	9.41e-06	5.50655	-0.961862	10.2086	-9.9351	6.26e-06	3.72e-05	4.10291	0	0	1	0	0	1	0	0	1
3454	9138	ARHGEF1	NM_199002	19	0	47080285	47103439	47080374	47102777	-0.881337	8.55957	-8.0353	1.77e-06	2.45e-05	5.06447	-0.231714	6.38702	-0.812925	0.459	0.710448	-6.29699	3834519	-1.47429	10.2895	-10.4593	9.16e-06	6.27e-05	3.88068	-1.3181	11.9902	-10.9157	1.48e-06	9.41e-06	5.50655	-0.961862	10.2086	-9.9351	6.26e-06	3.72e-05	4.10291	0	0	1	0	0	1	0	0	1
34938	126133	ALDH16A1	NM_153329	19	0	54648324	54665656	54648400	54665535	-0.616355	8.63999	-4.21535	0.000952	0.00506	-1.45214	-0.129563	9.98488	-0.505981	0.638	0.828026	-6.51878	3838522	-0.639656	8.85924	-4.91841	0.00137	0.00317	-1.61207	-0.375409	11.3032	-4.60788	0.00122	0.00244	-1.72663	-0.817493	9.99684	-8.11595	2.96e-05	0.000116	2.41339	0	0	1	0	0	1	0	0	1
11656	79735	TBC1D17	NM_024682	19	0	55072640	55083811	55072792	55083692	-0.901601	7.74052	-9.73468	1.94e-07	4.09e-06	7.36941	0.189351	7.18271	0.473933	0.659	0.840159	-6.53682	3839057	-0.911062	9.01205	-6.48206	0.000244	0.000746	0.276817	-0.475857	9.60013	-5.26183	0.000489	0.00108	-0.753692	-0.732831	9.44214	-6.29122	0.000191	0.000525	0.384944	0	0	1	0	0	1	0	0	1
79220	6689	SPIB	NM_003121	19	0	55614027	55624057	55614031	55623404	-1.57024	10.958	-8.71682	7.02e-07	1.15e-05	6.02851	-2.19849	5.8072	-8.10894	0.000945	0.10958	0.130673	3839346	-1.42069	10.7301	-13.4191	1.52e-06	2e-05	5.83134	-0.900236	10.9992	-7.88689	2.23e-05	7.71e-05	2.57511	-0.960167	11.3359	-5.60422	0.000426	0.00104	-0.484876	0	0	1	0	0	1	0	0	1
6382	27243	CHMP2A	NM_198426	19	1	63754745	63758166	63754827	63757390	-0.868307	9.08253	-7.78946	2.5e-06	3.25e-05	4.70276	0.0726437	11.999	0.231171	0.828	0.928423	-6.63745	3872983	-1.01899	11.0648	-4.72121	0.00175	0.0039	-1.87435	-0.611763	10.1715	-6.79483	7.28e-05	0.000208	1.29603	-0.824132	12.0473	-9.56283	8.43e-06	4.63e-05	3.78	0	0	1	0	0	1	0	0	1
6382	27243	CHMP2A	NM_014453	19	1	63754745	63758297	63754827	63757390	-0.868307	9.08253	-7.78946	2.5e-06	3.25e-05	4.70276	0.0726437	11.999	0.231171	0.828	0.928423	-6.63745	3872983	-1.01899	11.0648	-4.72121	0.00175	0.0039	-1.87435	-0.611763	10.1715	-6.79483	7.28e-05	0.000208	1.29603	-0.824132	12.0473	-9.56283	8.43e-06	4.63e-05	3.78	0	0	1	0	0	1	0	0	1
9633	7593	MZF1	NM_003422	19	1	63765096	63776753	63765250	63774567	-0.639568	7.8878	-8.12648	1.56e-06	2.21e-05	5.19669	0.439295	7.48267	1.22465	0.284	0.573024	-5.89111	3873017	-1.21624	9.0218	-6.46575	0.000248	0.000755	0.258761	-0.881568	10.4594	-5.69814	0.000275	0.000655	-0.137804	-0.417645	7.85917	-5.14837	0.000751	0.0017	-1.09779	0	0	1	0	0	1	0	0	1
9633	7593	MZF1	NM_198055	19	1	63765096	63776753	63765250	63774567	-0.639568	7.8878	-8.12648	1.56e-06	2.21e-05	5.19669	0.439295	7.48267	1.22465	0.284	0.573024	-5.89111	3873017	-1.21624	9.0218	-6.46575	0.000248	0.000755	0.258761	-0.881568	10.4594	-5.69814	0.000275	0.000655	-0.137804	-0.417645	7.85917	-5.14837	0.000751	0.0017	-1.09779	0	0	1	0	0	1	0	0	1
11241	64773	FAM113A	NM_022760	20	1	2763970	2769331	2764107	2768557	-0.963169	8.14117	-9.38239	2.99e-07	5.81e-06	6.91805	0.481669	6.08103	1.09859	0.33	0.609161	-6.02554	3895152	-0.634363	8.51253	-5.07913	0.00113	0.00269	-1.40242	-0.622851	10.4712	-5.85102	0.000227	0.000552	0.071738	-0.60326	8.80778	-6.29879	0.000189	0.000521	0.394181	0	0	1	0	0	1	0	0	1
7116	64601	VPS16	NM_022575	20	0	2769372	2795376	2769420	2795219	-0.392279	8.52547	-5.97708	4.11e-05	0.000341	1.79029	0.30345	9.22072	0.970349	0.384	0.651504	-6.15382	3874023	-0.73585	9.43792	-7.60513	8.44e-05	0.000319	1.44588	-0.610597	9.82349	-8.00973	1.97e-05	6.94e-05	2.71058	-0.715287	10.549	-11.1	2.62e-06	2.07e-05	5.04791	0	0	1	0	0	1	0	0	1
7116	64601	VPS16	NM_080413	20	0	2769372	2795376	2769420	2795219	-0.392279	8.52547	-5.97708	4.11e-05	0.000341	1.79029	0.30345	9.22072	0.970349	0.384	0.651504	-6.15382	3874023	-0.73585	9.43792	-7.60513	8.44e-05	0.000319	1.44588	-0.610597	9.82349	-8.00973	1.97e-05	6.94e-05	2.71058	-0.715287	10.549	-11.1	2.62e-06	2.07e-05	5.04791	0	0	1	0	0	1	0	0	1
38217	10904	BLCAP	NM_006698	20	1	35579233	35589716	35580726	35580989	-0.642153	10.0316	-6.42569	1.97e-05	0.000181	2.55271	0.81207	9.14907	2.6643	0.0524	0.297903	-4.15729	3904928	-1.15533	10.8122	-9.32897	2.06e-05	0.00011	2.99527	-0.918035	10.7565	-7.6207	2.94e-05	9.74e-05	2.27594	-0.80476	10.761	-8.24098	2.64e-05	0.000106	2.53911	0	0	1	0	0	1	0	0	1
55965	6789	STK4	NM_006282	20	0	43028533	43142004	43028623	43137230	-0.893032	5.53552	-4.98968	0.000227	0.00148	0.0173275	0.279561	8.10267	0.721822	0.508	0.745977	-6.37143	3886704	-0.759318	11.9138	-7.66574	7.99e-05	0.000307	1.50506	-0.322136	11.2402	-2.57455	0.0295	0.0439	-5.04173	-0.353267	11.2061	-4.35634	0.00216	0.00426	-2.23239	0	0	1	0	0	1	0	0	1
4757	7764	ZNF217	NM_006526	20	1	51617018	51633042	51621689	51632771	-1.11178	9.49233	-8.71334	7.05e-07	1.15e-05	6.02372	1.31942	10.7545	3.97768	0.0144	0.190181	-2.7376	3910260	-1.48202	11.2566	-13.2412	1.67e-06	2.11e-05	5.72659	-1.01554	10.991	-8.57143	1.13e-05	4.44e-05	3.31013	-0.882568	10.2974	-7.0717	8.24e-05	0.000262	1.29948	0	0	1	0	0	1	0	0	1
1331	861	RUNX1	NM_001754	21	1	35081968	35343464	35086301	35343065	-0.923329	8.54815	-6.93804	8.83e-06	9.24e-05	3.38969	2.95732	6.39358	5.82229	0.00352	0.136256	-1.20708	3930360	-1.08134	10.1103	-6.78099	0.000182	0.000585	0.601998	-0.864981	11.558	-8.86911	8.51e-06	3.55e-05	3.61523	-0.620425	9.67132	-6.71193	0.00012	0.000357	0.887214	0	0	1	0	0	1	0	0	1
525	4689	NCF4	NM_000631	22	0	35586990	35604003	35587159	35603810	-0.682202	10.3612	-3.78489	0.00217	0.0103	-2.28867	-0.221168	2.51872	-0.832718	0.449	0.702347	-6.27996	3944543	-0.785866	10.0891	-7.40877	0.000101	0.000367	1.2515	-0.642821	11.5234	-6.19381	0.000148	0.000381	0.529993	-0.811743	10.9957	-8.16664	2.83e-05	0.000112	2.46455	0	0	1	0	0	1	0	0	1
49897	115650	TNFRSF13C	NM_052945	22	1	40650981	40652727	40651316	40652722	-0.353618	7.85643	-3.47553	0.00395	0.0172	-2.89272	-0.129493	6.55419	-0.395021	0.712	0.871448	-6.57666	3962145	-1.6878	9.28123	-14.727	7.69e-07	1.37e-05	6.56073	-1.30712	11.2331	-10.9519	1.43e-06	9.23e-06	5.53712	-1.37103	9.56622	-9.49308	8.93e-06	4.82e-05	3.71829	0	0	1	0	0	1	0	0	1
221	4668	NAGA	NM_000262	22	1	40784330	40796718	40786228	40796246	-0.514773	7.6699	-6.22128	2.74e-05	0.000241	2.20874	-0.0557447	6.37158	-0.246765	0.816	0.923389	-6.63299	3962219	-0.844779	9.53185	-7.89485	6.54e-05	0.000262	1.72547	-0.952472	9.26628	-12.104	6.05e-07	5.07e-06	6.4646	-0.847794	9.48788	-10.3957	4.39e-06	2.89e-05	4.48797	0	0	1	0	0	1	0	0	1
-1	7117	TMSL3	NM_183049	23	0	12903145	12905265	12904301	12904850	-0.427442	12.9523	-6.64937	1.38e-05	0.000134	2.92253	0.399165	17.2323	0.878359	0.426	0.684857	-6.23958	3969133	-0.851676	13.0995	-5.64062	0.000595	0.00155	-0.69861	-0.887001	13.4472	-8.88065	8.42e-06	3.53e-05	3.62689	-0.693938	13.6253	-5.84143	0.000321	0.000813	-0.17735	0	0	1	0	0	1	0	0	1
-1	7114	TMSB4X	NM_021109	23	0	12903147	12905265	12904301	12904850	-0.427442	12.9523	-6.64937	1.38e-05	0.000134	2.92253	0.399165	17.2323	0.878359	0.426	0.684857	-6.23958	3969133	-0.851676	13.0995	-5.64062	0.000595	0.00155	-0.69861	-0.887001	13.4472	-8.88065	8.42e-06	3.53e-05	3.62689	-0.693938	13.6253	-5.84143	0.000321	0.000813	-0.17735	0	0	1	0	0	1	0	0	1
62617	23157	40062	NM_145802	23	1	118633715	118711360	118634723	118711095	-0.843289	10.6198	-8.04006	1.76e-06	2.44e-05	5.0714	-0.115466	9.8081	-0.192609	0.856	0.942161	-6.64727	4019486	-1.07233	11.7831	-8.55132	3.78e-05	0.00017	2.32913	-0.606874	12.199	-5.25855	0.000491	0.00109	-0.758425	-0.536115	11.8997	-6.23449	0.000204	0.000554	0.315498	0	0	1	0	0	1	0	0	1
62617	23157	40062	NM_145800	23	1	118633715	118711360	118643366	118711095	-0.843289	10.6198	-8.04006	1.76e-06	2.44e-05	5.0714	-0.115466	9.8081	-0.192609	0.856	0.942161	-6.64727	4019486	-1.07233	11.7831	-8.55132	3.78e-05	0.00017	2.32913	-0.606874	12.199	-5.25855	0.000491	0.00109	-0.758425	-0.536115	11.8997	-6.23449	0.000204	0.000554	0.315498	0	0	1	0	0	1	0	0	1
62617	23157	40062	NM_015129	23	1	118634936	118711360	118636752	118711095	-0.843289	10.6198	-8.04006	1.76e-06	2.44e-05	5.0714	0.686523	5.65511	2.20763	0.0875	0.356803	-4.71015	4019486	-1.07233	11.7831	-8.55132	3.78e-05	0.00017	2.32913	-0.606874	12.199	-5.25855	0.000491	0.00109	-0.758425	-0.536115	11.8997	-6.23449	0.000204	0.000554	0.315498	0	0	1	0	0	1	0	0	1
62617	23157	40062	NM_145799	23	1	118634936	118711360	118643366	118711095	-0.843289	10.6198	-8.04006	1.76e-06	2.44e-05	5.0714	0.686523	5.65511	2.20763	0.0875	0.356803	-4.71015	4019486	-1.07233	11.7831	-8.55132	3.78e-05	0.00017	2.32913	-0.606874	12.199	-5.25855	0.000491	0.00109	-0.758425	-0.536115	11.8997	-6.23449	0.000204	0.000554	0.315498	0	0	1	0	0	1	0	0	1
[truncated: 27 more columns]

## Sheet: Human_ES_Positive_MycTarget
#HomoloGene_ID	Entrez_ID	Gene	RefSeq	Chr	strand	TSS	TES	CDSS	CDSE	P493_logFC_U133	P493_AveExpr_U133	P493_t_U133	P493_P.Value_U133	P493_adj.P.Val_U133	P493_B_U133	Trophoblast_logFC_Agilent	Trophoblast_AveExpr_Agilent	Trophoblast_t_Agilent	Trophoblast_P.Value_Agilent	Trophoblast_adj.P.Val_Agilent	Trophoblast_B_Agilent	ExonArray_Transcript_id	ExonAll_logFC	ExonAll_AveExpr	ExonAll_t	ExonAll_P.Value	ExonAll_adj.P.Val	ExonAll_B	ExonNRO_logFC	ExonNRO_AveExpr	ExonNRO_t	ExonNRO_P.Value	ExonNRO_adj.P.Val	ExonNRO_B	ExonTotal_logFC	ExonTotal_AveExpr	ExonTotal_t	ExonTotal_P.Value	ExonTotal_adj.P.Val	ExonTotal_B	ExonNRO+	ExonNRO?	ExonNRO-	ExonTotal+	ExonTotal?	ExonTotal-	ExonAll+	ExonAll?	ExonAll-
40514	6723	SRM	NM_003132	1	1	11037235	11042677	11037508	11042586	2.83458	10.3102	23.7455	2.53e-12	2.31e-09	18.6961	-0.850023	10.2848	-3.70125	0.0185	0.208031	-3.01235	2396461	2.90999	10.9038	16.5726	3.22e-07	8.51e-06	7.483	3.05708	10.67	18.7419	1.27e-08	4.84e-07	10.5543	2.33772	10.9902	26.1214	2.42e-09	5.71e-07	12.3349	1	0	0	1	0	0	1	0	0
4624	10459	MAD2L2	NM_006341	1	1	11657124	11663773	11657418	11663244	0.602577	8.68936	5.89032	4.75e-05	0.000386	1.63965	-1.10499	10.9106	-3.17011	0.0309	0.245764	-3.5768	2396781	0.836939	9.37766	7.61667	8.35e-05	0.000317	1.45718	0.652907	9.15418	7.6035	2.99e-05	9.89e-05	2.25633	0.669403	9.95354	6.56313	0.000141	0.00041	0.712113	1	0	0	1	0	0	1	0	0
949	943	TNFRSF8	NM_001243	1	0	12046020	12126848	12046242	12125174	0.125041	9.28513	0.412513	0.687	0.835	-7.40741	-4.30533	8.52855	-10.6813	0.000305	0.10871	1.16076	2320683	1.42308	8.84441	12.997	1.92e-06	2.27e-05	5.58048	0.961182	9.43376	5.61118	0.000308	0.000722	-0.258433	1.01122	8.70792	6.6481	0.000129	0.000378	0.812433	1	0	0	1	0	0	1	0	0
6379	51154	C1orf33	NM_016183	1	0	19450885	19458344	19450916	19457910	2.4818	9.20248	18.6559	5.83e-11	1.28e-08	15.6487	-0.988854	10.0326	-4.33584	0.0106	0.174001	-2.40053	2323559	2.83168	9.5246	20.1963	7.44e-08	4.53e-06	9.00707	2.68972	8.81022	16.5152	3.93e-08	9.21e-07	9.37299	2.01849	10.0406	21.245	1.34e-08	1.01e-06	10.6241	1	0	0	1	0	0	1	0	0
32592	79727	LIN28	NM_024674	1	0	26609855	26628804	26609969	26625535	-0.0189403	5.17821	-0.247375	0.808	0.906	-7.4653	-0.997935	8.8698	-4.2003	0.0119	0.179653	-2.52562	2326485	0.00852867	6.77692	0.0326521	-1000	-1000	-1000	-0.0962925	6.69807	-0.436233	-1000	-1000	-1000	-0.358123	6.49749	-1.66319	-1000	-1000	-1000	0	1	0	0	1	0	0	1	0
4812	10726	NUDC	NM_006600	1	0	27120810	27145473	27120926	27145258	1.32605	10.0904	12.0922	1.41e-08	5.39e-07	10.085	-0.784548	11.6789	-3.39124	0.0248	0.227407	-3.33597	2326799	1.4638	9.79733	11.3774	5.02e-06	4.27e-05	4.5372	1.44474	11.0834	10.2452	2.53e-06	1.41e-05	4.92345	0.754073	11.3156	8.80907	1.59e-05	7.25e-05	3.09147	1	0	0	1	0	0	1	0	0
21153	5928	RBBP4	NM_005610	1	0	32889410	32918838	32889494	32917892	0.156625	11.244	1.4406	0.173	0.367	-6.46462	-1.04798	8.36537	-3.4964	0.0224	0.220071	-3.22435	2328990	0.412817	12.4503	4.27949	0.00306	0.00632	-2.48207	0.423265	11.071	4.2013	0.00221	0.00417	-2.36067	0.110251	12.1128	1.43543	0.187	0.234	-6.73833	1	0	0	0	1	0	1	0	0
56963	65243	ZNF643	NM_023070	1	0	40688365	40701938	40695296	40701847	0.349002	4.46355	3.64432	0.00285	0.013	-2.56316	-2.05469	7.06528	-5.67005	0.0039	0.138689	-1.3156	2331903	0.674938	9.0182	2.23502	0.0577	0.0834	-5.56334	0.0956952	9.68187	0.489662	0.636	0.678	-7.67065	0.178154	8.41026	0.81196	0.439	0.495	-7.41287	0	1	0	0	1	0	0	1	0
9300	51058	ZNF691	NM_015911	1	0	43084866	43090730	43089216	43090070	0.0282081	7.40226	0.445651	0.663	0.819	-7.39239	-0.940562	7.29744	-3.8242	0.0165	0.199366	-2.88855	2332855	0.265514	8.2035	1.86603	0.101	0.137	-6.11147	0.029115	8.33567	0.308964	0.764	0.796	-7.7491	-0.169895	8.2686	-1.85911	0.0983	0.131	-6.15097	0	1	0	0	1	0	0	1	0
320	7389	UROD	NM_000374	1	0	45250416	45253927	45250524	45253756	0.386004	8.99324	3.04388	0.00915	0.0354	-3.73014	-1.07752	11.8657	-4.63733	0.00832	0.163561	-2.13272	2334279	0.737127	7.94157	4.93769	0.00134	0.00311	-1.58672	0.400552	8.94922	2.29128	0.0472	0.067	-5.50465	-0.0126465	10.2741	-0.126876	0.902	0.919	-7.75836	0	1	0	0	1	0	1	0	0
2690	8503	PIK3R3	NM_003629	1	1	46278400	46370900	46281931	46370210	0.120771	6.32231	1.57015	0.14	0.316	-6.28605	-1.38176	5.17721	-4.35277	0.0105	0.173236	-2.38511	2410470	0.370874	10.4861	2.53032	0.0368	0.0561	-5.1101	0.0007595	9.86942	0.00887763	0.993	0.994	-7.80164	0.05185	9.94779	0.382025	0.712	0.754	-7.68653	0	1	0	0	1	0	0	1	0
32275	26135	SERBP1	NM_001018067	1	1	67646082	67668710	67651477	67668570	1.9173	9.00804	21.3924	9.89e-12	4.62e-09	17.3891	-1.21064	9.7281	-4.40502	0.01	0.170665	-2.33782	2417174	1.23531	12.5727	12.7027	2.26e-06	2.51e-05	5.40069	1.70301	12.0558	22.4818	2.48e-09	2.21e-07	12.2344	0.679377	12.5028	9.37288	9.85e-06	5.18e-05	3.61099	1	0	0	1	0	0	1	0	0
32275	26135	SERBP1	NM_001018068	1	1	67646082	67668710	67651477	67668570	1.9173	9.00804	21.3924	9.89e-12	4.62e-09	17.3891	-1.21064	9.7281	-4.40502	0.01	0.170665	-2.33782	2417174	1.23531	12.5727	12.7027	2.26e-06	2.51e-05	5.40069	1.70301	12.0558	22.4818	2.48e-09	2.21e-07	12.2344	0.679377	12.5028	9.37288	9.85e-06	5.18e-05	3.61099	1	0	0	1	0	0	1	0	0
32275	26135	SERBP1	NM_001018069	1	1	67646082	67668710	67651477	67668570	1.9173	9.00804	21.3924	9.89e-12	4.62e-09	17.3891	-1.21064	9.7281	-4.40502	0.01	0.170665	-2.33782	2417174	1.23531	12.5727	12.7027	2.26e-06	2.51e-05	5.40069	1.70301	12.0558	22.4818	2.48e-09	2.21e-07	12.2344	0.679377	12.5028	9.37288	9.85e-06	5.18e-05	3.61099	1	0	0	1	0	0	1	0	0
32275	26135	SERBP1	NM_015640	1	1	67646082	67668710	67651477	67668570	1.9173	9.00804	21.3924	9.89e-12	4.62e-09	17.3891	-1.21064	9.7281	-4.40502	0.01	0.170665	-2.33782	2417174	1.23531	12.5727	12.7027	2.26e-06	2.51e-05	5.40069	1.70301	12.0558	22.4818	2.48e-09	2.21e-07	12.2344	0.679377	12.5028	9.37288	9.85e-06	5.18e-05	3.61099	1	0	0	1	0	0	1	0	0
23383	64783	RBM15	NM_022768	1	0	110683467	110690825	110683550	110689753	0.645332	9.44334	6.22958	2.71e-05	0.000238	2.22281	-1.28294	7.17099	-4.46189	0.00958	0.168737	-2.28683	2351393	0.195626	11.0268	1.38155	0.207	0.257	-6.76776	0.0229115	12.1389	0.270815	0.793	0.821	-7.76124	-0.0750342	10.2472	-1.1348	0.288	0.342	-7.09824	0	1	0	0	1	0	0	1	0
5214	11218	DDX20	NM_007204	1	0	112099776	112111720	112100069	112111043	0.789089	9.05538	9.38054	2.99e-07	5.82e-06	6.91565	-0.792548	9.69931	-3.4003	0.0246	0.22705	-3.32628	2351940	0.708479	10.2376	5.13489	0.00106	0.00254	-1.33054	0.209016	9.0878	2.38396	0.0405	0.0584	-5.35451	0.482882	9.29424	5.79214	0.00034	0.000854	-0.240624	0	1	0	1	0	0	1	0	0
4937	10885	WDR3	NM_006784	1	0	118273913	118304571	118277465	118303592	2.11442	9.33848	17.5722	1.26e-10	2.09e-08	14.8816	-0.718962	9.49349	-3.17911	0.0306	0.244935	-3.56684	2354082	2.10504	9.94862	15.4331	5.45e-07	1.13e-05	6.92725	1.46977	9.05185	8.59886	1.1e-05	4.35e-05	3.3386	1.33583	9.77063	9.28515	1.06e-05	5.46e-05	3.53194	1	0	0	1	0	0	1	0	0
37367	4881	NPR1	NM_000906	1	0	151917736	151933086	151918208	151932513	0.10639	6.60863	1.84509	0.0873	0.223	-5.87369	-1.56594	6.13514	-4.81627	0.00723	0.157906	-1.98034	2359780	-0.310033	4.96003	-0.983473	-1000	-1000	-1000	0.207329	5.15682	0.797306	-1000	-1000	-1000	0.262024	4.86976	1.20903	-1000	-1000	-1000	0	1	0	0	1	0	0	1	0
4373	7203	CCT3	NM_001008800	1	1	154545375	154574818	154545613	154574598	1.42634	11.6478	10.8803	5.11e-08	1.44e-06	8.75146	-0.736042	13.7494	-3.18497	0.0304	0.244618	-3.56036	2438125	1.72204	10.6	12.3789	2.73e-06	2.87e-05	5.19815	1.8037	10.494	16.0737	5e-08	1.03e-06	9.11919	0.985541	11.5179	13.4633	5.6e-07	7.64e-06	6.71045	1	0	0	1	0	0	1	0	0
4373	7203	CCT3	NM_001008883	1	1	154545375	154574818	154545613	154574598	1.42634	11.6478	10.8803	5.11e-08	1.44e-06	8.75146	-0.736042	13.7494	-3.18497	0.0304	0.244618	-3.56036	2438125	1.72204	10.6	12.3789	2.73e-06	2.87e-05	5.19815	1.8037	10.494	16.0737	5e-08	1.03e-06	9.11919	0.985541	11.5179	13.4633	5.6e-07	7.64e-06	6.71045	1	0	0	1	0	0	1	0	0
4373	7203	CCT3	NM_005998	1	1	154545375	154574818	154545613	154574598	1.42634	11.6478	10.8803	5.11e-08	1.44e-06	8.75146	-0.736042	13.7494	-3.18497	0.0304	0.244618	-3.56036	2438125	1.72204	10.6	12.3789	2.73e-06	2.87e-05	5.19815	1.8037	10.494	16.0737	5e-08	1.03e-06	9.11919	0.985541	11.5179	13.4633	5.6e-07	7.64e-06	6.71045	1	0	0	1	0	0	1	0	0
9203	54865	GPATC4	NM_182679	1	1	154830902	154837893	154831628	154835461	1.8486	8.76216	17.6192	1.22e-10	2.04e-08	14.9159	-1.43692	10.8823	-6.39337	0.00244	0.123557	-0.8242	2438344	2.04631	9.49595	15.1717	6.18e-07	1.2e-05	6.79366	2.00112	9.88134	12.7851	3.76e-07	3.66e-06	6.97513	1.60821	9.61328	18.2136	4.77e-08	1.9e-06	9.31614	1	0	0	1	0	0	1	0	0
9203	54865	GPATC4	NM_015590	1	1	154830902	154837893	154831628	154837854	1.8486	8.76216	17.6192	1.22e-10	2.04e-08	14.9159	-1.43692	10.8823	-6.39337	0.00244	0.123557	-0.8242	2438344	2.04631	9.49595	15.1717	6.18e-07	1.2e-05	6.79366	2.00112	9.88134	12.7851	3.76e-07	3.66e-06	6.97513	1.60821	9.61328	18.2136	4.77e-08	1.9e-06	9.31614	1	0	0	1	0	0	1	0	0
40976	9722	NOS1AP	NM_014697	1	0	160306204	160604851	160306591	160603880	-0.11388	6.34969	-1.33414	0.204	0.411	-6.60288	-0.947792	4.07128	-3.16317	0.0311	0.246413	-3.58449	2364016	0.719046	5.20457	1.2861	-1000	-1000	-1000	0.149721	6.01433	0.658034	-1000	-1000	-1000	0.0528115	5.76031	0.233318	-1000	-1000	-1000	0	1	0	0	1	0	0	1	0
32285	51603	KIAA0859	NM_001007239	1	0	170017383	170033477	170017730	170032518	0.666344	8.76574	8.42505	1.04e-06	1.57e-05	5.62259	-0.832879	11.3565	-3.28148	0.0276	0.236212	-3.45447	2367287	1.08659	9.96208	8.26523	4.78e-05	0.000204	2.07097	0.74499	10.0817	4.47434	0.00148	0.00291	-1.93251	0.435227	10.0421	3.56827	0.00675	0.0117	-3.44337	1	0	0	1	0	0	1	0	0
32285	51603	KIAA0859	NM_015935	1	0	170017383	170033477	170017730	170032518	0.666344	8.76574	8.42505	1.04e-06	1.57e-05	5.62259	-0.832879	11.3565	-3.28148	0.0276	0.236212	-3.45447	2367287	1.08659	9.96208	8.26523	4.78e-05	0.000204	2.07097	0.74499	10.0817	4.47434	0.00148	0.00291	-1.93251	0.435227	10.0421	3.56827	0.00675	0.0117	-3.44337	1	0	0	1	0	0	1	0	0
32285	51603	KIAA0859	NM_014955	1	0	170017383	170033477	170019607	170032518	0.666344	8.76574	8.42505	1.04e-06	1.57e-05	5.62259	-0.832879	11.3565	-3.28148	0.0276	0.236212	-3.45447	2367287	1.08659	9.96208	8.26523	4.78e-05	0.000204	2.07097	0.74499	10.0817	4.47434	0.00148	0.00291	-1.93251	0.435227	10.0421	3.56827	0.00675	0.0117	-3.44337	1	0	0	1	0	0	1	0	0
1039	1660	DHX9	NM_001357	1	0	181075073	181123504	181078324	181123191	0.937585	9.49997	11.3823	2.95e-08	9.56e-07	9.31884	-0.945059	10.539	-3.76967	0.0174	0.202844	-2.94314	2370991	1.43396	11.5521	13.8117	1.23e-06	1.77e-05	6.05765	0.773113	10.0008	5.37374	0.000421	0.000951	-0.593182	0.753458	10.4723	5.6754	0.000391	0.000963	-0.391788	1	0	0	1	0	0	1	0	0
55474	1378	CR1	NM_000573	1	0	205736095	205881731	205736235	205879376	0.111756	3.51642	1.95029	0.0724	0.194	-5.70531	-0.911957	3.66849	-3.8235	0.0166	0.199366	-2.88924	2377332	-0.425569	5.58511	-1.8475	-1000	-1000	-1000	-0.230089	5.59337	-1.22103	-1000	-1000	-1000	-0.145072	5.47938	-0.683228	-1000	-1000	-1000	0	1	0	0	1	0	0	1	0
55474	1378	CR1	NM_000651	1	0	205736095	205881731	205736235	205879376	0.111756	3.51642	1.95029	0.0724	0.194	-5.70531	-0.911957	3.66849	-3.8235	0.0166	0.199366	-2.88924	2377332	-0.425569	5.58511	-1.8475	-1000	-1000	-1000	-0.230089	5.59337	-1.22103	-1000	-1000	-1000	-0.145072	5.47938	-0.683228	-1000	-1000	-1000	0	1	0	0	1	0	0	1	0
32313	51514	DTL	NM_016448	1	0	210275753	210344808	210275855	210342904	1.81777	8.92905	14.9191	1.02e-09	8.21e-08	12.7758	-1.68258	8.72229	-7.48313	0.00131	0.113561	-0.187409	2378937	2.19486	10.2006	12.3482	2.78e-06	2.9e-05	5.17868	1.75401	8.80098	9.11312	6.79e-06	2.98e-05	3.85914	1.76729	9.13062	14.0617	3.94e-07	6.26e-06	7.08635	1	0	0	1	0	0	1	0	0
20277	6241	RRM2	NM_001034	2	0	10180185	10188072	10180376	10186963	0.927249	10.3433	4.7216	0.00037	0.00224	-0.484709	-1.11249	11.167	-4.86273	0.00698	0.156575	-1.94156	4006326	-1.79861	6.53944	-12.3342	2.8e-06	2.92e-05	5.16976	1.0538	11.2173	9.69749	4.03e-06	2e-05	4.42181	0.792292	11.1441	8.62473	1.87e-05	8.18e-05	2.91554	1	0	0	1	0	0	0	0	1
10814	57539	WDR35	NM_001006657	2	1	19973511	20053364	19976799	20053256	0.954169	8.05226	8.97298	5.02e-07	8.78e-06	6.37674	-1.65891	8.36903	-7.28888	0.00145	0.117373	-0.292778	2542651	1.62042	9.32905	11.3889	4.98e-06	4.25e-05	4.54507	1.5755	8.55721	10.0645	2.95e-06	1.59e-05	4.76057	1.46273	8.18741	9.04433	1.3e-05	6.25e-05	3.31159	1	0	0	1	0	0	1	0	0
10814	57539	WDR35	NM_020779	2	1	19973511	20053364	19976799	20053256	0.954169	8.05226	8.97298	5.02e-07	8.78e-06	6.37674	-1.65891	8.36903	-7.28888	0.00145	0.117373	-0.292778	2542651	1.62042	9.32905	11.3889	4.98e-06	4.25e-05	4.54507	1.5755	8.55721	10.0645	2.95e-06	1.59e-05	4.76057	1.46273	8.18741	9.04433	1.3e-05	6.25e-05	3.31159	1	0	0	1	0	0	1	0	0
4210	10153	CEBPZ	NM_005760	2	1	37282284	37312243	37282410	37312213	1.20852	8.92822	11.4221	2.83e-08	9.25e-07	9.36289	-1.32076	11.0557	-4.59701	0.00859	0.16415	-2.16771	2548459	0.836654	8.4456	7.76418	7.33e-05	0.000287	1.60041	0.213996	8.08757	1.31647	0.22	0.266	-6.92299	0.512835	10.8271	6.28444	0.000193	0.000529	0.376668	0	1	0	1	0	0	1	0	0
4571	6432	SFRS7	NM_001031684	2	1	38824248	38832004	38825778	38831901	1.10559	11.7085	15.4816	6.37e-10	6.03e-08	13.2522	-1.24124	9.30155	-5.20448	0.00541	0.148646	-1.66578	2548970	0.685453	11.7424	5.57243	0.000642	0.00166	-0.781751	0.508769	12.1159	5.9483	0.000201	0.000496	0.2034	0.528242	11.8145	8.89945	1.47e-05	6.83e-05	3.17662	1	0	0	1	0	0	1	0	0
2554	7514	XPO1	NM_003400	2	1	61558573	61618921	61559458	61614535	0.538118	11.6834	6.24319	2.65e-05	0.000233	2.24589	-0.873018	11.8166	-3.79991	0.0169	0.200867	-2.91281	2555490	0.794785	11.7337	6.57809	0.000222	0.000688	0.382444	-0.193616	9.73869	-2.36461	0.0418	0.0601	-5.38598	0.210877	11.0101	1.26321	0.24	0.292	-6.95148	0	1	0	0	1	0	1	0	0
38112	4144	MAT2A	NM_005911	2	0	85619798	85625911	85619921	85624405	1.21861	10.5499	12.6893	7.75e-09	3.51e-07	10.699	-1.72357	11.3515	-7.05592	0.00165	0.120967	-0.423585	2491615	1.24766	12.4994	11.0456	6.2e-06	4.89e-05	4.30582	1.47173	12.4174	15.9047	5.5e-08	1.09e-06	9.02012	0.70994	11.7807	10.9957	2.82e-06	2.18e-05	4.96712	1	0	0	1	0	0	1	0	0
50569	51601	LIPT1	NM_015929	2	0	99137849	99146042	99144852	99145973	0.429027	7.08942	4.45425	0.000608	0.00343	-0.9928	-0.898916	6.6948	-3.31864	0.0266	0.232825	-3.41412	2495782	0.729145	6.43916	2.00009	-1000	-1000	-1000	0.604495	5.28717	1.63936	-1000	-1000	-1000	-0.212876	8.70391	-0.815832	0.437	0.493	-7.40961	0	1	0	0	1	0	0	1	0
50569	51601	LIPT1	NM_145196	2	0	99137849	99146042	99144852	99145973	0.429027	7.08942	4.45425	0.000608	0.00343	-0.9928	-0.898916	6.6948	-3.31864	0.0266	0.232825	-3.41412	2495782	0.729145	6.43916	2.00009	-1000	-1000	-1000	0.604495	5.28717	1.63936	-1000	-1000	-1000	-0.212876	8.70391	-0.815832	0.437	0.493	-7.40961	0	1	0	0	1	0	0	1	0
50569	51601	LIPT1	NM_145197	2	0	99137849	99146042	99144852	99145973	0.429027	7.08942	4.45425	0.000608	0.00343	-0.9928	-0.898916	6.6948	-3.31864	0.0266	0.232825	-3.41412	2495782	0.729145	6.43916	2.00009	-1000	-1000	-1000	0.604495	5.28717	1.63936	-1000	-1000	-1000	-0.212876	8.70391	-0.815832	0.437	0.493	-7.40961	0	1	0	0	1	0	0	1	0
50569	51601	LIPT1	NM_145198	2	0	99137849	99146042	99144852	99145973	0.429027	7.08942	4.45425	0.000608	0.00343	-0.9928	-0.898916	6.6948	-3.31864	0.0266	0.232825	-3.41412	2495782	0.729145	6.43916	2.00009	-1000	-1000	-1000	0.604495	5.28717	1.63936	-1000	-1000	-1000	-0.212876	8.70391	-0.815832	0.437	0.493	-7.40961	0	1	0	0	1	0	0	1	0
21013	9486	CHST10	NM_004854	2	1	100374753	100400522	100376138	100389568	0.508557	7.70849	5.75095	6e-05	0.000472	1.39555	-1.2759	6.97575	-5.60586	0.00408	0.140333	-1.36222	2567242	0.718668	9.29793	7.1576	0.000127	0.00044	0.996891	0.633984	8.62989	4.35535	0.00176	0.0034	-2.11793	0.71381	8.52436	6.68831	0.000123	0.000365	0.859596	1	0	0	1	0	0	1	0	0
32565	64965	MRPS9	NM_182640	2	0	105020937	105082848	105020982	105082650	1.42638	9.28024	11.0131	4.41e-08	1.29e-06	8.90368	-0.716917	12.1768	-3.20243	0.0299	0.242991	-3.54108	2497892	1.32546	8.59632	9.34271	2.04e-05	0.000109	3.00659	1.24295	8.15232	8.29328	1.48e-05	5.54e-05	3.01724	1.04146	10.222	10.9533	2.91e-06	2.22e-05	4.93406	1	0	0	1	0	0	1	0	0
7414	64682	ANAPC1	NM_022662	2	1	112243112	112358211	112243338	112354872	0.951356	9.68271	10.347	9.36e-08	2.29e-06	8.12375	-0.773892	6.79949	-3.28909	0.0274	0.235687	-3.44619	2571075	1.42867	10.7115	13.2465	1.67e-06	2.1e-05	5.72971	0.814219	9.51146	7.21468	4.55e-05	0.00014	1.80426	1.04392	9.63174	10.8882	3.05e-06	2.28e-05	4.88301	1	0	0	1	0	0	1	0	0
7133	84172	POLR1B	NM_019014	2	0	113016083	113051878	113016542	113049776	2.82252	8.9585	17.9236	9.77e-11	1.78e-08	15.1357	-0.96592	8.78406	-3.82537	0.0165	0.199366	-2.88739	2500838	2.50054	9.26725	22.0474	3.87e-08	3.75e-06	9.67	2.51084	8.16258	14.8414	1.01e-07	1.56e-06	8.37142	2.07714	9.41498	19.8785	2.32e-08	1.35e-06	10.062	1	0	0	1	0	0	1	0	0
49862	84365	MKI67IP	NM_032390	2	1	122201023	122210937	122201769	122210895	1.79209	10.3318	17.2748	1.57e-10	2.4e-08	14.6624	-1.51471	10.8385	-6.09619	0.00295	0.129152	-1.01881	2573786	1.77463	10.7935	14.1468	1.03e-06	1.62e-05	6.24566	1.46538	9.68701	12.1288	5.94e-07	5e-06	6.48367	0.83961	10.9795	8.51089	2.07e-05	8.83e-05	2.80532	1	0	0	1	0	0	1	0	0
56807	55339	WDR33	NM_018383	2	1	128178277	128285214	128180366	128245024	0.286428	6.39158	3.37615	0.00479	0.0203	-3.08649	-1.007	10.8088	-3.8557	0.0161	0.197194	-2.85725	2575054	0.199891	11.1034	1.57651	0.156	0.2	-6.51532	0.009156	10.3049	0.108265	0.916	0.93	-7.79519	-0.109368	10.6678	-1.61413	0.143	0.183	-6.50016	0	1	0	0	1	0	0	1	0
4322	4175	MCM6	NM_005915	2	1	136313673	136350480	136314874	136350404	1.36133	11.0222	13.5297	3.49e-09	1.99e-07	11.5195	-1.57723	12.0592	-5.48859	0.00442	0.14111	-1.44873	2577896	1.84244	10.8447	16.0754	4.04e-07	9.48e-06	7.24568	1.75058	9.9961	16.5117	3.94e-08	9.21e-07	9.37102	1.41683	10.441	17.9166	5.46e-08	2.02e-06	9.17528	1	0	0	1	0	0	1	0	0
11190	389058	SP5	NM_001003845	2	0	171280106	171282742	171280268	171282159	0.112231	5.59609	1.8146	0.0921	0.232	-5.92146	-3.64885	10.5723	-4.96555	0.00646	0.155141	-1.85684	2514908	-0.354092	7.35912	-2.36984	0.047	0.0696	-5.35741	-0.0126023	7.17	-0.0826202	0.936	0.947	-7.7979	-0.282382	7.52839	-1.51736	0.166	0.209	-6.63109	0	1	0	0	1	0	0	1	0
11706	79828	METTL8	NM_024770	2	1	171888006	171998864	171890646	171925261	1.36965	7.74506	11.0617	4.18e-08	1.24e-06	8.95903	-0.81599	9.9185	-3.24104	0.0288	0.240174	-3.49865	2586744	1.68126	9.15823	10.4572	9.17e-06	6.27e-05	3.8791	1.33605	7.89553	7.20724	4.58e-05	0.000141	1.79544	0.981143	8.68979	7.15782	7.54e-05	0.000243	1.3959	1	0	0	1	0	0	1	0	0
32771	84128	WDR75	NM_032168	2	0	190014403	190048508	190014463	190048387	1.41948	8.60462	9.88248	1.62e-07	3.56e-06	7.55493	-0.914384	10.0557	-4.00338	0.0141	0.188793	-2.71271	2519756	1.52514	10.3114	12.5999	2.4e-06	2.62e-05	5.33696	0.85351	9.93655	7.89116	2.22e-05	7.69e-05	2.57984	1.27809	9.96682	9.54344	8.57e-06	4.67e-05	3.76288	1	0	0	1	0	0	1	0	0
7024	51602	NOP5/NOP58	NM_015934	2	0	202838759	202876626	202838909	202876403	1.75429	10.8401	16.8435	2.17e-10	2.96e-08	14.3373	-1.49758	12.9894	-5.65843	0.00393	0.138689	-1.32401	2523144	1.95584	11.5889	14.8147	7.36e-07	1.33e-05	6.60723	1.41527	11.3686	10.6635	1.8e-06	1.08e-05	5.29109	1.35506	11.0704	12.9708	7.56e-07	9.23e-06	6.38849	1	0	0	1	0	0	1	0	0
9819	54891	FLJ20309	NM_017759	2	1	206576810	206659150	206577533	206635984	-0.308155	7.38201	-4.08837	0.00121	0.00623	-1.69795	-1.34347	8.68086	-5.2818	0.00512	0.14698	-1.60564	2596162	-0.68572	9.12274	-4.80892	0.00157	0.00355	-1.75701	-0.858247	9.38973	-7.2325	4.46e-05	0.000138	1.82537	-0.783978	8.19284	-5.03254	0.000871	0.00194	-1.2582	0	0	1	0	0	1	0	0	1
8957	22868	FASTKD2	NM_014929	2	0	207339610	207365472	207339662	207364770	1.42179	8.89164	14.6736	1.26e-09	9.52e-08	12.5623	-1.08178	7.18155	-4.67176	0.0081	0.161973	-2.10303	2524743	1.40248	10.6172	15.1774	6.16e-07	1.2e-05	6.79661	0.88931	8.18095	8.45439	1.26e-05	4.88e-05	3.18782	1.0307	9.89191	11.5234	1.95e-06	1.69e-05	5.36908	1	0	0	1	0	0	1	0	0
21821	4691	NCL	NM_005381	2	1	232027703	232037448	232028145	232037307	1.32698	12.3619	18.4151	6.9e-11	1.43e-08	15.4824	-1.38413	13.0805	-5.75074	0.00369	0.137531	-1.25773	2603460	1.9518	10.4385	19.6652	9.08e-08	4.87e-06	8.80376	2.06169	12.0809	22.013	3e-09	2.32e-07	12.0415	1.06969	12.171	14.6229	2.87e-07	5.19e-06	7.42472	1	0	0	1	0	0	1	0	0
37689	5757	PTMA	NM_002823	2	0	232281479	232286492	232281660	232285804	0.657023	12.8063	10.674	6.44e-08	1.71e-06	8.51175	-1.3352	12.5302	-3.88048	0.0157	0.196003	-2.83274	3443592	1.13193	12.9708	7.76314	7.34e-05	0.000287	1.59941	1.62918	12.3075	13.988	1.71e-07	2.2e-06	7.81635	0.751432	12.8289	12.8549	8.12e-07	9.63e-06	6.31094	1	0	0	1	0	0	1	0	0
7502	64284	RAB17	NM_022449	2	1	238147703	238164474	238148400	238159535	0.0281666	6.1533	0.362802	0.722	0.857	-7.42783	-1.89939	7.67032	-8.50203	0.00078	0.10927	0.315069	2605480	-0.07096	7.00423	-0.431419	0.678	0.72	-7.62533	-0.158912	6.18503	-0.62348	-1000	-1000	-1000	-0.480411	6.77522	-5.20405	0.0007	0.0016	-1.02136	0	1	0	0	0	1	0	1	0
9548	51540	SCLY	NM_016510	2	0	238634418	238672791	238634434	238671734	0.889867	8.70306	6.4209	1.99e-05	0.000182	2.54472	-0.840806	8.10763	-3.74387	0.0178	0.204649	-2.96914	2534615	1.36812	9.80772	7.28496	0.000113	0.000401	1.12685	1.43616	9.92518	10.1247	2.8e-06	1.52e-05	4.81514	1.54732	8.94308	10.4779	4.13e-06	2.77e-05	4.55508	1	0	0	1	0	0	1	0	0
77795	339768	ESPNL	NM_194312	2	0	238673764	238706665	238673799	238705111	-0.357726	7.40953	-3.61676	0.003	0.0136	-2.61699	-1.58584	5.43746	-5.17943	0.00551	0.149225	-1.68544	2534664	-0.279412	8.46083	-0.833643	0.43	0.486	-7.35358	-0.518859	10.3632	-2.35277	0.0426	0.0611	-5.4052	-1.09534	9.77389	-5.58727	0.000435	0.00105	-0.507143	0	1	0	0	0	1	0	1	0
23454	79442	LRRC2	NM_024512	3	1	46531916	46582817	46535507	46568084	-0.241312	4.08112	-3.03505	0.00931	0.0359	-3.74712	-2.19074	5.59533	-7.88263	0.00106	0.10958	0.0192651	2672190	0.135241	6.46701	0.53222	-1000	-1000	-1000	-0.203308	5.45353	-1.19311	-1000	-1000	-1000	-0.40349	6.09653	-1.87506	-1000	-1000	-1000	0	1	0	0	1	0	0	1	0
2416	6997	TDGF1	NM_003212	3	0	46594216	46598953	46594463	46597743	-0.108845	6.24901	-1.32124	0.209	0.416	-6.61909	-3.74026	9.7647	-7.6052	0.00123	0.111857	-0.122859	2620937	0.404756	3.90674	0.894647	-1000	-1000	-1000	0.603139	4.21467	1.69308	-1000	-1000	-1000	0.116043	4.58347	0.327914	-1000	-1000	-1000	0	1	0	0	1	0	0	1	0
68296	6599	SMARCC1	NM_003074	3	1	47602390	47798409	47604702	47798290	1.18385	9.42502	9.10793	4.22e-07	7.61e-06	6.55721	-1.45226	9.15724	-3.44352	0.0236	0.223124	-3.28025	2672857	0.850873	11.4648	7.47676	9.47e-05	0.000349	1.31926	0.792315	11.103	6.98166	5.89e-05	0.000175	1.52484	0.588378	10.8186	6.46524	0.000157	0.000448	0.595404	1	0	0	1	0	0	1	0	0
1355	993	CDC25A	NM_001789	3	1	48173671	48204804	48175438	48204440	2.24785	8.96477	18.3386	7.28e-11	1.48e-08	15.4291	-1.57404	9.76211	-6.78218	0.00194	0.121737	-0.583799	2673085	2.70815	8.93996	21.3242	4.97e-08	4e-06	9.41905	2.22428	7.82918	13.3137	2.64e-07	2.88e-06	7.35381	2.03726	8.22313	14.5135	3.05e-07	5.38e-06	7.35982	1	0	0	1	0	0	1	0	0
1355	993	CDC25A	NM_201567	3	1	48173671	48204804	48175438	48204440	2.24785	8.96477	18.3386	7.28e-11	1.48e-08	15.4291	-1.57404	9.76211	-6.78218	0.00194	0.121737	-0.583799	2673085	2.70815	8.93996	21.3242	4.97e-08	4e-06	9.41905	2.22428	7.82918	13.3137	2.64e-07	2.88e-06	7.35381	2.03726	8.22313	14.5135	3.05e-07	5.38e-06	7.35982	1	0	0	1	0	0	1	0	0
56670	26354	GNL3	NM_014366	3	0	52694975	52703547	52695148	52703330	1.87649	10.3508	14.9497	9.92e-10	8.07e-08	12.8022	-1.1677	11.6568	-4.05774	0.0135	0.185495	-2.66042	2624074	2.3158	11.1649	23.9665	2.08e-08	3.47e-06	10.291	2.26037	9.3772	13.6513	2.12e-07	2.51e-06	7.58814	1.75246	10.5837	18.4451	4.3e-08	1.82e-06	9.42421	1	0	0	1	0	0	1	0	0
56670	26354	GNL3	NM_206825	3	0	52694975	52703547	52695847	52703330	1.87649	10.3508	14.9497	9.92e-10	8.07e-08	12.8022	-1.1677	11.6568	-4.05774	0.0135	0.185495	-2.66042	2624074	2.3158	11.1649	23.9665	2.08e-08	3.47e-06	10.291	2.26037	9.3772	13.6513	2.12e-07	2.51e-06	7.58814	1.75246	10.5837	18.4451	4.3e-08	1.82e-06	9.42421	1	0	0	1	0	0	1	0	0
56670	26354	GNL3	NM_206826	3	0	52694975	52703547	52695847	52703330	1.87649	10.3508	14.9497	9.92e-10	8.07e-08	12.8022	-1.1677	11.6568	-4.05774	0.0135	0.185495	-2.66042	2624074	2.3158	11.1649	23.9665	2.08e-08	3.47e-06	10.291	2.26037	9.3772	13.6513	2.12e-07	2.51e-06	7.58814	1.75246	10.5837	18.4451	4.3e-08	1.82e-06	9.42421	1	0	0	1	0	0	1	0	0
9268	60675	PROK2	NM_021935	3	1	71903496	71916901	71904564	71916892	0.024035	3.89413	0.328548	0.748	0.873	-7.44041	-4.12574	4.53709	-8.55493	0.000761	0.10927	0.33904	2682271	0.376484	4.21074	0.782561	-1000	-1000	-1000	0.0622892	8.11228	0.18858	0.855	0.876	-7.78203	0.0330385	5.89249	0.0661883	-1000	-1000	-1000	0	1	0	0	1	0	0	1	0
8656	26355	C3orf28	NM_014367	3	0	123585712	123611649	123585802	123611367	1.54219	10.7591	7.23032	5.67e-06	6.37e-05	3.85124	-1.11741	12.2924	-3.49386	0.0225	0.220316	-3.22703	2638886	2.91734	8.78808	8.00679	5.94e-05	0.000242	1.83128	1.07136	8.67253	3.9472	0.00325	0.0059	-2.76727	0.0119107	11.314	0.0736895	0.943	0.952	-7.76431	1	0	0	0	1	0	1	0	0
37839	8607	RUVBL1	NM_003707	3	1	129282492	129325331	129282782	129325256	2.09649	9.9528	13.8745	2.54e-09	1.59e-07	11.8425	-1.15186	8.60597	-4.17699	0.0121	0.179868	-2.54744	2694123	2.36673	9.87657	19.4704	9.77e-08	5.02e-06	8.72762	2.01719	9.76203	11.772	7.7e-07	6e-06	6.20599	1.66334	10.3839	15.5713	1.72e-07	3.81e-06	7.96768	1	0	0	1	0	0	1	0	0
2567	7555	CNBP	NM_003418	3	1	130371122	130385388	130371985	130373289	0.795925	11.6428	8.55061	8.75e-07	1.37e-05	5.7985	-1.08048	13.3502	-3.94633	0.0148	0.191978	-2.76811	2694644	0.608068	13.1941	5.24831	0.000929	0.00227	-1.18571	1.05078	12.1613	12.0459	6.31e-07	5.2e-06	6.41981	0.32969	12.6726	4.80513	0.00117	0.00251	-1.57866	1	0	0	1	0	0	1	0	0
31431	11222	MRPL3	NM_007208	3	1	132663735	132704518	132664256	132704354	1.75146	11.2039	13.2059	4.72e-09	2.46e-07	11.2092	-1.24489	11.1441	-5.46432	0.0045	0.141807	-1.46685	2695393	2.08377	11.4154	17.3471	2.3e-07	7.23e-06	7.83778	1.71711	10.1021	11.6936	8.16e-07	6.24e-06	6.14385	1.14804	11.3095	12.8755	8.02e-07	9.56e-06	6.32476	1	0	0	1	0	0	1	0	0
1490	56648	EIF5A2	NM_020390	3	1	172088898	172109119	172093842	172108288	-0.184654	3.98708	-2.86096	0.0131	0.0479	-4.07969	-0.963821	7.82905	-3.64825	0.0194	0.210441	-3.06651	2705164	1.09866	6.88874	4.55523	0.00215	0.00466	-2.09944	0.53378	5.79047	2.04319	-1000	-1000	-1000	1.26993	6.56714	5.22344	0.000683	0.00157	-0.994839	0	1	0	1	0	0	1	0	0
68298	6657	SOX2	NM_003106	3	0	182912415	182914914	182912842	182913795	0.157251	5.18419	2.00044	0.0662	0.181	-5.62322	-4.79172	9.49834	-8.84208	0.000665	0.10927	0.465812	2654454	-0.0555357	3.74256	-0.169593	-1000	-1000	-1000	-0.458486	3.87311	-1.27558	-1000	-1000	-1000	-1.63398	3.7612	-2.25973	-1000	-1000	-1000	0	1	0	0	1	0	0	1	0
56679	9718	ECE2	NM_014693	3	0	185450210	185493511	185458046	185492719	2.24921	8.09335	19.9476	2.45e-11	7.7e-09	16.5029	-1.68992	4.70556	-6.05361	0.00303	0.130937	-1.04751	2655606	0.003927	4.74221	0.00936611	-1000	-1000	-1000	-0.149214	4.51398	-0.780075	-1000	-1000	-1000	-0.142419	4.6754	-0.43119	-1000	-1000	-1000	0	1	0	0	1	0	0	1	0
20965	6434	SFRS10	NM_004593	3	1	187117235	187138449	187118196	187138341	1.06951	10.6311	14.1255	2.03e-09	1.34e-07	12.0728	-0.801416	12.9012	-3.36313	0.0255	0.22914	-3.36612	2709062	1.03741	11.8656	8.55625	3.76e-05	0.00017	2.33352	0.914189	12.1353	10.3075	2.41e-06	1.35e-05	4.97903	0.567005	12.092	8.46021	2.16e-05	9.16e-05	2.75587	1	0	0	1	0	0	1	0	0
2281	6480	ST6GAL1	NM_173216	3	0	188131209	188279032	188243185	188276284	-0.635785	10.4996	-5.84068	5.16e-05	0.000415	1.55302	-1.54195	5.82233	-4.20028	0.0119	0.179653	-2.52564	2656837	-0.899341	11.4988	-8.77358	3.16e-05	0.000149	2.52469	-1.01019	11.1023	-11.632	8.54e-07	6.42e-06	6.09482	-0.95776	10.9228	-15.9574	1.41e-07	3.36e-06	8.17908	0	0	1	0	0	1	0	0	1
2281	6480	ST6GAL1	NM_173217	3	0	188131209	188279032	188251816	188276284	-0.635785	10.4996	-5.84068	5.16e-05	0.000415	1.55302	-1.54195	5.82233	-4.20028	0.0119	0.179653	-2.52564	2656837	-0.899341	11.4988	-8.77358	3.16e-05	0.000149	2.52469	-1.01019	11.1023	-11.632	8.54e-07	6.42e-06	6.09482	-0.95776	10.9228	-15.9574	1.41e-07	3.36e-06	8.17908	0	0	1	0	0	1	0	0	1
1040	1665	DHX15	NM_001358	4	1	24138187	24195281	24138644	24195113	1.27038	10.659	19.9713	2.42e-11	7.7e-09	16.518	-0.834364	11.9537	-3.48652	0.0226	0.220762	-3.23476	2763805	1.16138	11.9558	9.26016	2.17e-05	0.000114	2.93831	0.645242	11.2118	6.32315	0.000127	0.000332	0.698805	0.688408	11.3564	7.27725	6.68e-05	0.00022	1.52821	1	0	0	1	0	0	1	0	0
68272	5471	PPAT	NM_002703	4	1	56954287	56996601	56956274	56996399	2.56573	8.69352	24.5044	1.68e-12	1.98e-09	19.0856	-1.34482	9.20744	-4.51224	0.00919	0.166654	-2.24211	2770242	3.78279	8.98658	9.99671	1.26e-05	7.8e-05	3.52931	3.40466	7.32852	9.48467	4.86e-06	2.32e-05	4.2203	3.05493	8.52605	11.9425	1.46e-06	1.4e-05	5.67619	1	0	0	1	0	0	1	0	0
4710	10606	PAICS	NM_006452	4	0	56996697	57022281	56997235	57020460	3.25583	9.98739	17.0701	1.83e-10	2.62e-08	14.5092	-1.06476	14.5547	-4.72607	0.00776	0.160538	-2.05655	2728189	3.34633	11.3662	27.3371	7.76e-09	2.6e-06	11.2458	3.32968	9.80786	20.5737	5.51e-09	3.11e-07	11.4192	2.18667	11.035	17.7172	5.99e-08	2.09e-06	9.07932	1	0	0	1	0	0	1	0	0
6036	55153	SDAD1	NM_018115	4	1	77090092	77122158	77090926	77122123	1.15354	8.3094	8.07085	1.68e-06	2.35e-05	5.11614	-1.30154	10.3681	-4.33741	0.0106	0.174001	-2.3991	2773907	1.04079	10.8802	10.3247	1e-05	6.66e-05	3.77995	0.691555	8.90115	5.82386	0.000235	0.000569	0.0347465	0.722637	10.2369	7.93672	3.5e-05	0.000132	2.23043	1	0	0	1	0	0	1	0	0
22410	3184	HNRPD	NM_001003810	4	1	83493490	83514172	83495510	83513854	0.668637	11.8046	11.5404	2.5e-08	8.41e-07	9.49299	-1.4048	9.06846	-5.21783	0.00536	0.148398	-1.65534	2775463	0.632427	11.7972	6.55442	0.000227	0.000702	0.35651	0.522128	13.1424	6.89972	6.46e-05	0.000188	1.42501	0.439414	12.4246	7.31249	6.44e-05	0.000214	1.56693	1	0	0	1	0	0	1	0	0
22410	3184	HNRPD	NM_002138	4	1	83493490	83514172	83495510	83513854	0.668637	11.8046	11.5404	2.5e-08	8.41e-07	9.49299	-1.4048	9.06846	-5.21783	0.00536	0.148398	-1.65534	2775463	0.632427	11.7972	6.55442	0.000227	0.000702	0.35651	0.522128	13.1424	6.89972	6.46e-05	0.000188	1.42501	0.439414	12.4246	7.31249	6.44e-05	0.000214	1.56693	1	0	0	1	0	0	1	0	0
22410	3184	HNRPD	NM_031369	4	1	83493490	83514172	83495510	83513854	0.668637	11.8046	11.5404	2.5e-08	8.41e-07	9.49299	-1.4048	9.06846	-5.21783	0.00536	0.148398	-1.65534	2775463	0.632427	11.7972	6.55442	0.000227	0.000702	0.35651	0.522128	13.1424	6.89972	6.46e-05	0.000188	1.42501	0.439414	12.4246	7.31249	6.44e-05	0.000214	1.56693	1	0	0	1	0	0	1	0	0
22410	3184	HNRPD	NM_031370	4	1	83493490	83514172	83495510	83513854	0.668637	11.8046	11.5404	2.5e-08	8.41e-07	9.49299	-1.4048	9.06846	-5.21783	0.00536	0.148398	-1.65534	2775463	0.632427	11.7972	6.55442	0.000227	0.000702	0.35651	0.522128	13.1424	6.89972	6.46e-05	0.000188	1.42501	0.439414	12.4246	7.31249	6.44e-05	0.000214	1.56693	1	0	0	1	0	0	1	0	0
75314	9987	HNRPDL	NM_031372	4	1	83563370	83570401	83566235	83569866	1.06925	8.67442	11.4137	2.86e-08	9.29e-07	9.35363	-0.974162	10.9892	-4.13071	0.0126	0.182756	-2.59101	2775562	1.00832	12.0761	6.96479	0.000152	0.000508	0.796728	0.322024	12.3682	2.94896	0.0159	0.025	-4.41812	0.339376	11.8195	2.77753	0.0229	0.0352	-4.71273	1	0	0	1	0	0	1	0	0
6104	54433	NOLA1	NM_018983	4	0	110956114	110965339	110956769	110965035	2.21544	9.60176	19.7502	2.79e-11	8.29e-09	16.3763	-1.02416	12.0728	-4.485	0.0094	0.167608	-2.26626	2739242	2.62008	7.46671	9.80992	1.44e-05	8.58e-05	3.38322	2.12931	7.52481	10.5918	1.91e-06	1.14e-05	5.22898	1.40032	9.96322	8.11222	2.97e-05	0.000116	2.40961	1	0	0	1	0	0	1	0	0
6104	54433	NOLA1	NM_032993	4	0	110956114	110965339	110956769	110965035	2.21544	9.60176	19.7502	2.79e-11	8.29e-09	16.3763	-1.02416	12.0728	-4.485	0.0094	0.167608	-2.26626	2739242	2.62008	7.46671	9.80992	1.44e-05	8.58e-05	3.38322	2.12931	7.52481	10.5918	1.91e-06	1.14e-05	5.22898	1.40032	9.96322	8.11222	2.97e-05	0.000116	2.40961	1	0	0	1	0	0	1	0	0
4266	10252	SPRY1	NM_199327	4	0	124537405	124544356	124542196	124543155	0.0584802	5.52077	0.646179	0.529	0.73	-7.27773	-1.61298	8.46671	-3.79462	0.017	0.201089	-2.9181	2742224	0.146769	5.35991	0.3394	-1000	-1000	-1000	-0.135737	5.47531	-0.750994	-1000	-1000	-1000	0.0179913	4.94165	0.0724466	-1000	-1000	-1000	0	1	0	0	1	0	0	1	0
4266	10252	SPRY1	NM_005841	4	0	124540132	124544356	124542196	124543155	0.0584802	5.52077	0.646179	0.529	0.73	-7.27773	-1.61298	8.46671	-3.79462	0.017	0.201089	-2.9181	2742224	0.146769	5.35991	0.3394	-1000	-1000	-1000	-0.135737	5.47531	-0.750994	-1000	-1000	-1000	0.0179913	4.94165	0.0724466	-1000	-1000	-1000	0	1	0	0	1	0	0	1	0
18162	79960	PHF17	NM_024900	4	0	129950228	130005234	129972363	130002856	1.63887	7.05138	16.8522	2.16e-10	2.95e-08	14.344	-1.5707	9.11889	-3.27636	0.0278	0.236746	-3.46005	2743315	1.98457	9.1873	10.4577	9.17e-06	6.27e-05	3.87947	1.86024	9.20427	16.4802	4.01e-08	9.21e-07	9.35315	1.65804	8.35534	11.9123	1.49e-06	1.41e-05	5.65443	1	0	0	1	0	0	1	0	0
2205	6059	ABCE1	NM_001040876	4	0	146238605	146270124	146245014	146268174	2.16381	9.36578	12.6089	8.39e-09	3.7e-07	10.6179	-0.932921	8.72961	-3.9343	0.015	0.192526	-2.77986	2746024	2.58165	10.6058	18.0811	1.69e-07	6.5e-06	8.15847	2.08915	8.70274	9.0069	7.49e-06	3.21e-05	3.75364	1.64059	9.95697	8.38783	2.31e-05	9.6e-05	2.68481	1	0	0	1	0	0	1	0	0
1478	1909	EDNRA	NM_001957	4	0	148621579	148685554	148626283	148683219	0.114812	6.45177	2.16087	0.0494	0.144	-5.35335	-1.77812	5.09295	-4.95363	0.00651	0.155141	-1.86659	2746591	0.352925	4.58685	1.18173	-1000	-1000	-1000	0.062425	4.96863	0.273714	-1000	-1000	-1000	0.175002	4.62729	0.609588	-1000	-1000	-1000	0	1	0	0	1	0	0	1	0
56438	6423	SFRP2	NM_003013	4	1	154921191	154929677	154922052	154929436	-0.0793978	5.31414	-0.990345	0.34	0.567	-6.99096	-2.46123	10.0491	-3.67632	0.0189	0.208769	-3.03777	2790368	-0.522275	4.08474	-1.57528	-1000	-1000	-1000	-0.376607	4.21765	-0.858074	-1000	-1000	-1000	-0.0742697	3.92188	-0.151218	-1000	-1000	-1000	0	1	0	0	1	0	0	1	0
3483	9227	LRAT	NM_004744	4	0	155884612	155893719	155884928	155889737	0.0160333	4.09158	0.27858	0.785	0.893	-7.45655	-2.62981	6.23563	-8.26461	0.000875	0.10958	0.205044	2748605	0.553486	6.31713	1.88514	-1000	-1000	-1000	0.148771	6.12967	0.762048	-1000	-1000	-1000	0.187502	6.61012	0.688672	-1000	-1000	-1000	0	1	0	0	1	0	0	1	0
11852	6897	TARS	NM_152295	5	0	33476654	33503950	33476949	33503569	1.19058	9.99077	10.3789	9.02e-08	2.23e-06	8.16205	-0.951027	12.645	-3.36138	0.0255	0.229264	-3.36801	2805786	1.33927	11.3621	13.9286	1.16e-06	1.73e-05	6.12374	1.0481	9.76855	6.57807	9.35e-05	0.000257	1.02511	0.657255	10.8195	5.38689	0.000556	0.00131	-0.773444	1	0	0	1	0	0	1	0	0
18372	91942	NDUFA12L	NM_174889	5	0	60276797	60484608	60276839	60484538	2.68196	9.19359	23.2175	3.4e-12	2.68e-09	18.4162	-0.748199	10.7046	-3.1764	0.0307	0.245101	-3.56984	2811247	3.27181	8.93468	10.4349	9.31e-06	6.33e-05	3.86246	3.24245	9.01116	13.3181	2.63e-07	2.87e-06	7.35689	2.77654	9.77222	24.4522	4.19e-09	6.25e-07	11.7952	1	0	0	1	0	0	1	0	0
6760	55781	RIOK2	NM_018343	5	1	96524396	96544699	96524520	96544650	0.832036	8.9645	8.74097	6.8e-07	1.12e-05	6.06165	-0.76499	9.36422	-3.33707	0.0262	0.231811	-3.3942	2868283	0.892959	9.62316	8.46587	4.05e-05	0.00018	2.2528	0.61791	7.62663	3.06065	0.0133	0.0212	-4.23122	0.436686	9.68674	4.37376	0.00211	0.00418	-2.20649	1	0	0	1	0	0	1	0	0
79542	26249	KLHL3	NM_017415	5	1	136981089	137099361	136985685	137099233	0.0253373	4.53147	0.298508	0.77	0.885	-7.45043	-1.62749	4.08622	-3.4799	0.0228	0.221183	-3.24174	2877028	0.42492	8.46957	3.07055	0.0164	0.0276	-4.27369	0.0114005	8.53567	0.100833	0.922	0.935	-7.79605	0.321876	7.65115	2.94921	0.0175	0.0275	-4.43531	0	1	0	1	0	0	1	0	0
7083	51520	LARS	NM_020117	5	1	145472782	145542486	145473861	145542248	1.76604	10.0784	13.5163	3.53e-09	2.01e-07	11.5069	-0.917092	10.909	-3.3647	0.0255	0.228888	-3.36444	2879927	1.9413	10.9556	17.9254	1.8e-07	6.52e-06	8.09166	1.52846	9.73432	13.0179	3.21e-07	3.28e-06	7.14366	1.50598	10.0778	10.9186	2.98e-06	2.25e-05	4.90686	1	0	0	1	0	0	1	0	0
20361	1809	DPYSL3	NM_001387	5	1	146750565	146813452	146753790	146813342	-0.112875	5.90539	-1.40356	0.183	0.382	-6.51362	-1.13135	8.95949	-4.57297	0.00876	0.164926	-2.1887	2880292	0.0904607	6.34462	0.339135	-1000	-1000	-1000	0.0586135	6.12699	0.304452	-1000	-1000	-1000	0.202587	6.36114	0.782477	-1000	-1000	-1000	0	1	0	0	1	0	0	1	0
38096	10146	G3BP1	NM_005754	5	0	151131668	151165105	151146374	151163844	1.59537	10.3367	16.1426	3.74e-10	4.19e-08	13.7905	-0.837751	10.7574	-3.703	0.0185	0.207997	-3.01057	2835960	1.33156	12.0613	10.8701	6.96e-06	5.22e-05	4.18086	1.20364	11.0794	11.1699	1.21e-06	8.16e-06	5.71918	0.781178	11.2566	10.5296	3.97e-06	2.71e-05	4.59698	1	0	0	1	0	0	1	0	0
38096	10146	G3BP1	NM_198395	5	0	151131668	151165105	151146374	151163844	1.59537	10.3367	16.1426	3.74e-10	4.19e-08	13.7905	-0.837751	10.7574	-3.703	0.0185	0.207997	-3.01057	2835960	1.33156	12.0613	10.8701	6.96e-06	5.22e-05	4.18086	1.20364	11.0794	11.1699	1.21e-06	8.16e-06	5.71918	0.781178	11.2566	10.5296	3.97e-06	2.71e-05	4.59698	1	0	0	1	0	0	1	0	0
16796	134510	UBLCP1	NM_145049	5	0	158622875	158645616	158628501	158644516	-0.636134	9.37387	-5.889	4.76e-05	0.000386	1.63737	-1.39475	9.42568	-4.16787	0.0122	0.180459	-2.556	2837810	-0.690659	11.0971	-5.90311	0.000447	0.00122	-0.384432	-0.946577	9.21951	-7.29845	4.15e-05	0.000129	1.90314	-0.679151	10.7289	-9.5082	8.82e-06	4.77e-05	3.7317	0	0	1	0	0	1	0	0	1
87629	4869	NPM1	NM_001037738	5	0	170747402	170766333	170747557	170766013	2.01188	11.7514	24.4732	1.71e-12	1.98e-09	19.0698	-0.945138	12.8194	-4.20344	0.0119	0.179653	-2.5227	2840616	1.32093	13.1077	11.7486	3.98e-06	3.65e-05	4.78851	1.78417	12.4359	18.3288	1.55e-08	5.44e-07	10.3467	0.610533	13.0759	9.04614	1.3e-05	6.25e-05	3.31326	1	0	0	1	0	0	1	0	0
87629	4869	NPM1	NM_002520	5	0	170747402	170770491	170747557	170770173	2.01188	11.7514	24.4732	1.71e-12	1.98e-09	19.0698	-0.945138	12.8194	-4.20344	0.0119	0.179653	-2.5227	2840616	1.32093	13.1077	11.7486	3.98e-06	3.65e-05	4.78851	1.78417	12.4359	18.3288	1.55e-08	5.44e-07	10.3467	0.610533	13.0759	9.04614	1.3e-05	6.25e-05	3.31326	1	0	0	1	0	0	1	0	0
87629	4869	NPM1	NM_199185	5	0	170747402	170770491	170747557	170770173	2.01188	11.7514	24.4732	1.71e-12	1.98e-09	19.0698	-0.945138	12.8194	-4.20344	0.0119	0.179653	-2.5227	2840616	1.32093	13.1077	11.7486	3.98e-06	3.65e-05	4.78851	1.78417	12.4359	18.3288	1.55e-08	5.44e-07	10.3467	0.610533	13.0759	9.04614	1.3e-05	6.25e-05	3.31326	1	0	0	1	0	0	1	0	0
2753	8614	STC2	NM_003714	5	1	172674331	172689111	172677455	172687801	0.792944	6.01093	5.45356	0.0001	0.00073	0.865987	-1.50291	10.2358	-4.77446	0.00747	0.159081	-2.01551	2887490	3.91317	6.10229	10.0278	1.24e-05	7.69e-05	3.55336	1.26369	8.06885	5.75228	0.000257	0.000616	-0.0632342	1.50149	7.20445	6.09338	0.000239	0.000637	0.140923	1	0	0	1	0	0	1	0	0
16887	51491	HSPC111	NM_016391	5	1	175743555	175748958	175743837	175748145	2.83208	10.0396	25.033	1.27e-12	1.69e-09	19.3485	-1.24398	13.5041	-5.43045	0.0046	0.143054	-1.49228	2888284	3.41052	9.69979	10.7042	7.77e-06	5.62e-05	4.06087	2.76914	9.52849	13.5094	2.32e-07	2.68e-06	7.49033	2.20238	10.459	18.9013	3.52e-08	1.62e-06	9.63291	1	0	0	1	0	0	1	0	0
3236	1627	DBN1	NM_080881	5	1	176816219	176832804	176817039	176831816	1.24634	8.49563	7.57923	3.39e-06	4.15e-05	4.38735	-0.809731	9.72918	-3.58698	0.0206	0.213346	-3.12972	2888800	1.34583	9.53829	9.77847	1.48e-05	8.72e-05	3.35838	0.867267	11.7179	5.69417	0.000277	0.000658	-0.14328	0.81562	9.44928	9.02106	1.32e-05	6.34e-05	3.29003	1	0	0	1	0	0	1	0	0
3236	1627	DBN1	NM_004395	5	1	176816219	176833270	176817039	176833127	1.24634	8.49563	7.57923	3.39e-06	4.15e-05	4.38735	-0.809731	9.72918	-3.58698	0.0206	0.213346	-3.12972	2888800	1.34583	9.53829	9.77847	1.48e-05	8.72e-05	3.35838	0.867267	11.7179	5.69417	0.000277	0.000658	-0.14328	0.81562	9.44928	9.02106	1.32e-05	6.34e-05	3.29003	1	0	0	1	0	0	1	0	0
49734	347733	TUBB2B	NM_178012	6	1	3169513	3172869	3169983	3172775	0.509567	9.27618	2.0207	0.0638	0.176	-5.58973	-1.94777	13.187	-3.54936	0.0213	0.216142	-3.16886	2939232	0.919698	10.1938	7.06921	0.000138	0.000471	0.905642	0.137031	10.5964	1.65782	0.131	0.168	-6.47118	0.049528	10.7941	0.496564	0.632	0.68	-7.63161	0	1	0	0	1	0	1	0	0
39574	55003	PAK1IP1	NM_017906	6	0	10803173	10817953	10803204	10817670	1.53024	7.2715	9.09022	4.32e-07	7.73e-06	6.53364	-1.53173	10.3627	-6.12901	0.00288	0.128289	-0.996837	2894663	1.94166	8.38247	8.65704	3.47e-05	0.00016	2.42269	1.70066	6.88999	7.76531	2.53e-05	8.62e-05	2.43943	1.19539	8.69622	10.7568	3.36e-06	2.42e-05	4.77923	1	0	0	1	0	0	1	0	0
114170	8344	HIST1H2BE	NM_003523	6	0	26292002	26292435	26292002	26292382	-0.621217	4.91983	-3.55675	0.00337	0.015	-2.73418	-1.06269	10.1303	-3.5091	0.0222	0.219037	-3.211	2899194	0.824242	8.63206	3.95827	0.00468	0.00917	-2.94112	0.579341	6.24433	1.59316	-1000	-1000	-1000	0.245323	8.75925	1.56912	0.153	0.195	-6.56161	0	1	0	0	1	0	1	0	0
-1	8360	HIST1H4D	NM_003539	6	1	26296917	26297282	26296971	26297282	0.89573	9.81331	12.8768	6.46e-09	3.1e-07	10.8864	-0.829404	9.7839	-3.69676	0.0186	0.208468	-3.01692	2946319	2.02421	9.36076	6.7905	0.00018	0.000581	0.612176	1.37601	11.4256	5.24446	0.000501	0.00111	-0.778769	1.58371	8.99375	9.16565	1.17e-05	5.86e-05	3.42321	1	0	0	1	0	0	1	0	0
113763	85236	HIST1H2BK	NM_080593	6	1	27214051	27222597	27222175	27222555	-0.187131	11.4962	-0.968011	0.35	0.578	-7.01282	-1.06269	10.1303	-3.5091	0.0222	0.219037	-3.211	2946714	0.519435	9.67433	2.21061	0.0599	0.0861	-5.60038	-1.42709	7.72271	-2.96468	0.0155	0.0245	-4.39182	-1.01978	10.1449	-4.64846	0.00145	0.00301	-1.80369	0	0	1	0	0	1	0	1	0
-1	8329	HIST1H2AI	NM_003509	6	0	27883955	27884422	27883966	27884358	0.311622	8.32001	3.21746	0.00653	0.0265	-3.39493	-1.17044	11.5199	-4.29022	0.011	0.175848	-2.4423	2947040	2.09747	12.2877	5.12104	0.00108	0.00258	-1.34835	2.00866	11.9421	8.87553	8.46e-06	3.54e-05	3.62172	1.15233	11.6446	12.2165	1.22e-06	1.26e-05	5.87158	1	0	0	1	0	0	1	0	0
10940	56658	TRIM39	NM_021253	6	0	30403018	30419483	30405073	30418014	0.0428788	7.75315	0.695272	0.499	0.707	-7.2436	-0.853561	8.4175	-3.5682	0.021	0.214534	-3.14923	2901503	0.242236	7.71533	2.18751	0.0621	0.0888	-5.63536	0.453555	7.74231	4.29751	0.00191	0.00366	-2.20872	0.0957433	7.44175	0.772424	0.461	0.517	-7.44542	1	0	0	0	1	0	0	1	0
10940	56658	TRIM39	NM_172016	6	0	30403018	30419483	30405073	30418014	0.0428788	7.75315	0.695272	0.499	0.707	-7.2436	-0.853561	8.4175	-3.5682	0.021	0.214534	-3.14923	2901503	0.242236	7.71533	2.18751	0.0621	0.0888	-5.63536	0.453555	7.74231	4.29751	0.00191	0.00366	-2.20872	0.0957433	7.44175	0.772424	0.461	0.517	-7.44542	1	0	0	0	1	0	0	1	0
48376	7919	BAT1	NM_004640	6	1	31605976	31618203	31606189	31616287	0.350328	12.026	4.91148	0.000262	0.00167	-0.128289	-0.877422	10.392	-3.77537	0.0173	0.202615	-2.93741	2949038	0.399734	12.434	3.1152	0.0154	0.0261	-4.20494	0.277199	12.067	2.74823	0.0222	0.0338	-4.75341	0.30309	12.2434	4.34647	0.00219	0.00431	-2.24707	1	0	0	1	0	0	1	0	0
48376	7919	BAT1	NM_080598	6	1	31605976	31618203	31606189	31616287	0.350328	12.026	4.91148	0.000262	0.00167	-0.128289	-0.877422	10.392	-3.77537	0.0173	0.202615	-2.93741	2949038	0.399734	12.434	3.1152	0.0154	0.0261	-4.20494	0.277199	12.067	2.74823	0.0222	0.0338	-4.75341	0.30309	12.2434	4.34647	0.00219	0.00431	-2.24707	1	0	0	1	0	0	1	0	0
10308	55937	APOM	NM_019101	6	0	31731649	31733964	31731722	31733844	0.0841923	7.29567	0.737684	0.473	0.687	-7.21224	-1.16	6.33787	-4.65907	0.00818	0.162505	-2.11394	2902531	0.283811	6.85745	0.897725	-1000	-1000	-1000	0.174182	6.5297	0.965778	-1000	-1000	-1000	0.153088	7.6787	1.29054	0.231	0.282	-6.91884	0	1	0	0	1	0	0	1	0
2991	705	BYSL	NM_004053	6	0	41996942	42008759	41997278	42008421	2.01122	8.60736	19.3441	3.65e-11	9.79e-09	16.1116	-0.937986	10.6953	-3.65741	0.0193	0.210236	-3.05712	2906990	3.44649	7.02774	5.37173	0.000805	0.00201	-1.03016	1.12997	7.83549	4.51811	0.00138	0.00275	-1.86477	2.06741	7.48312	13.1094	6.94e-07	8.7e-06	6.4803	1	0	0	1	0	0	1	0	0
74306	3326	HSP90AB1	NM_007355	6	0	44322826	44329591	44324344	44329312	1.34754	12.706	11.8375	1.83e-08	6.6e-07	9.81488	-1.10493	12.5063	-3.61368	0.0201	0.212679	-3.1021	2908474	0.986385	13.5361	10.5604	8.55e-06	6e-05	3.95553	1.57879	12.7252	21.8371	3.22e-09	2.38e-07	11.9679	0.875957	12.9263	13.9754	4.14e-07	6.4e-06	7.03318	1	0	0	1	0	0	1	0	0
1791	4172	MCM3	NM_002388	6	1	52236770	52257540	52237344	52257430	1.01832	10.8962	10.4357	8.45e-08	2.13e-06	8.23	-0.885304	13.1795	-3.94225	0.0149	0.192251	-2.77209	2957126	1.5983	10.5752	10.0524	1.21e-05	7.63e-05	3.57236	1.36452	11.0369	7.73721	2.6e-05	8.82e-05	2.40784	0.997275	10.6556	11.8199	1.59e-06	1.47e-05	5.58741	1	0	0	1	0	0	1	0	0
56814	55510	DDX43	NM_018665	6	0	74161191	74183790	74161349	74182669	0.0588154	4.1378	0.786831	0.445	0.664	-7.17378	-3.27315	5.25468	-5.78097	0.00362	0.137198	-1.23625	2913564	-0.101377	4.9239	-0.269002	-1000	-1000	-1000	-0.215345	4.59442	-1.26691	-1000	-1000	-1000	0.728609	4.26692	2.05608	-1000	-1000	-1000	0	1	0	0	1	0	0	1	0
51384	115004	C6orf150	NM_138441	6	1	74191576	74218763	74191670	74218624	-0.396986	5.91592	-3.90457	0.00172	0.00842	-2.05529	-1.31129	5.19859	-3.88089	0.0157	0.196003	-2.83233	2960872	0.119392	9.77735	0.925194	0.383	0.442	-7.27107	-0.43228	8.66271	-3.07858	0.0129	0.0206	-4.20122	-0.421108	8.88049	-2.1502	0.0621	0.0869	-5.71082	0	0	1	0	1	0	0	1	0
3130	9324	HMGN3	NM_004242	6	1	79967682	80001173	79968123	80000995	0.167815	10.8116	1.67258	0.118	0.279	-6.13745	-0.967964	12.0793	-3.60574	0.0202	0.213093	-3.1103	2961929	0.604638	8.93393	2.39918	0.045	0.0669	-5.31234	0.308169	9.22341	1.06714	0.313	0.363	-7.20746	-0.0814273	10.2505	-0.474784	0.647	0.694	-7.6431	0	1	0	0	1	0	0	1	0
3130	9324	HMGN3	NM_138730	6	1	79967682	80001173	79968148	80000995	0.167815	10.8116	1.67258	0.118	0.279	-6.13745	-0.967964	12.0793	-3.60574	0.0202	0.213093	-3.1103	2961929	0.604638	8.93393	2.39918	0.045	0.0669	-5.31234	0.308169	9.22341	1.06714	0.313	0.363	-7.20746	-0.0814273	10.2505	-0.474784	0.647	0.694	-7.6431	0	1	0	0	1	0	0	1	0
4648	10492	SYNCRIP	NM_006372	6	1	86380657	86409745	86381192	86407875	1.9432	9.52011	19.5653	3.15e-11	8.98e-09	16.2565	-0.973385	11.6317	-4.05719	0.0135	0.185495	-2.66095	2963407	1.79425	10.5558	17.5003	2.16e-07	7.04e-06	7.90593	1.3769	10.0116	16.5683	3.82e-08	9.11e-07	9.40304	1.1771	10.6789	13.7644	4.68e-07	6.88e-06	6.90162	1	0	0	1	0	0	1	0	0
39689	23195	MDN1	NM_014611	6	1	90409951	90586162	90410444	90586046	1.08049	8.73176	13.0778	5.33e-09	2.68e-07	11.0844	-1.39863	7.5027	-4.86962	0.00694	0.156213	-1.93583	2964350	1.19209	9.94148	7.90812	6.47e-05	0.000259	1.73808	0.960986	9.5766	8.69472	1e-05	4.04e-05	3.43751	0.930389	8.39663	9.4427	9.3e-06	4.96e-05	3.67346	1	0	0	1	0	0	1	0	0
40928	29078	C6orf66	NM_014165	6	1	97445608	97452475	97445700	97452397	1.86259	8.93964	19.3944	3.53e-11	9.54e-09	16.1447	-0.822351	9.98065	-3.2035	0.0299	0.242933	-3.53991	2965674	2.70888	8.52216	6.27853	0.000301	0.000879	0.0491979	2.67363	6.08796	6.3281	0.000126	0.000331	0.705223	1.56848	9.5306	11.3356	2.22e-06	1.83e-05	5.22796	1	0	0	1	0	0	1	0	0
22705	23493	HEY2	NM_012259	6	0	126112424	126124106	126112615	126122640	-0.131809	6.21499	-1.59478	0.134	0.307	-6.2509	-0.90409	7.46203	-3.61389	0.0201	0.212679	-3.10188	2924492	0.546828	6.46752	2.29074	-1000	-1000	-1000	0.158818	6.38314	0.822651	-1000	-1000	-1000	-0.275024	6.70899	-1.13596	-1000	-1000	-1000	0	1	0	0	1	0	0	1	0
6262	134637	DEADC1	NM_182503	6	1	143788770	143804806	143791292	143801478	1.56704	6.71444	11.5848	2.38e-08	8.14e-07	9.54154	-0.731314	6.89106	-3.17967	0.0306	0.244881	-3.56622	2977471	2.23134	9.35041	20.5162	6.62e-08	4.38e-06	9.12655	2.02492	9.17621	18.1006	1.74e-08	5.65e-07	10.2299	2.0335	8.29037	20.6752	1.68e-08	1.14e-06	10.3948	1	0	0	1	0	0	1	0	0
8928	22828	RBM16	NM_014892	6	0	155096203	155196883	155096726	155196220	0.0202174	8.81744	0.186889	0.855	0.93	-7.47932	-0.744072	8.77548	-3.24121	0.0288	0.240174	-3.49847	2932360	-0.386033	9.70623	-2.74612	0.0266	0.0422	-4.77573	-0.368621	10.2271	-4.79358	0.000933	0.00193	-1.44432	-0.348474	9.73207	-5.1714	0.000729	0.00166	-1.06612	0	0	1	0	0	1	0	0	1
2438	7058	THBS2	NM_003247	6	1	169357800	169396061	169359841	169392803	-0.0347005	5.93691	-0.546037	0.594	0.776	-7.34002	-2.77281	4.45651	-3.65396	0.0193	0.210258	-3.06066	2985781	0.159744	6.34191	0.708721	-1000	-1000	-1000	0.086704	6.02813	0.606156	-1000	-1000	-1000	0.0358955	6.08415	0.201933	-1000	-1000	-1000	0	1	0	0	1	0	0	1	0
2780	8662	EIF3S9	NM_001037283	7	0	2360999	2386900	2361082	2385657	1.43391	11.1226	17.4764	1.35e-10	2.22e-08	14.8114	-0.846663	12.7211	-3.27799	0.0277	0.236591	-3.45828	2987441	1.64316	11.563	17.5204	2.14e-07	7.04e-06	7.91485	1.57548	11.177	13.4726	2.38e-07	2.71e-06	7.4648	0.961646	11.4573	11.4482	2.05e-06	1.73e-05	5.3128	1	0	0	1	0	0	1	0	0
2780	8662	EIF3S9	NM_003751	7	0	2360999	2386900	2361082	2385657	1.43391	11.1226	17.4764	1.35e-10	2.22e-08	14.8114	-0.846663	12.7211	-3.27799	0.0277	0.236591	-3.45828	2987441	1.64316	11.563	17.5204	2.14e-07	7.04e-06	7.91485	1.57548	11.177	13.4726	2.38e-07	2.71e-06	7.4648	0.961646	11.4573	11.4482	2.05e-06	1.73e-05	5.3128	1	0	0	1	0	0	1	0	0
8775	9678	PHF14	NM_001007157	7	0	10980040	11175765	10980475	11175641	0.641777	8.4992	6.77923	1.13e-05	0.000114	3.13409	-1.04429	10.2124	-3.55701	0.0212	0.215572	-3.16088	2990043	0.572311	10.5662	5.2966	0.000878	0.00216	-1.12459	0.339552	10.1479	3.90053	0.00349	0.0063	-2.84273	0.432971	9.55517	3.69657	0.00557	0.0099	-3.24139	1	0	0	1	0	0	1	0	0
10285	55536	CDCA7L	NM_018719	7	1	21907044	21952030	21908464	21951946	0.660073	9.68888	4.68314	0.000398	0.00238	-0.557368	-3.07809	10.0223	-8.64339	0.000729	0.10927	0.378689	3040897	0.57327	10.7035	4.58879	0.00206	0.0045	-2.05362	0.17023	9.75969	1.75856	0.112	0.146	-6.32674	-0.043794	10.5307	-0.517548	0.618	0.666	-7.62008	0	1	0	0	1	0	1	0	0
105684	54205	CYCS	NM_018947	7	1	25124801	25131479	25129844	25130262	1.96343	11.8503	28.8766	1.94e-13	6.9e-10	21.0758	-1.12565	7.20708	-4.53375	0.00904	0.165932	-2.22313	3042001	2.45973	10.1219	10.8245	7.17e-06	5.33e-05	4.14803	1.98236	9.76933	7.3666	3.85e-05	0.000122	1.98298	0.938056	11.1825	6.87904	0.000101	0.000309	1.08064	1	0	0	1	0	0	1	0	0
10966	83698	CALN1	NM_001017440	7	1	70885850	71439895	70890695	71381723	-0.0817463	3.65293	-1.14758	0.271	0.494	-6.82514	-3.25981	3.68829	-8.41688	0.000813	0.10958	0.276071	3055466	1.10276	4.92506	4.42323	-1000	-1000	-1000	0.050165	5.07876	0.286548	-1000	-1000	-1000	0.373325	4.97694	1.53437	-1000	-1000	-1000	0	1	0	0	1	0	0	1	0
48398	10344	CCL26	NM_006072	7	1	75236777	75256999	75236946	75239429	-0.00103308	5.79476	-0.0154508	0.988	0.995	-7.49788	-4.53651	4.98369	-5.62105	0.00403	0.139996	-1.35114	3057505	-0.243266	5.33573	-0.586616	-1000	-1000	-1000	0.0921118	5.31807	0.4866	-1000	-1000	-1000	-0.464722	5.60429	-1.32208	-1000	-1000	-1000	0	1	0	0	1	0	0	1	0
22725	7532	YWHAG	NM_012479	7	1	75794052	75826251	75796829	75826060	1.31924	11.4998	19.2361	3.93e-11	1.01e-08	16.0401	-1.09726	11.9746	-4.31243	0.0108	0.175031	-2.42192	3057650	1.54077	11.6859	14.5796	8.28e-07	1.43e-05	6.48193	1.3231	10.3469	13.8926	1.82e-07	2.27e-06	7.75223	0.933296	10.9256	12.0689	1.35e-06	1.33e-05	5.76688	1	0	0	1	0	0	1	0	0
5073	7978	MTERF	NM_006980	7	1	91339956	91347951	91340843	91347332	0.562525	7.42937	5.61029	7.63e-05	0.000581	1.14655	-0.907414	8.08674	-3.65683	0.0193	0.210236	-3.05771	3060917	0.488063	10.1504	3.87203	0.00527	0.0102	-3.0667	-0.097933	8.82998	-1.16003	0.275	0.324	-7.10661	0.177436	9.32331	1.69353	0.127	0.165	-6.38958	0	1	0	0	1	0	1	0	0
8734	23660	ZFP95	NM_145102	7	0	98940231	98969379	98941603	98967807	-0.278067	6.9933	-2.76045	0.0159	0.0564	-4.26963	-0.854966	6.72972	-3.16551	0.031	0.246225	-3.5819	3014855	-0.25959	9.48335	-2.65001	0.0307	0.0479	-4.92477	-0.285047	10.5632	-2.88648	0.0177	0.0275	-4.52262	-0.643444	9.17021	-5.87076	0.00031	0.000791	-0.139868	0	0	1	0	0	1	0	0	1
8734	23660	ZFP95	NM_014569	7	0	98940539	98969379	98941603	98967807	-0.278067	6.9933	-2.76045	0.0159	0.0564	-4.26963	-0.854966	6.72972	-3.16551	0.031	0.246225	-3.5819	3014855	-0.25959	9.48335	-2.65001	0.0307	0.0479	-4.92477	-0.285047	10.5632	-2.88648	0.0177	0.0275	-4.52262	-0.643444	9.17021	-5.87076	0.00031	0.000791	-0.139868	0	0	1	0	0	1	0	0	1
50027	7551	ZNF3	NM_032924	7	1	99505735	99517265	99506701	99511135	0.121467	7.28735	1.18581	0.256	0.476	-6.78178	-0.998288	9.05188	-3.65068	0.0194	0.210258	-3.06402	3063646	0.417328	9.59822	3.5072	0.00874	0.0158	-3.60803	0.174684	9.17384	1.16392	0.274	0.323	-7.10225	0.111726	8.84074	0.840032	0.424	0.48	-7.38892	0	1	0	0	1	0	1	0	0
4323	4176	MCM7	NM_182776	7	1	99528339	99536315	99528490	99534634	1.25427	10.0059	12.8643	6.54e-09	3.12e-07	10.8739	-0.865956	13.6708	-3.40643	0.0245	0.226454	-3.31973	3063685	1.57726	11.3722	11.2322	5.5e-06	4.54e-05	4.43672	1.36894	11.6099	15.5743	6.62e-08	1.18e-06	8.82339	1.17352	11.4395	18.2825	4.63e-08	1.88e-06	9.34846	1	0	0	1	0	0	1	0	0
4323	4176	MCM7	NM_005916	7	1	99528339	99537362	99528490	99536852	1.25427	10.0059	12.8643	6.54e-09	3.12e-07	10.8739	-0.865956	13.6708	-3.40643	0.0245	0.226454	-3.31973	3063685	1.57726	11.3722	11.2322	5.5e-06	4.54e-05	4.43672	1.36894	11.6099	15.5743	6.62e-08	1.18e-06	8.82339	1.17352	11.4395	18.2825	4.63e-08	1.88e-06	9.34846	1	0	0	1	0	0	1	0	0
10174	55798	METTL2B	NM_018396	7	0	127904018	127930212	127904055	127929205	1.33689	9.15713	12.9219	6.19e-09	3e-07	10.931	-1.1306	8.78388	-3.58577	0.0206	0.213393	-3.13098	3730211	1.01487	10.335	9.36788	2e-05	0.000108	3.02731	0.986322	8.96826	13.1974	2.85e-07	3.03e-06	7.2717	1.05136	9.94215	17.2012	7.63e-08	2.38e-06	8.82551	1	0	0	1	0	0	1	0	0
40848	23534	TNPO3	NM_012470	7	1	128382185	128482433	128384544	128482059	0.215445	8.34655	2.72334	0.017	0.0599	-4.3393	-0.73057	8.84971	-3.21405	0.0295	0.24242	-3.5283	3072014	0.249123	10.8415	2.01675	0.0805	0.112	-5.89105	-0.177199	9.79588	-2.38815	0.0402	0.0581	-5.34769	0.0991132	9.98471	1.62966	0.14	0.18	-6.47875	0	1	0	0	1	0	0	1	0
8213	340348	TSPAN33	NM_178562	7	0	128571947	128595906	128572056	128594950	-1.24426	9.70246	-3.04921	0.00906	0.0351	-3.71989	-1.34934	8.88344	-5.65166	0.00395	0.138711	-1.3289	3023318	-1.11686	8.5512	-8.18414	5.11e-05	0.000215	1.99644	-1.72645	8.36931	-20.5292	5.62e-09	3.14e-07	11.3991	-1.35274	8.3422	-14.3628	3.32e-07	5.62e-06	7.26955	0	0	1	0	0	1	0	0	1
74462	6742	SSBP1	NM_003143	7	0	141084644	141096725	141085435	141096622	1.48024	11.4213	14.9881	9.6e-10	7.97e-08	12.8352	-0.73365	11.4125	-3.11981	0.0325	0.249789	-3.63273	3027915	1.60569	10.7913	9.00107	2.64e-05	0.00013	2.72048	1.29255	10.2711	9.37704	5.35e-06	2.5e-05	4.11692	0.33347	12.3541	2.96544	0.017	0.0269	-4.40908	1	0	0	1	0	0	1	0	0
31531	54984	PINX1	NM_017884	8	1	10659884	10734795	10660320	10734675	1.05571	8.30172	7.9003	2.14e-06	2.85e-05	4.86677	-0.947847	5.17243	-3.39239	0.0248	0.227407	-3.33474	3124180	2.13249	8.73732	13.0363	1.87e-06	2.25e-05	5.60415	2.12307	8.42429	14.7984	1.04e-07	1.57e-06	8.34422	2.16836	9.15741	17.5091	6.6e-08	2.2e-06	8.97792	1	0	0	1	0	0	1	0	0
87257	23362	PSD3	NM_015310	8	1	18429092	18915475	18437532	18915372	-1.36472	5.47195	-6.89202	9.47e-06	9.8e-05	3.31598	-1.05405	7.51137	-4.07922	0.0132	0.18487	-2.6399	3126191	-2.25685	7.13825	-9.26137	2.17e-05	0.000114	2.93931	-2.48168	7.46933	-18.8483	1.21e-08	4.76e-07	10.607	-1.89166	7.39674	-8.12668	2.93e-05	0.000115	2.42424	0	0	1	0	0	1	0	0	1
5296	84549	RBM13	NM_032509	8	0	33462258	33478316	33462266	33475688	1.8051	9.19018	28.7932	2.02e-13	6.9e-10	21.0414	-0.813355	9.72031	-3.46761	0.0231	0.221554	-3.25473	3093259	2.1148	10.0189	12.9317	1.99e-06	2.31e-05	5.54092	1.44552	8.86058	6.89753	6.47e-05	0.000189	1.42234	1.12782	9.33245	5.06429	0.000836	0.00188	-1.21404	1	0	0	1	0	0	1	0	0
41014	23212	RRS1	NM_015169	8	0	67503816	67505519	67503920	67505017	2.09902	9.06063	11.9775	1.58e-08	5.89e-07	9.96397	-0.959872	11.0311	-3.11901	0.0325	0.249907	-3.63362	3101622	2.37561	8.56661	11.6944	4.12e-06	3.73e-05	4.75228	2.53837	8.73698	14.8299	1.02e-07	1.56e-06	8.3642	1.89188	9.34653	10.3013	4.72e-06	3.05e-05	4.41026	1	0	0	1	0	0	1	0	0
57135	81796	SLCO5A1	NM_030958	8	1	70747131	70909761	70747657	70907461	-0.0244208	4.68179	-0.343152	0.737	0.867	-7.4352	-1.50323	4.82421	-3.3801	0.0251	0.227735	-3.3479	3139580	-0.264786	4.07345	-0.537214	-1000	-1000	-1000	-0.118369	4.5092	-0.493516	-1000	-1000	-1000	-0.130322	4.33697	-0.374395	-1000	-1000	-1000	0	1	0	0	1	0	0	1	0
10761	56704	JPH1	NM_020647	8	1	75309494	75396116	75312011	75396076	-0.010626	4.5972	-0.183421	0.857	0.931	-7.48001	-1.23899	5.63666	-5.43179	0.0046	0.143054	-1.49127	3140920	-0.879617	5.1357	-3.62525	-1000	-1000	-1000	0.211709	3.8599	0.763233	-1000	-1000	-1000	0.0226718	5.37878	0.083374	-1000	-1000	-1000	0	1	0	0	1	0	0	1	0
10182	55353	LAPTM4B	NM_018407	8	0	98856984	98934004	98857140	98932877	2.11849	10.7186	27.4324	3.82e-13	7.78e-10	20.4623	-1.07327	12.8928	-4.42278	0.00989	0.169879	-2.32185	3108489	2.3934	10.994	23.1941	2.65e-08	3.47e-06	10.0486	1.98888	10.4991	11.7828	7.64e-07	5.96e-06	6.21446	1.72244	10.8948	16.884	8.88e-08	2.55e-06	8.66546	1	0	0	1	0	0	1	0	0
6430	25879	WDSOF1	NM_015420	8	0	104496117	104524375	104496394	104524285	1.49054	10.4171	18.2663	7.66e-11	1.54e-08	15.3785	-0.954293	11.8965	-4.08317	0.0132	0.184796	-2.63613	3110341	1.44521	11.1446	13.5437	1.42e-06	1.92e-05	5.9039	1.19541	9.75089	13.9528	1.75e-07	2.23e-06	7.79277	1.17176	10.4715	17.4961	6.64e-08	2.2e-06	8.97154	1	0	0	1	0	0	1	0	0
41789	84294	C8orf53	NM_032334	8	0	117847922	117853375	117848023	117853261	0.604256	8.74033	5.59622	7.82e-05	0.000593	1.12149	-1.00956	9.1439	-3.75095	0.0177	0.20415	-2.962	3112543	0.87219	9.96746	8.80893	3.07e-05	0.000146	2.5554	0.728137	8.23891	4.35252	0.00176	0.00341	-2.12237	0.81214	9.43033	8.24165	2.64e-05	0.000106	2.53978	1	0	0	1	0	0	1	0	0
41505	65083	NOL6	NM_022917	9	1	33451351	33463940	33452661	33463839	1.42741	9.15756	13.4079	3.9e-09	2.15e-07	11.4037	-1.19455	7.96464	-4.03829	0.0137	0.186685	-2.67908	3203582	1.73779	9.61694	14.9833	6.77e-07	1.28e-05	6.69587	1.69376	10.1756	23.9886	1.38e-09	1.74e-07	12.8249	1.72264	9.27516	17.9899	5.28e-08	1.98e-06	9.21028	1	0	0	1	0	0	1	0	0
41505	65083	NOL6	NM_139235	9	1	33451351	33463940	33452661	33463839	1.42741	9.15756	13.4079	3.9e-09	2.15e-07	11.4037	-1.19455	7.96464	-4.03829	0.0137	0.186685	-2.67908	3203582	1.73779	9.61694	14.9833	6.77e-07	1.28e-05	6.69587	1.69376	10.1756	23.9886	1.38e-09	1.74e-07	12.8249	1.72264	9.27516	17.9899	5.28e-08	1.98e-06	9.21028	1	0	0	1	0	0	1	0	0
41210	55035	NOL8	NM_017948	9	1	94099461	94127658	94099938	94126263	0.852568	10.0395	8.22585	1.36e-06	1.97e-05	5.33965	-0.839352	10.0984	-3.37204	0.0253	0.22817	-3.35656	3214749	0.695939	10.9697	7.3446	0.000107	0.000384	1.1871	1.07031	10.3015	11.152	1.23e-06	8.24e-06	5.70442	0.873665	10.0387	13.1183	6.9e-07	8.68e-06	6.48616	1	0	0	1	0	0	1	0	0
88832	22869	ZNF510	NM_014930	9	1	98557967	98580148	98560880	98578171	-0.222704	7.57179	-1.50776	0.155	0.34	-6.37341	-0.786144	5.31262	-3.50287	0.0223	0.219392	-3.21754	3216476	-0.572517	9.09402	-5.86358	0.000466	0.00126	-0.431147	-0.00029675	9.94623	-0.00311331	0.998	0.998	-7.80167	-0.157584	8.16778	-0.719134	0.492	0.546	-7.48705	0	1	0	0	1	0	0	0	1
9694	54107	POLE3	NM_017443	9	1	115209341	115212772	115210911	115212393	1.50088	10.5313	9.45782	2.72e-07	5.39e-06	7.0158	-0.812071	10.1158	-3.63789	0.0196	0.211007	-3.07715	3221646	1.22645	10.0255	12.8543	2.08e-06	2.38e-05	5.49382	1.89996	10.1996	19.8682	7.54e-09	3.61e-07	11.0963	1.21336	10.9453	16.4829	1.08e-07	2.93e-06	8.45842	1	0	0	1	0	0	1	0	0
55707	6418	SET	NM_003011	9	0	130491681	130498487	130491682	130496763	0.693434	12.0497	8.3575	1.14e-06	1.7e-05	5.52718	-1.23855	12.2962	-4.31909	0.0108	0.174752	-2.41583	3190659	0.53037	12.7952	5.17182	0.00102	0.00245	-1.28319	1.53709	11.6886	15.2704	7.88e-08	1.33e-06	8.63859	0.543276	12.4094	7.99154	3.33e-05	0.000127	2.28673	1	0	0	1	0	0	1	0	0
8147	9329	GTF3C4	NM_012204	9	0	134535548	134554635	134535806	134554152	0.849849	7.01236	7.39655	4.43e-06	5.21e-05	4.10866	-0.805773	10.4212	-3.59494	0.0204	0.213217	-3.12147	3192525	0.898387	10.7601	8.59076	3.66e-05	0.000166	2.36415	1.16802	9.96549	12.7196	3.93e-07	3.77e-06	6.92715	0.957743	10.3172	9.73587	7.34e-06	4.18e-05	3.93144	1	0	0	1	0	0	1	0	0
44153	6838	SURF6	NM_006753	9	1	135187373	135192864	135188525	135192789	1.08127	8.52858	10.7982	5.6e-08	1.54e-06	8.65651	-1.74065	8.56455	-6.26885	0.00264	0.125595	-0.904558	3228621	0.71788	9.3785	4.63521	0.00194	0.00428	-1.99049	1.20257	10.2355	13.9067	1.8e-07	2.26e-06	7.76172	0.812815	9.98419	13.0922	7.01e-07	8.76e-06	6.46893	1	0	0	1	0	0	1	0	0
8430	6835	SURF2	NM_017503	9	0	135213248	135217852	135213289	135217835	0.992027	7.29711	6.9327	8.9e-06	9.3e-05	3.38115	-1.28462	10.4889	-5.51317	0.00434	0.14111	-1.43045	3192888	1.04025	8.87425	7.01833	0.000145	0.000489	0.852732	0.943462	9.82225	10.4631	2.12e-06	1.23e-05	5.11656	0.806368	9.82114	9.74947	7.26e-06	4.15e-05	3.94325	1	0	0	1	0	0	1	0	0
41275	55388	MCM10	NM_018518	10	0	13243586	13293105	13246208	13291315	2.02791	8.35555	21.1006	1.18e-11	5.3e-09	17.2156	-1.11967	7.93015	-4.61462	0.00847	0.163992	-2.1524	3235789	1.99253	8.93415	20.1207	7.66e-08	4.56e-06	8.97849	2.12079	8.3389	22.6687	2.3e-09	2.21e-07	12.3101	1.87455	8.16759	18.069	5.09e-08	1.95e-06	9.24785	1	0	0	1	0	0	1	0	0
41275	55388	MCM10	NM_182751	10	0	13243586	13293105	13246208	13291315	2.02791	8.35555	21.1006	1.18e-11	5.3e-09	17.2156	-1.11967	7.93015	-4.61462	0.00847	0.163992	-2.1524	3235789	1.99253	8.93415	20.1207	7.66e-08	4.56e-06	8.97849	2.12079	8.3389	22.6687	2.3e-09	2.21e-07	12.3101	1.87455	8.16759	18.069	5.09e-08	1.95e-06	9.24785	1	0	0	1	0	0	1	0	0
56558	22929	SEPHS1	NM_012247	10	1	13400088	13430285	13401147	13426955	1.30957	8.8231	15.5176	6.18e-10	5.92e-08	13.2821	-2.09754	9.0133	-7.93075	0.00103	0.10958	0.0432888	3278234	0.893908	10.5907	8.24541	4.86e-05	0.000207	2.05281	1.18893	9.82965	13.6994	2.05e-07	2.46e-06	7.62106	1.00263	10.3283	16.6583	9.92e-08	2.76e-06	8.54957	1	0	0	1	0	0	1	0	0
68480	8187	ZNF239	NM_005674	10	1	43371800	43383912	43372156	43373532	0.952913	6.91571	7.92268	2.07e-06	2.77e-05	4.8997	-1.4813	8.51297	-4.13643	0.0126	0.18238	-2.58561	3286343	2.55653	7.27181	16.5014	3.33e-07	8.65e-06	7.44948	2.13679	8.42581	14.398	1.33e-07	1.84e-06	8.0871	1.98563	7.04551	7.63053	4.7e-05	0.000166	1.91021	1	0	0	1	0	0	1	0	0
10212	55847	ZCD1	NM_018464	10	0	59698920	59717866	59699039	59717415	2.4273	8.89073	20.9167	1.33e-11	5.55e-09	17.1049	-0.739266	10.3662	-3.16995	0.0309	0.245764	-3.57697	3247712	2.3793	9.18363	12.5981	2.4e-06	2.62e-05	5.33583	3.25136	6.9807	14.1961	1.5e-07	2.01e-06	7.95474	2.13343	10.5572	25.1906	3.27e-09	6.2e-07	12.0393	1	0	0	1	0	0	1	0	0
3473	9188	DDX21	NM_004728	10	0	70385897	70414284	70385987	70412573	2.4626	11.1692	21.7958	7.76e-12	4.17e-09	17.6245	-0.982312	11.7294	-4.20223	0.0119	0.179653	-2.52382	3250055	2.11098	11.0624	21.2222	5.15e-08	4e-06	9.38284	2.41474	10.2027	29.2301	2.3e-10	1.01e-07	14.5832	1.98404	10.5766	30.8898	5.99e-10	4.95e-07	13.6669	1	0	0	1	0	0	1	0	0
8476	51207	DUSP13	NM_001007273	10	1	76524198	76538975	76524439	76533839	-0.0620694	5.87895	-0.777033	0.451	0.668	-7.18163	-2.19008	7.30684	-3.92141	0.0152	0.193202	-2.79249	3295267	0.355098	5.89338	1.57364	-1000	-1000	-1000	0.224294	5.835	1.19518	-1000	-1000	-1000	0.397279	5.81999	1.35637	-1000	-1000	-1000	0	1	0	0	1	0	0	1	0
8476	51207	DUSP13	NM_001007271	10	1	76524198	76538975	76535432	76538920	-0.0620694	5.87895	-0.777033	0.451	0.668	-7.18163	-2.19008	7.30684	-3.92141	0.0152	0.193202	-2.79249	3295267	0.355098	5.89338	1.57364	-1000	-1000	-1000	0.224294	5.835	1.19518	-1000	-1000	-1000	0.397279	5.81999	1.35637	-1000	-1000	-1000	0	1	0	0	1	0	0	1	0
49996	84332	DYDC2	NM_032372	10	0	82106537	82117808	82112179	82116686	0.0134152	5.49713	0.190948	0.851	0.928	-7.4785	-3.60556	3.52738	-6.39378	0.00244	0.123557	-0.823943	3254468	0.549406	4.64344	0.992012	-1000	-1000	-1000	0.282329	3.78721	0.91251	-1000	-1000	-1000	-0.104209	4.03889	-0.267262	-1000	-1000	-1000	0	1	0	0	1	0	0	1	0
49899	143282	C10orf13	NM_152429	10	1	93656325	93659219	93657929	93658705	0.0980497	4.55764	1.59015	0.135	0.309	-6.25754	-3.01661	9.35722	-6.91944	0.00179	0.121101	-0.502565	3300211	-0.00238967	5.6878	-0.00764898	-1000	-1000	-1000	0.326469	5.52795	1.16872	-1000	-1000	-1000	-0.0312513	6.11558	-0.131734	-1000	-1000	-1000	0	1	0	0	1	0	0	1	0
50037	3070	HELLS	NM_018063	10	0	96295563	96351844	96295668	96351368	1.57211	9.20212	9.49378	2.6e-07	5.21e-06	7.06219	-1.33988	9.64361	-5.78077	0.00362	0.137198	-1.23639	3258910	1.515	10.2097	13.1251	1.78e-06	2.19e-05	5.65743	1.8438	9.10414	15.5736	6.62e-08	1.18e-06	8.82293	1.69705	9.51451	26.9247	1.88e-09	5.71e-07	12.5798	1	0	0	1	0	0	1	0	0
10413	54619	CCNJ	NM_019084	10	0	97793143	97810611	97794140	97807987	1.26309	6.63109	8.67949	7.37e-07	1.2e-05	5.97712	-0.865717	9.64036	-3.35968	0.0256	0.229313	-3.36983	3259400	1.02617	8.53167	10.0319	1.23e-05	7.68e-05	3.55651	0.841055	7.4285	6.06616	0.000173	0.000436	0.361205	1.19162	7.42313	5.62316	0.000416	0.00102	-0.460036	1	0	0	1	0	0	1	0	0
22370	23223	RRP12	NM_015179	10	1	99106448	99151054	99106840	99150977	1.56532	8.17926	12.6552	8.02e-09	3.59e-07	10.6647	-1.33647	8.33289	-5.25784	0.00521	0.14698	-1.62419	3302240	2.13938	8.96314	20.1812	7.49e-08	4.53e-06	9.00135	1.98226	8.75628	15.9838	5.26e-08	1.06e-06	9.06663	2.16075	8.64864	19.3662	2.88e-08	1.48e-06	9.84	1	0	0	1	0	0	1	0	0
11052	56652	PEO1	NM_021830	10	0	102737301	102744147	102737957	102743256	1.98719	8.55363	23.8185	2.44e-12	2.3e-09	18.7341	-1.57712	7.17577	-6.77085	0.00195	0.121805	-0.590587	3260937	2.41374	8.30795	15.827	4.53e-07	1.01e-05	7.12415	2.63852	8.75391	19.2252	1.01e-08	4.3e-07	10.7911	2.19734	9.06433	24.9283	3.57e-09	6.21e-07	11.9536	1	0	0	1	0	0	1	0	0
9006	23082	PPRC1	NM_015062	10	0	103882776	103900077	103882815	103899775	2.12822	8.7873	15.5363	6.09e-10	5.86e-08	13.2976	-1.18152	10.7293	-3.54436	0.0214	0.21645	-3.17408	3261447	1.92623	9.3217	13.5598	1.41e-06	1.92e-05	5.91319	2.16472	9.66943	23.542	1.63e-09	1.82e-07	12.6544	2.07796	8.98857	24.8376	3.68e-09	6.21e-07	11.9237	1	0	0	1	0	0	1	0	0
68818	9221	NOLC1	NM_004741	10	0	103902106	103912346	103902157	103912015	1.92188	11.3448	20.993	1.26e-11	5.48e-09	17.1509	-1.03194	9.73932	-3.52899	0.0217	0.217337	-3.19014	3261492	2.1735	11.0811	20.574	6.49e-08	4.38e-06	9.14794	2.40707	10.7385	32.0613	9.94e-11	1.01e-07	15.379	1.92104	10.7453	28.7721	1.08e-09	5.39e-07	13.1101	1	0	0	1	0	0	1	0	0
6785	55226	NAT10	NM_024662	11	0	34083724	34125032	34086348	34124314	1.79757	10.0478	23.1997	3.44e-12	2.68e-09	18.4067	-0.891897	9.81998	-3.95465	0.0147	0.19145	-2.76	3326252	1.67298	10.8494	16.2663	3.7e-07	9.04e-06	7.33772	1.56211	10.4985	17.5058	2.34e-08	6.7e-07	9.91792	1.56356	10.4547	23.8627	5.13e-09	6.62e-07	11.594	1	0	0	1	0	0	1	0	0
41531	79080	CCDC86	NM_024098	11	0	60366119	60375128	60366173	60374373	2.45259	9.1926	20.6349	1.58e-11	6.22e-09	16.9331	-0.950138	11.4684	-4.14327	0.0125	0.181723	-2.57915	3332548	2.63978	8.68003	16.2202	3.78e-07	9.17e-06	7.31558	2.66921	8.94543	14.2648	1.44e-07	1.95e-06	7.99995	2.55009	9.25137	31.1207	5.63e-10	4.95e-07	13.7246	1	0	0	1	0	0	1	0	0
3034	2237	FEN1	NM_004111	11	0	61316725	61321282	61319409	61320551	1.46314	10.4393	16.035	4.07e-10	4.47e-08	13.7043	-0.747621	9.11309	-3.24624	0.0286	0.23956	-3.49296	3333226	1.44247	10.1234	12.5328	2.49e-06	2.69e-05	5.29509	1.77335	9.82665	18.4334	1.48e-08	5.3e-07	10.3997	1.03907	11.8105	10.9938	2.83e-06	2.18e-05	4.96558	1	0	0	1	0	0	1	0	0
41226	54663	WDR74	NM_018093	11	1	62356959	62364203	62356999	62363617	1.65212	8.86693	21.6536	8.45e-12	4.29e-09	17.5421	-1.0567	9.81278	-4.61815	0.00845	0.163992	-2.14933	3376235	1.7446	10.5065	17.5274	2.13e-07	7.04e-06	7.91795	1.63193	10.3392	18.0766	1.76e-08	5.66e-07	10.2175	1.44163	10.7947	16.8866	8.87e-08	2.55e-06	8.66679	1	0	0	1	0	0	1	0	0
41132	51504	HSPC152	NM_016404	11	1	63840743	63841608	63840908	63841573	0.579973	11.2258	8.39227	1.08e-06	1.63e-05	5.57636	-0.808187	12.6978	-3.58863	0.0206	0.213314	-3.12802	3376867	0.78504	11.622	5.59262	0.000627	0.00162	-0.75706	1.04616	10.8323	7.60747	2.98e-05	9.86e-05	2.26087	0.179182	12.151	3.10038	0.0138	0.0224	-4.19127	1	0	0	1	0	0	1	0	0
51655	220042	FLJ25416	NM_145018	11	0	82290416	82323344	82303428	82323024	1.21183	7.80049	12.6533	8.03e-09	3.59e-07	10.6628	-0.928227	8.48171	-3.21037	0.0297	0.242454	-3.53234	3342426	1.7867	8.64491	17.6029	2.06e-07	7e-06	7.9512	2.26607	7.15094	12.0405	6.33e-07	5.2e-06	6.41565	2.0068	7.58353	11.1948	2.45e-06	1.98e-05	5.12079	1	0	0	1	0	0	1	0	0
44488	91801	ALKBH8	NM_138775	11	1	106880543	106941636	106908325	106936828	0.589237	7.34767	5.83391	5.22e-05	0.000419	1.54117	-0.996444	7.46278	-3.85312	0.0161	0.197406	-2.8598	3389878	0.225733	9.81518	1.85269	0.103	0.14	-6.13069	0.367465	8.57408	2.2085	0.054	0.0759	-5.63739	0.487477	8.75391	3.36932	0.00912	0.0154	-3.75952	0	1	0	1	0	0	0	1	0
11090	53826	FXYD6	NM_022003	11	1	117212902	117252576	117215726	117218700	-0.0184211	5.98649	-0.338267	0.74	0.869	-7.43696	-0.781485	7.12284	-3.38888	0.0249	0.227407	-3.3385	3393479	0.465301	6.40274	1.83426	-1000	-1000	-1000	0.0193243	6.45595	0.110442	-1000	-1000	-1000	0.508175	5.87087	2.24023	-1000	-1000	-1000	0	1	0	0	1	0	0	1	0
3098	9099	USP2	NM_171997	11	1	118732754	118740101	118732754	118739914	0.71133	7.23428	5.96337	4.2e-05	0.000347	1.76656	-1.31248	6.51902	-5.02635	0.00617	0.153588	-1.80747	3394356	0.930708	8.20003	7.23369	0.000118	0.000416	1.07474	0.342296	8.31478	2.60306	0.0282	0.0421	-4.99458	0.517762	8.53265	5.06716	0.000833	0.00187	-1.21005	1	0	0	1	0	0	1	0	0
2138	5818	PVRL1	NM_203285	11	1	119014017	119104644	119014017	119104472	0.0898979	5.75945	1.27254	0.225	0.437	-6.67919	-0.945837	7.83073	-3.92622	0.0151	0.193186	-2.78777	3394488	0.561931	8.91027	4.31386	0.00293	0.00608	-2.43379	0.347286	9.38878	2.82032	0.0197	0.0303	-4.63317	0.660505	9.00199	6.2621	0.000197	0.00054	0.349353	1	0	0	1	0	0	1	0	0
2138	5818	PVRL1	NM_203286	11	1	119050309	119104644	119050511	119104472	0.0898979	5.75945	1.27254	0.225	0.437	-6.67919	-0.945837	7.83073	-3.92622	0.0151	0.193186	-2.78777	3394488	0.561931	8.91027	4.31386	0.00293	0.00608	-2.43379	0.347286	9.38878	2.82032	0.0197	0.0303	-4.63317	0.660505	9.00199	6.2621	0.000197	0.00054	0.349353	1	0	0	1	0	0	1	0	0
68524	3312	HSPA8	NM_153201	11	1	122433410	122438053	122433651	122437241	0.81254	12.9383	9.34508	3.13e-07	6.03e-06	6.86948	-1.00787	13.9158	-4.09681	0.013	0.184212	-2.62314	3395416	0.463329	13.6357	4.57968	0.00208	0.00454	-2.06604	0.978507	12.8867	13.4598	2.4e-07	2.72e-06	7.45589	0.495759	12.9461	8.28583	2.53e-05	0.000103	2.58383	1	0	0	1	0	0	1	0	0
18221	29068	ZBTB44	NM_014155	11	1	129608336	129689816	129609367	129636977	0.525063	5.02308	4.90976	0.000263	0.00167	-0.131498	-1.23849	9.45429	-4.48387	0.00941	0.167617	-2.26726	3398241	-0.206781	10.6683	-1.6242	0.145	0.188	-6.45094	0.202907	9.52655	2.14528	0.06	0.0835	-5.73775	0.312311	10.0671	2.55785	0.0325	0.0484	-5.06652	0	1	0	1	0	0	0	1	0
12096	84318	CCDC77	NM_032358	12	0	384938	422064	388810	421346	0.679094	6.5063	7.2661	5.37e-06	6.1e-05	3.90696	-0.830412	9.98854	-3.55043	0.0213	0.216141	-3.16774	3400190	0.285376	8.92202	2.27701	0.0542	0.0789	-5.49943	0.864152	8.14314	7.26928	4.28e-05	0.000133	1.8688	0.605334	8.38872	3.77602	0.00495	0.00891	-3.11717	1	0	0	1	0	0	0	1	0
74463	7004	TEAD4	NM_003213	12	0	2938756	3020101	2974193	3019904	2.90851	7.07958	34.0861	2.18e-14	4.29e-10	22.9936	-0.789582	9.60834	-3.45145	0.0234	0.222794	-3.27183	3401259	2.25506	8.35679	22.3592	3.49e-08	3.59e-06	9.77525	1.78342	8.71963	12.0631	6.23e-07	5.16e-06	6.43311	2.42621	8.28474	21.3919	1.27e-08	1e-06	10.6821	1	0	0	1	0	0	1	0	0
74463	7004	TEAD4	NM_201441	12	0	2938756	3020101	2974193	3019904	2.90851	7.07958	34.0861	2.18e-14	4.29e-10	22.9936	-0.789582	9.60834	-3.45145	0.0234	0.222794	-3.27183	3401259	2.25506	8.35679	22.3592	3.49e-08	3.59e-06	9.77525	1.78342	8.71963	12.0631	6.23e-07	5.16e-06	6.43311	2.42621	8.28474	21.3919	1.27e-08	1e-06	10.6821	1	0	0	1	0	0	1	0	0
74463	7004	TEAD4	NM_201443	12	0	2939222	3020101	2996857	3019904	2.90851	7.07958	34.0861	2.18e-14	4.29e-10	22.9936	-0.789582	9.60834	-3.45145	0.0234	0.222794	-3.27183	3401259	2.25506	8.35679	22.3592	3.49e-08	3.59e-06	9.77525	1.78342	8.71963	12.0631	6.23e-07	5.16e-06	6.43311	2.42621	8.28474	21.3919	1.27e-08	1e-06	10.6821	1	0	0	1	0	0	1	0	0
105729	58516	FAM60A	NM_021238	12	1	31324793	31370339	31326912	31342404	0.533247	9.0795	3.16917	0.00717	0.0287	-3.48846	-1.34947	12.1915	-5.19404	0.00545	0.148849	-1.67396	3449700	0.483286	11.2734	4.41988	0.00255	0.0054	-2.28592	0.921747	10.0346	8.74386	9.58e-06	3.89e-05	3.48789	0.571355	10.728	8.67033	1.79e-05	7.94e-05	2.95935	1	0	0	1	0	0	1	0	0
12832	51561	IL23A	NM_016584	12	0	55018929	55020459	55019095	55020154	-0.0768432	10.7703	-0.805948	0.434	0.655	-7.15821	-2.26702	7.94909	-9.4723	0.000501	0.10927	0.72546	3417557	-0.679513	7.01393	-4.90338	0.0014	0.00322	-1.63186	-0.780068	7.2775	-5.35949	0.000429	0.000966	-0.613528	-0.731438	7.21896	-2.9064	0.0187	0.0293	-4.50448	0	0	1	0	0	1	0	0	1
3859	2735	GLI1	NM_005269	12	0	56140200	56152311	56143741	56152110	0.0553675	7.27931	0.600407	0.558	0.751	-7.30743	-1.95696	8.15253	-6.84939	0.00186	0.121101	-0.543794	3418120	0.442025	6.20643	1.63187	-1000	-1000	-1000	1.00575	8.08189	4.57817	0.00127	0.00254	-1.77222	0.547358	6.75999	1.8246	0.104	0.137	-6.20151	1	0	0	0	1	0	0	1	0
13041	64333	ARHGAP9	NM_032496	12	1	56152313	56168863	56152566	56159455	-1.73284	9.59333	-14.7994	1.13e-09	8.87e-08	12.6721	-2.58708	5.08475	-3.38257	0.025	0.227735	-3.34525	3458551	-2.10004	9.97404	-14.531	8.48e-07	1.45e-05	6.45575	-1.75801	10.9955	-12.3175	5.2e-07	4.54e-06	6.62747	-1.75212	9.95145	-12.4404	1.06e-06	1.14e-05	6.02815	0	0	1	0	0	1	0	0	1
37139	1594	CYP27B1	NM_000785	12	1	56442384	56447242	56443191	56447090	0.415837	6.88541	3.94576	0.00159	0.00786	-1.97507	-1.55072	4.59812	-3.80673	0.0168	0.200101	-2.90598	3458819	0.962661	7.21229	3.42041	0.00989	0.0176	-3.73901	1.47058	7.62722	6.15757	0.000155	0.000395	0.482294	0.733622	6.69016	2.74825	0.024	0.0367	-4.75999	1	0	0	1	0	0	1	0	0
3918	4234	METTL1	NM_023033	12	1	56448522	56452180	56449374	56452132	1.00415	7.73817	10.8519	5.28e-08	1.47e-06	8.71863	-1.37686	8.56894	-5.98105	0.00317	0.131916	-1.09688	3458837	3.05692	6.99837	14.4493	8.84e-07	1.49e-05	6.41155	3.08231	6.66272	15.0813	8.8e-08	1.43e-06	8.52179	2.84357	7.64258	8.14024	2.9e-05	0.000114	2.43793	1	0	0	1	0	0	1	0	0
3918	4234	METTL1	NM_005371	12	1	56448522	56452521	56449045	56452132	1.00415	7.73817	10.8519	5.28e-08	1.47e-06	8.71863	-1.37686	8.56894	-5.98105	0.00317	0.131916	-1.09688	3458837	3.05692	6.99837	14.4493	8.84e-07	1.49e-05	6.41155	3.08231	6.66272	15.0813	8.8e-08	1.43e-06	8.52179	2.84357	7.64258	8.14024	2.9e-05	0.000114	2.43793	1	0	0	1	0	0	1	0	0
38373	27340	UTP20	NM_014503	12	0	100198047	100304521	100198191	100304031	1.63208	8.71333	12.5375	9e-09	3.88e-07	10.5454	-1.35622	8.26689	-6.02793	0.00308	0.131708	-1.06491	3428447	2.07304	9.16426	15.8543	4.47e-07	1.01e-05	7.13763	2.15607	7.86673	14.962	9.44e-08	1.49e-06	8.44732	1.9957	8.60298	13.2603	6.33e-07	8.23e-06	6.57914	1	0	0	1	0	0	1	0	0
6585	7374	UNG	NM_080911	12	0	108019797	108033180	108019867	108032156	2.35201	9.34868	16.0172	4.13e-10	4.51e-08	13.6901	-1.26915	8.00712	-5.0399	0.00611	0.153263	-1.79653	3430926	2.74848	9.54494	23.7195	2.24e-08	3.47e-06	10.2145	3.04603	8.74304	21.7741	3.31e-09	2.39e-07	11.9414	2.43133	9.81798	19.8212	2.38e-08	1.36e-06	10.0375	1	0	0	1	0	0	1	0	0
6585	7374	UNG	NM_003362	12	0	108020389	108033180	108020514	108032156	2.35201	9.34868	16.0172	4.13e-10	4.51e-08	13.6901	-1.26915	8.00712	-5.0399	0.00611	0.153263	-1.79653	3430926	2.74848	9.54494	23.7195	2.24e-08	3.47e-06	10.2145	3.04603	8.74304	21.7741	3.31e-09	2.39e-07	11.9414	2.43133	9.81798	19.8212	2.38e-08	1.36e-06	10.0375	1	0	0	1	0	0	1	0	0
8328	29902	C12orf24	NM_013300	12	0	109390647	109412570	109391063	109412324	2.60483	8.42153	23.2064	3.42e-12	2.68e-09	18.4103	-1.8315	7.9146	-6.80086	0.00192	0.1212	-0.572635	3431553	1.31765	8.68173	10.2367	1.07e-05	6.94e-05	3.71339	2.26823	9.08278	14.968	9.41e-08	1.49e-06	8.45108	1.47676	9.83489	18.3832	4.42e-08	1.84e-06	9.39544	1	0	0	1	0	0	1	0	0
71684	121256	TMEM132D	NM_133448	12	1	128122225	128954165	128124372	128953836	-0.0913401	4.92549	-1.09761	0.292	0.517	-6.88006	-1.826	5.34232	-3.2502	0.0285	0.238975	-3.48862	3478068	0.270467	6.37598	1.02272	-1000	-1000	-1000	0.0484697	6.52316	0.332179	-1000	-1000	-1000	0.0596822	6.21391	0.244616	-1000	-1000	-1000	0	1	0	0	1	0	0	1	0
970	1102	RCBTB2	NM_001268	13	1	47961101	48005316	47962247	47994075	-2.43161	8.33272	-14.6178	1.32e-09	9.86e-08	12.5133	-1.29204	5.25483	-3.20853	0.0297	0.242529	-3.53437	3513549	-2.00262	9.32359	-19.8918	8.34e-08	4.83e-06	8.89126	-1.95922	9.53404	-9.7771	3.77e-06	1.9e-05	4.49622	-1.86358	9.51876	-13.2956	6.19e-07	8.13e-06	6.60209	0	0	1	0	0	1	0	0	1
4877	10910	SUGT1	NM_006704	13	0	52125001	52160433	52125056	52159970	0.767054	10.1003	3.9271	0.00165	0.00811	-2.0114	-0.811445	10.4259	-3.24586	0.0286	0.239572	-3.49337	3490741	0.442856	9.34689	2.24602	0.0568	0.0822	-5.54663	0.251605	8.65808	2.64669	0.0262	0.0394	-4.92227	0.256848	10.3747	1.67098	0.131	0.17	-6.42126	1	0	0	0	1	0	0	1	0
74563	10257	ABCC4	NM_005845	13	1	94470090	94751683	94471829	94751568	-0.388139	8.0071	-2.38179	0.0327	0.103	-4.96599	-1.19099	5.52734	-4.7087	0.00786	0.160579	-2.07136	3521174	-0.648595	9.85317	-6.02055	0.000394	0.0011	-0.246823	-0.771054	9.74239	-6.13408	0.000159	0.000405	0.451286	-0.140989	9.10107	-2.25934	0.0522	0.0742	-5.54073	0	0	1	0	1	0	0	0	1
1241	328	APEX1	NM_001641	14	0	19993129	19995764	19993644	19995506	1.35927	11.5962	14.3538	1.66e-09	1.17e-07	12.2788	-1.05111	10.4039	-4.05679	0.0135	0.185495	-2.66134	3527493	1.56168	10.6431	12.1633	3.1e-06	3.12e-05	5.06031	1.96124	11.6101	19.9561	7.24e-09	3.52e-07	11.1372	1.11624	11.8202	19.7171	2.48e-08	1.39e-06	9.99272	1	0	0	1	0	0	1	0	0
1241	328	APEX1	NM_080648	14	0	19993129	19995764	19993644	19995506	1.35927	11.5962	14.3538	1.66e-09	1.17e-07	12.2788	-1.05111	10.4039	-4.05679	0.0135	0.185495	-2.66134	3527493	1.56168	10.6431	12.1633	3.1e-06	3.12e-05	5.06031	1.96124	11.6101	19.9561	7.24e-09	3.52e-07	11.1372	1.11624	11.8202	19.7171	2.48e-08	1.39e-06	9.99272	1	0	0	1	0	0	1	0	0
1241	328	APEX1	NM_080649	14	0	19993129	19995764	19993644	19995506	1.35927	11.5962	14.3538	1.66e-09	1.17e-07	12.2788	-1.05111	10.4039	-4.05679	0.0135	0.185495	-2.66134	3527493	1.56168	10.6431	12.1633	3.1e-06	3.12e-05	5.06031	1.96124	11.6101	19.9561	7.24e-09	3.52e-07	11.1372	1.11624	11.8202	19.7171	2.48e-08	1.39e-06	9.99272	1	0	0	1	0	0	1	0	0
5207	11198	SUPT16H	NM_007192	14	1	20889477	20922264	20890671	20921925	0.989832	10.9187	10.0446	1.33e-07	3.03e-06	7.75584	-1.00559	10.0778	-4.46363	0.00956	0.168696	-2.28528	3556323	1.23931	11.4903	10.8835	6.9e-06	5.21e-05	4.19048	1.52442	10.2321	15.7262	6.08e-08	1.15e-06	8.91431	1.23296	10.7293	19.2699	3e-08	1.52e-06	9.79758	1	0	0	1	0	0	1	0	0
17582	145581	LRFN5	NM_152447	14	0	41147093	41443497	41425578	41443127	0.102978	5.03243	1.73802	0.105	0.257	-6.03931	-2.15899	6.93679	-4.1828	0.0121	0.179868	-2.54199	3533811	0.0649607	7.34708	0.380249	0.714	0.753	-7.64829	0.073497	6.85872	0.454511	-1000	-1000	-1000	0.0383115	7.04805	0.255512	0.804	0.836	-7.73102	0	1	0	0	1	0	0	1	0
8840	9787	DLG7	NM_014750	14	1	54684600	54728148	54684821	54725649	1.23315	9.4455	9.88374	1.62e-07	3.55e-06	7.5565	-0.824125	11.093	-3.6341	0.0197	0.211302	-3.08106	3565663	1.05878	10.419	8.92758	2.8e-05	0.000136	2.6577	1.45667	8.96528	11.7074	8.08e-07	6.2e-06	6.15481	1.55008	9.96273	15.7719	1.55e-07	3.55e-06	8.07819	1	0	0	1	0	0	1	0	0
11026	5015	OTX2	NM_172337	14	1	56337179	56342097	56338205	56341926	0.019425	3.65348	0.319076	0.755	0.877	-7.44367	-2.86486	6.10364	-7.33254	0.00142	0.116313	-0.268804	3566176	0.216915	4.63157	0.834115	-1000	-1000	-1000	-0.474151	4.0266	-2.27877	-1000	-1000	-1000	-0.448723	4.46508	-1.22249	-1000	-1000	-1000	0	1	0	0	1	0	0	1	0
11026	5015	OTX2	NM_021728	14	1	56337179	56346936	56338205	56341926	0.019425	3.65348	0.319076	0.755	0.877	-7.44367	-2.86486	6.10364	-7.33254	0.00142	0.116313	-0.268804	3566176	0.216915	4.63157	0.834115	-1000	-1000	-1000	-0.474151	4.0266	-2.27877	-1000	-1000	-1000	-0.448723	4.46508	-1.22249	-1000	-1000	-1000	0	1	0	0	1	0	0	1	0
3274	2079	ERH	NM_004450	14	1	68916598	68934773	68917007	68934702	0.471162	12.5532	5.25048	0.000143	0.00099	0.497761	-1.07996	12.3672	-3.95697	0.0147	0.191279	-2.75774	3570049	0.766227	11.123	4.10608	0.00384	0.00773	-2.72815	1.26937	10.6973	8.01689	1.95e-05	6.91e-05	2.71843	0.258635	12.3713	4.14272	0.00291	0.00554	-2.55316	1	0	0	1	0	0	1	0	0
12825	81892	C14orf156	NM_031210	14	0	77244187	77253691	77244207	77253656	2.1133	11.1226	16.6599	2.5e-10	3.27e-08	14.1964	-0.935543	12.2039	-3.88018	0.0157	0.196003	-2.83303	3545525	2.02228	11.667	7.05288	0.00014	0.000477	0.888698	2.16256	11.2222	13.5284	2.29e-07	2.65e-06	7.50347	1.12341	12.0343	10.6389	3.66e-06	2.56e-05	4.68513	1	0	0	1	0	0	1	0	0
15783	145270	PRIMA1	NM_178013	14	1	93254396	93324518	93257542	93323816	-0.0981857	6.56768	-1.60937	0.131	0.302	-6.2299	-1.97016	4.68301	-3.77773	0.0173	0.202491	-2.93504	3577360	-0.504878	5.47795	-1.29263	-1000	-1000	-1000	0.050604	5.37598	0.280703	-1000	-1000	-1000	-0.795534	4.84766	-1.19606	-1000	-1000	-1000	0	1	0	0	1	0	0	1	0
18185	256646	NUT	NM_175741	15	0	32425357	32437220	32425512	32436983	-0.160205	7.70806	-1.39648	0.185	0.384	-6.52288	-1.95727	3.22267	-3.19944	0.03	0.243251	-3.54439	3588125	-0.940031	3.76675	-2.13572	-1000	-1000	-1000	0.496754	3.64887	0.74055	-1000	-1000	-1000	0.445603	3.5113	0.794637	-1000	-1000	-1000	0	1	0	0	1	0	0	1	0
99775	80119	C15orf20	NM_025049	15	1	62894887	62904890	62895549	62903586	0.701048	7.64505	6.58865	1.52e-05	0.000146	2.82282	-1.57532	11.366	-4.14752	0.0125	0.181324	-2.57514	3629272	0.35686	8.33964	0.983382	0.356	0.414	-7.21508	0.0711715	9.20399	0.49138	0.635	0.677	-7.66974	0.478122	8.28985	2.80658	0.0219	0.0337	-4.6658	0	1	0	1	0	0	0	1	0
32381	55055	ZWILCH	NM_017975	15	0	64584484	64628869	64584730	64626070	1.07251	8.86931	12.6194	8.3e-09	3.68e-07	10.6285	-0.976522	10.1979	-4.17347	0.0122	0.180116	-2.55074	3598721	1.05206	9.60003	9.68224	1.58e-05	9.13e-05	3.28191	1.28129	7.40115	7.93276	2.13e-05	7.41e-05	2.62588	1.27274	9.0215	17.4725	6.71e-08	2.21e-06	8.95997	1	0	0	1	0	0	1	0	0
5610	51728	POLR3K	NM_016310	16	1	36999	43624	37429	43585	1.59863	10.1179	18.4533	6.72e-11	1.41e-08	15.5089	-0.915862	10.4682	-3.67554	0.019	0.208769	-3.03856	3674840	1.23624	10.5254	6.19794	0.000327	0.000944	-0.0423612	1.55258	10.6783	15.9678	5.31e-08	1.07e-06	9.05726	0.894499	11.6104	14.108	3.84e-07	6.17e-06	7.11481	1	0	0	1	0	0	1	0	0
11592	79622	C16orf33	NM_024571	16	0	43016	47442	43989	47142	0.385797	10.7114	5.16466	0.000166	0.00113	0.340569	-0.819016	10.1914	-3.6358	0.0197	0.211252	-3.07931	3642572	0.130514	9.95021	0.868831	0.412	0.469	-7.3227	0.51261	9.91538	6.9302	6.24e-05	0.000183	1.46224	-0.178619	11.5262	-2.73323	0.0246	0.0376	-4.78423	1	0	0	0	0	1	0	1	0
3343	4716	NDUFB10	NM_004548	16	0	1949532	1951976	1949626	1951907	0.80804	10.4803	8.20894	1.39e-06	2.01e-05	5.31541	-0.739569	12.2877	-3.11745	0.0326	0.249919	-3.63536	3644220	0.719101	9.56942	4.79158	0.0016	0.00362	-1.78012	1.24122	10.04	8.1836	1.65e-05	6.07e-05	2.89961	0.650617	11.13	7.7573	4.16e-05	0.000151	2.04399	1	0	0	1	0	0	1	0	0
41052	26156	RSL1D1	NM_015659	16	1	11838711	11852895	11839144	11852869	1.2865	11.1253	11.4832	2.65e-08	8.82e-07	9.43021	-1.13405	11.1585	-4.50852	0.00922	0.166708	-2.2454	3680583	1.26829	11.8848	12.2718	2.91e-06	2.98e-05	5.12999	1.94896	10.2785	25.8941	6.91e-10	1.41e-07	13.513	1.04954	11.7196	15.2613	2.03e-07	4.21e-06	7.79401	1	0	0	1	0	0	1	0	0
31098	5073	PARN	NM_002582	16	1	14437059	14631539	14438074	14631482	-0.117643	9.61556	-1.59682	0.134	0.306	-6.24797	-0.799948	8.6665	-3.4872	0.0226	0.220759	-3.23404	3681377	-0.382362	11.8376	-3.65414	0.00711	0.0132	-3.38814	-0.258026	11.3078	-2.71839	0.0233	0.0354	-4.80312	-0.0312625	10.8908	-0.44775	0.666	0.711	-7.65668	0	0	1	0	1	0	0	0	1
3639	2521	FUS	NM_004960	16	0	31098953	31110597	31099036	31110259	0.843127	10.4455	9.00269	4.83e-07	8.51e-06	6.41664	-1.50099	11.2922	-5.4784	0.00445	0.14111	-1.45633	3656904	0.566727	12.2658	5.05424	0.00117	0.00276	-1.43464	0.459637	13.3507	5.18069	0.000546	0.0012	-0.871171	0.602275	12.1408	9.10438	1.23e-05	6.04e-05	3.367	1	0	0	1	0	0	1	0	0
113767	64146	PDF	NM_022341	16	1	67920024	67921998	67920425	67921973	1.54411	8.98038	13.2615	4.48e-09	2.39e-07	11.263	-0.932758	10.4923	-3.85273	0.0161	0.197406	-2.86019	3696524	1.0645	10.2474	9.17417	2.31e-05	0.000119	2.86662	1.61928	11.0103	11.7172	8.02e-07	6.17e-06	6.16264	1.07454	10.8023	10.8792	3.07e-06	2.29e-05	4.87596	1	0	0	1	0	0	1	0	0
13018	84342	COG8	NM_032382	16	1	67920024	67931013	67922242	67930955	1.54411	8.98038	13.2615	4.48e-09	2.39e-07	11.263	-0.932758	10.4923	-3.85273	0.0161	0.197406	-2.86019	3696524	1.0645	10.2474	9.17417	2.31e-05	0.000119	2.86662	1.61928	11.0103	11.7172	8.02e-07	6.17e-06	6.16264	1.07454	10.8023	10.8792	3.07e-06	2.29e-05	4.87596	1	0	0	1	0	0	1	0	0
31924	28987	NOB1	NM_014062	16	1	68333275	68346329	68333735	68346313	1.34096	9.73891	13.5371	3.46e-09	1.99e-07	11.5266	-0.951191	8.81446	-4.13109	0.0126	0.182756	-2.59065	3696697	0.933823	9.57184	4.03492	0.00423	0.00838	-2.83031	1.83718	9.42579	20.1535	6.63e-09	3.44e-07	11.2284	1.17573	10.4355	13.6322	5.06e-07	7.22e-06	6.81818	1	0	0	1	0	0	1	0	0
69193	50628	GEMIN4	NM_015721	17	1	594608	602149	594855	602131	1.78885	7.90432	14.6868	1.24e-09	9.48e-08	12.5738	-0.872224	9.91736	-3.82817	0.0165	0.199321	-2.8846	3739812	1.64614	8.70613	12.7632	2.19e-06	2.46e-05	5.43799	2.02803	8.12596	14.4353	1.3e-07	1.81e-06	8.11136	1.76541	8.86811	22.1474	9.51e-09	9.13e-07	10.9734	1	0	0	1	0	0	1	0	0
5576	55720	TSR1	NM_018128	17	1	2172741	2187427	2174239	2186470	2.52425	8.33142	13.1469	4.99e-09	2.55e-07	11.1518	-1.26605	9.92404	-5.25614	0.00521	0.14698	-1.62552	3740998	2.18481	10.0438	21.8362	4.16e-08	3.86e-06	9.59774	2.10259	9.27145	20.6296	5.38e-09	3.11e-07	11.4442	2.04991	9.60904	26.1944	2.37e-09	5.71e-07	12.3575	1	0	0	1	0	0	1	0	0
40954	10514	MYBBP1A	NM_014520	17	1	4388949	4405392	4389458	4405367	2.56045	7.49063	21.647	8.48e-12	4.29e-09	17.5382	-1.66165	8.03697	-5.53037	0.00429	0.14111	-1.41771	3742130	2.4397	9.53867	18.1868	1.62e-07	6.35e-06	8.20347	2.73721	10.5504	27.4376	4.09e-10	1.15e-07	14.0278	2.42767	9.28843	27.2194	1.72e-09	5.71e-07	12.6674	1	0	0	1	0	0	1	0	0
8664	27043	PELP1	NM_014389	17	1	4521482	4554154	4521482	4554154	0.806879	8.39568	7.25223	5.48e-06	6.2e-05	3.88538	-0.914147	9.53346	-3.4252	0.024	0.224653	-3.29972	3742236	1.21012	8.80189	9.76223	1.49e-05	8.79e-05	3.34552	1.25251	9.88472	12.7599	3.82e-07	3.71e-06	6.95669	1.61534	9.22189	14.9582	2.39e-07	4.63e-06	7.62069	1	0	0	1	0	0	1	0	0
56235	56919	DHX33	NM_020162	17	1	5286314	5312904	5288248	5312902	2.33513	9.46075	31.1313	7.21e-14	4.78e-10	21.9583	-1.26057	9.32242	-5.40888	0.00467	0.14327	-1.50855	3742727	2.23095	9.20887	22.4717	3.36e-08	3.59e-06	9.81276	2.87431	8.88173	22.7654	2.21e-09	2.17e-07	12.3489	2.35308	8.55809	20.5343	1.78e-08	1.16e-06	10.337	1	0	0	1	0	0	1	0	0
41683	84817	TXNL5	NM_032731	17	0	6485050	6487341	6485126	6487062	1.11291	10.7194	14.2129	1.88e-09	1.27e-07	12.152	-0.862612	13.1737	-3.75972	0.0175	0.203444	-2.95316	3707990	0.781079	8.70835	7.43161	9.86e-05	0.000361	1.27431	0.596264	8.53634	3.22941	0.0101	0.0165	-3.94906	0.478691	11.0254	7.42013	5.79e-05	0.000196	1.68437	1	0	0	1	0	0	1	0	0
460	7157	TP53	NM_000546	17	1	7512464	7531641	7513651	7520636	0.278113	9.04202	2.2285	0.0436	0.13	-5.23655	-1.16878	7.80664	-5.14883	0.00563	0.150631	-1.70957	3743906	-0.46672	10.8542	-4.08147	0.00397	0.00794	-2.76341	0.0998515	10.7332	1.19694	0.261	0.31	-7.0648	0.183374	10.6336	2.38032	0.0431	0.0624	-5.34986	0	1	0	0	1	0	0	0	1
5970	5198	PFAS	NM_012393	17	0	8093361	8114527	8097980	8113306	2.75479	9.2971	20.9365	1.31e-11	5.55e-09	17.1168	-1.12577	6.96438	-4.76639	0.00752	0.159178	-2.02234	3709540	2.22362	9.43337	20.2215	7.38e-08	4.53e-06	9.01654	2.44186	10.116	24.8332	1.01e-09	1.53e-07	13.1375	2.34539	9.31877	24.4825	4.15e-09	6.25e-07	11.8054	1	0	0	1	0	0	1	0	0
12119	7566	ZNF18	NM_144680	17	1	11821486	11841413	11821998	11836870	-0.238753	7.79964	-3.06551	0.00878	0.0342	-3.68852	-1.19584	8.65047	-5.33349	0.00493	0.146408	-1.56589	3745781	-0.587072	9.23308	-5.87618	0.00046	0.00125	-0.416234	-0.212436	9.26998	-2.5223	0.0322	0.0475	-5.12792	-0.373173	8.37887	-4.95073	0.000969	0.00213	-1.37264	0	0	1	0	0	1	0	0	1
42965	201161	PRR6	NM_181716	17	1	16186573	16197536	16186855	16197474	1.7769	8.74438	15.9895	4.22e-10	4.58e-08	13.6677	-1.11993	7.46524	-3.22554	0.0292	0.241665	-3.51565	3747199	1.38427	9.38959	13.6776	1.32e-06	1.84e-05	5.98107	1.34225	10.2492	15.5771	6.61e-08	1.18e-06	8.82502	0.699509	10.5736	8.10261	3e-05	0.000117	2.39989	1	0	0	1	0	0	1	0	0
1707	3837	KPNB1	NM_002265	17	0	43082273	43116002	43082609	43114768	0.470387	9.96964	4.71325	0.000376	0.00227	-0.500466	-1.07778	11.8951	-4.2783	0.0111	0.176231	-2.45327	3724782	0.180271	12.3386	1.63972	0.142	0.184	-6.42978	0.606802	11.2537	6.08394	0.000169	0.000428	0.384842	0.320687	11.5461	4.41098	0.002	0.004	-2.15131	1	0	0	1	0	0	0	1	0
1980	5245	PHB	NM_002634	17	1	44836418	44847240	44837352	44845624	2.19334	10.3837	15.4356	6.61e-10	6.16e-08	13.2139	-1.04329	10.6243	-3.88559	0.0157	0.195876	-2.8277	3761806	2.35964	11.4058	15.5677	5.11e-07	1.09e-05	6.99513	2.55955	11.2612	32.6657	8.39e-11	1.01e-07	15.5373	1.50382	12.124	15.9561	1.41e-07	3.36e-06	8.1784	1	0	0	1	0	0	1	0	0
75056	51747	CROP	NM_006107	17	0	46151975	46185068	46152092	46183020	0.285647	9.60248	2.00227	0.066	0.18	-5.6202	-1.15921	11.0027	-4.99575	0.00631	0.154131	-1.83225	3726772	-0.232976	11.4904	-2.11219	0.0696	0.0983	-5.74881	0.205052	12.2874	1.65956	0.131	0.167	-6.46872	0.408583	10.7645	4.93896	0.000984	0.00216	-1.38918	0	1	0	1	0	0	0	1	0
41351	57003	CCDC47	NM_020198	17	1	59176342	59204667	59177972	59197266	1.13506	9.06319	8.46899	9.76e-07	1.5e-05	5.68436	-0.766252	11.1792	-3.11964	0.0325	0.249789	-3.63291	3766334	0.475031	11.3447	4.22026	0.00331	0.00677	-2.56566	0.805081	11.0352	6.83369	6.96e-05	0.0002	1.34398	0.665195	10.6759	6.29046	0.000191	0.000526	0.384023	1	0	0	1	0	0	1	0	0
49137	11325	DDX42	NM_007372	17	0	59205298	59250407	59218141	59249489	0.303532	8.66693	1.97067	0.0698	0.188	-5.67208	-1.23495	8.59355	-3.62018	0.02	0.212544	-3.0954	3730899	-0.178119	11.6883	-1.54397	0.163	0.208	-6.5587	0.425183	11.0552	3.37183	0.00802	0.0134	-3.71169	0.11427	10.9314	1.72325	0.121	0.158	-6.34751	1	0	0	0	1	0	0	1	0
49137	11325	DDX42	NM_203499	17	0	59205298	59250407	59218141	59249489	0.303532	8.66693	1.97067	0.0698	0.188	-5.67208	-1.23495	8.59355	-3.62018	0.02	0.212544	-3.0954	3730899	-0.178119	11.6883	-1.54397	0.163	0.208	-6.5587	0.425183	11.0552	3.37183	0.00802	0.0134	-3.71169	0.11427	10.9314	1.72325	0.121	0.158	-6.34751	1	0	0	0	1	0	0	1	0
32264	25926	NOL11	NM_015462	17	0	63144522	63170727	63144525	63170436	1.54877	9.82434	13.2272	4.62e-09	2.43e-07	11.2298	-0.874021	9.99073	-3.7234	0.0181	0.206404	-2.98986	3732373	1.38533	10.193	10.9927	6.42e-06	5e-05	4.26835	1.16589	8.84014	10.7576	1.67e-06	1.03e-05	5.37195	1.27525	9.96053	21.8329	1.07e-08	9.43e-07	10.8536	1	0	0	1	0	0	1	0	0
27844	201292	TRIM65	NM_173547	17	1	71396637	71404648	71398454	71404612	-0.277131	5.28992	-3.74209	0.00235	0.011	-2.37221	-0.70603	5.95147	-3.15699	0.0313	0.246836	-3.59135	3771091	0.574007	9.34231	2.94554	0.0197	0.0325	-4.46672	0.772148	10.4432	8.811	8.99e-06	3.7e-05	3.55634	0.887467	9.35273	6.63135	0.000131	0.000385	0.792724	1	0	0	1	0	0	1	0	0
7559	6860	SYT4	NM_020783	18	1	39101854	39111341	39104303	39111243	-0.0372886	6.17371	-0.551884	0.59	0.774	-7.33666	-2.92198	4.8987	-3.68116	0.0189	0.208676	-3.03282	3805614	-0.045809	6.79236	-0.145751	-1000	-1000	-1000	-0.380682	6.60126	-1.30429	-1000	-1000	-1000	0.518726	6.36445	1.43635	-1000	-1000	-1000	0	1	0	0	1	0	0	1	0
88883	5366	PMAIP1	NM_021127	18	0	55718216	55722516	55718389	55720964	-0.244926	9.80896	-0.90195	0.383	0.609	-7.07493	-1.8101	10.7577	-4.47474	0.00948	0.167847	-2.27538	3790704	-0.466719	10.82	-1.923	0.0928	0.127	-6.02884	0.643535	9.54548	5.06488	0.000639	0.00138	-1.04045	0.0315693	11.1569	0.253323	0.806	0.837	-7.73163	1	0	0	0	1	0	0	1	0
17644	201456	FBXO15	NM_152676	18	1	69891585	69965928	69891675	69954079	0.0258463	6.1366	0.363069	0.722	0.857	-7.42773	-1.06831	6.50587	-4.15101	0.0124	0.181227	-2.57185	3813198	0.588911	4.44441	2.01359	-1000	-1000	-1000	0.0590108	3.79343	0.155687	-1000	-1000	-1000	0.109338	4.9241	0.370955	-1000	-1000	-1000	0	1	0	0	1	0	0	1	0
6350	55702	CCDC94	NM_018074	19	0	4198107	4220082	4198143	4219692	0.0599611	8.06436	0.707772	0.491	0.701	-7.23454	-0.847555	7.22533	-3.56548	0.021	0.214785	-3.15206	3817400	-0.189925	8.50782	-1.90913	0.0948	0.129	-6.04903	-0.169051	9.11585	-2.19829	0.055	0.0771	-5.65366	-0.0428108	9.86421	-0.668766	0.522	0.575	-7.52397	0	1	0	0	1	0	0	1	0
105898	163154	MGC24975	NM_153359	19	1	5733970	5735609	5733988	5735250	0.493963	6.84717	4.57121	0.000489	0.00285	-0.769673	-0.888958	3.91073	-3.4984	0.0224	0.219891	-3.22224	3847408	-0.259407	8.3361	-0.808191	0.444	0.499	-7.37525	-0.0716222	8.58829	-0.22819	0.825	0.85	-7.77293	-0.0394863	8.04587	-0.126775	0.902	0.919	-7.75837	0	1	0	0	1	0	0	1	0
9253	50509	COL5A3	NM_015719	19	1	9931236	9982146	9932086	9982060	-0.0903842	6.50814	-1.05998	0.308	0.535	-6.92006	-2.38853	4.6919	-5.79072	0.0036	0.137096	-1.22935	3849923	-0.248561	7.58326	-0.743731	0.48	0.533	-7.4276	-0.292891	10.4961	-1.72904	0.117	0.152	-6.36952	-0.615439	8.29517	-6.45999	0.000158	0.00045	0.589111	0	1	0	0	0	1	0	1	0
41062	50700	RDH8	NM_015725	19	0	9984924	9993952	9985173	9993424	-0.130879	6.3746	-1.44297	0.172	0.366	-6.46145	-1.13139	3.96516	-3.95581	0.0147	0.191364	-2.75886	3820217	0.035918	6.43892	0.0966767	-1000	-1000	-1000	0.108982	6.82769	0.350149	-1000	-1000	-1000	0.242455	6.07419	0.628489	-1000	-1000	-1000	0	1	0	0	1	0	0	1	0
7785	3609	ILF3	NM_012218	19	0	10625987	10664092	10642281	10660987	1.9352	9.34821	13.0974	5.23e-09	2.65e-07	11.1036	-0.98345	10.3239	-3.71174	0.0183	0.207393	-3.00169	3820663	1.04928	11.058	10.2285	1.07e-05	6.97e-05	3.70718	1.16526	12.0583	13.6517	2.12e-07	2.51e-06	7.5884	1.18997	10.6808	17.4395	6.82e-08	2.22e-06	8.9437	1	0	0	1	0	0	1	0	0
18487	126074	C19orf39	NM_175871	19	0	11346382	11348626	11346419	11347691	-0.13603	7.07095	-1.68952	0.114	0.273	-6.11228	-0.917714	8.58993	-3.62351	0.0199	0.212234	-3.09196	3821183	-0.341465	7.83412	-2.56299	0.0351	0.0538	-5.05957	-0.617367	9.08141	-6.46031	0.000107	0.000289	0.875428	-0.557123	9.13745	-6.86307	0.000102	0.000313	1.0623	0	0	1	0	0	1	0	1	0
1099	2091	FBL	NM_001436	19	1	45016937	45028812	45017017	45028779	1.93178	11.7356	18.5405	6.32e-11	1.36e-08	15.5693	-0.829163	14.7552	-3.64407	0.0195	0.210906	-3.0708	3862167	1.79504	11.5966	12.6186	2.37e-06	2.6e-05	5.34858	2.20591	12.3567	27.6985	3.75e-10	1.15e-07	14.1114	1.15279	12.4685	18.1182	4.98e-08	1.93e-06	9.27117	1	0	0	1	0	0	1	0	0
8306	7733	ZNF180	NM_013256	19	1	49671700	49696394	49672458	49696131	-0.0779159	5.81844	-1.02651	0.323	0.55	-6.95466	-1.03956	6.92326	-4.23041	0.0116	0.178429	-2.49758	3864921	-0.409167	9.04907	-0.901376	0.395	0.454	-7.29321	-0.0467885	11.3387	-0.383035	0.71	0.747	-7.7211	-0.802159	8.70775	-3.48339	0.00767	0.0132	-3.57784	0	1	0	0	0	1	0	1	0
101105	10452	TOMM40	NM_006114	19	0	50086333	50098774	50086512	50098265	1.77259	9.12247	14.5607	1.38e-09	1.01e-07	12.4629	-0.946994	9.90465	-4.1465	0.0125	0.181328	-2.5761	3835855	2.34775	10.2122	21.2304	5.13e-08	4e-06	9.38575	2.47854	10.7017	21.0996	4.39e-09	2.79e-07	11.652	1.93083	10.5903	29.4609	8.9e-10	5.25e-07	13.2969	1	0	0	1	0	0	1	0	0
17107	10849	CD3EAP	NM_012099	19	0	50601306	50605863	50601794	50604598	2.87974	8.3722	19.67	2.94e-11	8.51e-09	16.3245	-2.04808	8.68277	-6.01567	0.0031	0.131708	-1.07324	3836243	2.10707	9.04597	12.3155	2.83e-06	2.94e-05	5.15788	2.46398	9.3879	22.5728	2.39e-09	2.21e-07	12.2713	2.06781	8.99741	12.56	9.79e-07	1.09e-05	6.11065	1	0	0	1	0	0	1	0	0
3308	3171	FOXA3	NM_004497	19	0	51059357	51068893	51059554	51068155	-0.0895883	6.07354	-1.06455	0.306	0.532	-6.91527	-1.30296	9.01139	-4.37484	0.0103	0.172128	-2.36509	3836534	-0.91618	3.76655	-1.29485	-1000	-1000	-1000	-0.796718	4.61814	-1.55807	-1000	-1000	-1000	0.311279	4.26948	0.441286	-1000	-1000	-1000	0	1	0	0	1	0	0	1	0
21155	6510	SLC1A5	NM_005628	19	1	51969981	51983652	51970606	51983061	1.20291	8.70407	10.8935	5.04e-08	1.42e-06	8.76667	-1.20566	8.62722	-4.96988	0.00643	0.155141	-1.85331	3866276	1.42827	9.40763	8.99434	2.66e-05	0.000131	2.71475	1.58525	10.4036	19.1731	1.04e-08	4.34e-07	10.7659	1.17817	7.61589	11.6603	1.77e-06	1.58e-05	5.47049	1	0	0	1	0	0	1	0	0
5127	11133	KPTN	NM_007059	19	1	52670211	52679332	52670484	52679228	0.0969689	7.5866	1.01719	0.327	0.554	-6.96412	-1.2076	7.02831	-4.27876	0.0111	0.176231	-2.45285	3866579	0.587763	7.39699	3.08916	0.016	0.027	-4.24502	0.52067	8.18422	6.45796	0.000108	0.00029	0.872419	0.277595	8.82279	3.78378	0.0049	0.00882	-3.10507	1	0	0	1	0	0	1	0	0
6644	83743	GRWD1	NM_031485	19	0	53640873	53648965	53641074	53648093	0.762355	8.67455	9.56807	2.37e-07	4.8e-06	7.15757	-1.11008	9.6739	-4.78349	0.00742	0.158798	-2.0079	3837796	1.27794	10.1986	10.2983	1.02e-05	6.74e-05	3.76	1.20162	10.2184	12.7182	3.93e-07	3.77e-06	6.92608	1.10337	10.189	11.3255	2.23e-06	1.84e-05	5.22032	1	0	0	1	0	0	1	0	0
19662	8463	TEAD2	NM_003598	19	1	54535668	54557525	54536392	54555143	0.180415	4.87291	2.10905	0.0543	0.155	-5.44166	-0.800415	7.0765	-3.57014	0.0209	0.214373	-3.14721	3867796	0.14862	6.74167	0.620114	-1000	-1000	-1000	-0.0435743	7.41237	-0.226409	0.826	0.85	-7.77338	0.0157047	6.6723	0.0826815	-1000	-1000	-1000	0	1	0	0	1	0	0	1	0
56674	27120	DKKL1	NM_014419	19	0	54558853	54570182	54559067	54570096	-0.00286536	6.57666	-0.0244386	0.981	0.992	-7.49769	-1.69615	4.73577	-3.64007	0.0196	0.210936	-3.07492	3838425	-0.368527	5.45655	-0.935821	-1000	-1000	-1000	-0.004311	6.45084	-0.0267925	-1000	-1000	-1000	-0.316653	5.87615	-0.953527	-1000	-1000	-1000	0	1	0	0	1	0	0	1	0
56676	27338	UBE2S	NM_014501	19	1	60604461	60611136	60604615	60610768	1.98289	10.851	15.9991	4.19e-10	4.55e-08	13.6755	-0.952647	12.2433	-3.41949	0.0241	0.22514	-3.3058	3871445	1.75052	8.53052	10.8914	6.86e-06	5.2e-05	4.19608	1.69372	9.3893	9.39454	5.27e-06	2.47e-05	4.13379	1.1688	10.9775	19.6893	2.51e-08	1.39e-06	9.98073	1	0	0	1	0	0	1	0	0
64631	90233	ZNF551	NM_138347	19	0	62885216	62892978	62885391	62891467	0.184912	5.56094	1.66415	0.119	0.282	-6.14992	-1.76646	8.16309	-4.59556	0.0086	0.16415	-2.16897	3843463	-1.44968	9.1945	-9.91715	1.34e-05	8.13e-05	3.46739	-1.43337	9.058	-12.1812	5.73e-07	4.87e-06	6.52383	-0.738577	8.21051	-3.20635	0.0117	0.0193	-4.02068	0	0	1	0	0	1	0	0	1
9240	27111	SDCBP2	NM_080489	20	1	1238622	1257825	1239084	1242111	-0.0800314	7.07674	-0.947823	0.36	0.587	-7.03221	-0.844663	6.81687	-3.53315	0.0217	0.216866	-3.18579	3894545	-0.552847	7.13891	-2.98003	0.0188	0.0311	-4.41338	-0.194346	7.43127	-0.952363	0.365	0.416	-7.32289	-0.181064	7.19641	-1.52914	0.163	0.206	-6.6154	0	1	0	0	1	0	0	0	1
10485	56265	CPXM1	NM_019609	20	1	2722715	2729281	2722835	2729217	-0.0544365	7.72591	-0.585503	0.568	0.758	-7.31666	-2.23393	7.09471	-9.55666	0.000483	0.10927	0.758396	3895118	-0.633154	8.88187	-4.88705	0.00143	0.00327	-1.6534	-0.523921	10.2719	-6.5773	9.36e-05	0.000257	1.02414	-0.630193	9.47145	-7.49139	5.39e-05	0.000185	1.7614	0	0	1	0	0	1	0	0	1
926	650	BMP2	NM_001200	20	0	6696744	6708909	6698773	6707735	-0.0451139	5.10957	-0.58685	0.567	0.757	-7.31583	-2.49841	7.86122	-4.74025	0.00767	0.16038	-2.04449	3875423	-0.109769	6.69325	-0.18641	-1000	-1000	-1000	0.41735	6.9976	1.15228	0.278	0.327	-7.11526	-0.03402	6.32451	-0.0492932	-1000	-1000	-1000	0	1	0	0	1	0	0	1	0
44516	9837	GINS1	NM_021067	20	0	25336320	25375700	25336456	25374626	1.8078	9.23913	21.2491	1.08e-11	4.92e-09	17.3042	-0.892507	9.76958	-3.77633	0.0173	0.202491	-2.93645	3880827	1.85965	9.95603	17.3967	2.25e-07	7.17e-06	7.85992	2.12879	8.64406	20.7044	5.2e-09	3.11e-07	11.4776	1.86642	9.12916	15.674	1.63e-07	3.66e-06	8.02444	1	0	0	1	0	0	1	0	0
34993	10137	RBM12	NM_006047	20	1	33700296	33716251	33703859	33706657	0.97276	7.56922	10.5952	7.04e-08	1.84e-06	8.41917	-0.983584	9.48534	-3.58109	0.0207	0.213546	-3.13583	3904119	-0.153469	10.7744	-1.16916	0.278	0.333	-7.01935	0.14285	11.2841	1.57868	0.148	0.187	-6.58142	0.056425	11.2418	0.654613	0.53	0.583	-7.53392	0	1	0	0	1	0	0	1	0
34993	10137	RBM12	NM_152838	20	1	33700296	33716251	33703859	33706657	0.97276	7.56922	10.5952	7.04e-08	1.84e-06	8.41917	-0.983584	9.48534	-3.58109	0.0207	0.213546	-3.13583	3904119	-0.153469	10.7744	-1.16916	0.278	0.333	-7.01935	0.14285	11.2841	1.57868	0.148	0.187	-6.58142	0.056425	11.2418	0.654613	0.53	0.583	-7.53392	0	1	0	0	1	0	0	1	0
110783	6431	SFRS6	NM_006275	20	0	41519931	41525654	41520087	41523116	0.339624	10.6026	3.63934	0.00287	0.0131	-2.57288	-1.20842	12.7379	-5.22855	0.00532	0.148093	-1.64698	3747324	-0.295276	7.91107	-2.86969	0.0221	0.0358	-4.58414	-0.223197	7.33563	-1.32692	0.217	0.262	-6.91014	0.216914	11.7345	3.24621	0.011	0.0183	-3.95666	0	1	0	1	0	0	0	0	1
10929	58494	JAM2	NM_021219	21	0	25933459	26009105	25934004	26008854	-0.190281	6.72305	-2.17795	0.0479	0.14	-5.32402	-2.17931	5.53002	-6.44921	0.00236	0.123557	-0.788712	3916527	-0.410864	5.87763	-1.49736	-1000	-1000	-1000	-0.088474	5.28462	-0.586924	-1000	-1000	-1000	-0.0152987	6.37886	-0.0473678	-1000	-1000	-1000	0	1	0	0	1	0	0	1	0
637	2618	GART	NM_000819	21	1	33798143	33836285	33798300	33833490	1.57725	9.18031	16.5233	2.78e-10	3.46e-08	14.0904	-1.3043	8.22141	-5.28176	0.00512	0.14698	-1.60568	3929721	1.27619	11.4634	12.8071	2.13e-06	2.42e-05	5.46495	1.5514	10.6746	18.1587	1.69e-08	5.59e-07	10.2597	1.42805	10.84	22.3019	8.98e-09	8.95e-07	11.0315	1	0	0	1	0	0	1	0	0
637	2618	GART	NM_175085	21	1	33818186	33836285	33818941	33833490	1.57725	9.18031	16.5233	2.78e-10	3.46e-08	14.0904	-1.10712	9.9532	-4.62128	0.00843	0.163992	-2.14662	3929721	1.27619	11.4634	12.8071	2.13e-06	2.42e-05	5.46495	1.5514	10.6746	18.1587	1.69e-08	5.59e-07	10.2597	1.42805	10.84	22.3019	8.98e-09	8.95e-07	11.0315	1	0	0	1	0	0	1	0	0
32816	27440	CECR5	NM_033070	22	1	15998410	16020168	15998910	16020140	2.09512	9.46308	20.234	2.04e-11	7.15e-09	16.6841	-0.898311	10.6706	-4.01417	0.014	0.188222	-2.70229	3951732	1.8979	9.87753	16.4244	3.45e-07	8.76e-06	7.41306	1.94829	10.0776	18.9031	1.18e-08	4.72e-07	10.634	1.51349	10.0443	14.0261	4.02e-07	6.34e-06	7.06444	1	0	0	1	0	0	1	0	0
21600	5902	RANBP1	NM_002882	22	0	18485023	18494703	18485172	18494574	2.21251	11.6509	14.6705	1.26e-09	9.53e-08	12.5596	-0.867618	14.0018	-3.50388	0.0223	0.219392	-3.21648	3937228	2.62633	10.6179	15.5412	5.18e-07	1.1e-05	6.98179	2.83754	10.1363	13.4691	2.38e-07	2.71e-06	7.46236	2.1702	10.8688	24.711	3.84e-09	6.25e-07	11.8818	1	0	0	1	0	0	1	0	0
57149	83606	C22orf13	NM_031444	22	1	23266409	23281274	23268973	23280958	-0.742885	9.80497	-6.63962	1.4e-05	0.000136	2.90655	-0.991844	5.72598	-3.743	0.0178	0.204695	-2.97003	3955327	-1.34248	10.8943	-11.7447	3.99e-06	3.65e-05	4.78585	-0.504075	11.6632	-3.79117	0.00413	0.00735	-3.02045	-0.675282	10.9219	-5.65728	0.0004	0.000981	-0.415407	0	0	1	0	0	1	0	0	1
3078	6634	SNRPD3	NM_004175	22	0	23281617	23298508	23283642	23297944	0.796745	11.4334	10.1208	1.22e-07	2.82e-06	7.8494	-0.862522	13.4086	-3.62682	0.0198	0.212012	-3.08855	3940185	0.593897	12.6548	4.16649	0.00355	0.0072	-2.64195	1.25524	11.6417	15.3938	7.34e-08	1.27e-06	8.71405	0.367732	12.8068	6.05326	0.00025	0.000662	0.0908038	1	0	0	1	0	0	1	0	0
32318	51537	MTP18	NM_016498	22	0	29151719	29155040	29151867	29154520	1.05912	8.65517	5.67162	6.87e-05	0.00053	1.25544	-1.15773	9.56803	-5.03996	0.00611	0.153263	-1.79648	3942384	1.27984	8.0337	7.13522	0.00013	0.000448	0.973867	0.438443	8.51682	3.50655	0.00647	0.011	-3.48817	0.815056	9.6567	6.09078	0.00024	0.000639	0.137685	1	0	0	1	0	0	1	0	0
32318	51537	MTP18	NM_001003704	22	0	29151719	29155040	29151867	29154660	1.05912	8.65517	5.67162	6.87e-05	0.00053	1.25544	-1.15773	9.56803	-5.03996	0.00611	0.153263	-1.79648	3942384	1.27984	8.0337	7.13522	0.00013	0.000448	0.973867	0.438443	8.51682	3.50655	0.00647	0.011	-3.48817	0.815056	9.6567	6.09078	0.00024	0.000639	0.137685	1	0	0	1	0	0	1	0	0
5984	23481	PES1	NM_014303	22	1	29302612	29317893	29303032	29317819	1.53709	9.42384	10.2273	1.08e-07	2.57e-06	7.97924	-1.24745	7.00344	-4.13789	0.0126	0.182219	-2.58422	3957445	1.9798	9.7356	20.9483	5.67e-08	4.13e-06	9.28461	2.01272	9.79499	18.103	1.73e-08	5.65e-07	10.2311	1.78141	10.1649	20.3323	1.93e-08	1.21e-06	10.2533	1	0	0	1	0	0	1	0	0
11800	80020	FOXRED2	NM_024955	22	1	35214247	35233014	35216000	35232414	0.866854	7.93005	12.3266	1.11e-08	4.54e-07	10.3293	-0.918509	7.76382	-3.97434	0.0145	0.190312	-2.74085	3959613	1.7021	8.05904	10.409	9.48e-06	6.4e-05	3.84316	1.70922	7.95088	15.6803	6.24e-08	1.15e-06	8.88693	1.50777	8.08263	12.5572	9.8e-07	1.09e-05	6.10875	1	0	0	1	0	0	1	0	0
3672	4809	NHP2L1	NM_005008	22	1	40399883	40408501	40400882	40408307	1.27909	11.484	20.235	2.04e-11	7.15e-09	16.6848	-0.951674	10.3706	-3.77389	0.0173	0.202729	-2.93889	3962054	1.22254	11.5297	9.3878	1.97e-05	0.000107	3.04367	1.57358	10.6393	18.4787	1.44e-08	5.2e-07	10.4226	0.71637	12.0491	10.178	5.19e-06	3.25e-05	4.30787	1	0	0	1	0	0	1	0	0
3672	4809	NHP2L1	NM_001003796	22	1	40399883	40414858	40400882	40414745	1.27909	11.484	20.235	2.04e-11	7.15e-09	16.6848	-0.951674	10.3706	-3.77389	0.0173	0.202729	-2.93889	3962054	1.22254	11.5297	9.3878	1.97e-05	0.000107	3.04367	1.57358	10.6393	18.4787	1.44e-08	5.2e-07	10.4226	0.71637	12.0491	10.178	5.19e-06	3.25e-05	4.30787	1	0	0	1	0	0	1	0	0
10936	58526	MID1IP1	NM_021242	23	0	38548016	38550639	38549143	38549694	0.295747	9.67828	1.81325	0.0923	0.233	-5.92357	-0.963889	8.35108	-3.77843	0.0172	0.202491	-2.93433	3974098	0.28492	10.3171	1.51068	0.171	0.218	-6.60258	0.775773	10.6463	8.41981	1.31e-05	5.01e-05	3.15143	0.429152	10.5312	5.35546	0.000578	0.00136	-0.815726	1	0	0	1	0	0	0	1	0
24917	92745	SLC38A5	NM_033518	23	1	48201871	48213508	48202262	48211254	2.86481	8.47805	24.3674	1.81e-12	1.98e-09	19.0163	-1.29448	7.54732	-5.07547	0.00595	0.15245	-1.76795	4007437	3.66772	9.21797	33.6447	1.63e-09	2.6e-06	12.6748	3.21305	9.30309	28.5551	2.85e-10	1.05e-07	14.3791	3.16466	9.18921	24.1019	4.72e-09	6.43e-07	11.6763	1	0	0	1	0	0	1	0	0
4755	7030	TFE3	NM_006521	23	1	48771185	48787933	48774612	48787695	-0.73019	8.00768	-8.15664	1.5e-06	2.14e-05	5.24022	-0.890773	8.36025	-3.47983	0.0228	0.221183	-3.24181	4007734	-0.950194	8.58629	-8.44074	4.13e-05	0.000183	2.23023	-1.03269	9.20573	-7.97799	2.03e-05	7.13e-05	2.67574	-0.613745	8.26883	-6.81	0.000108	0.000328	1.00114	0	0	1	0	0	1	0	0	1
8516	50943	FOXP3	NM_014009	23	1	48994353	49008231	48994738	49001905	0.120995	6.20137	1.51363	0.153	0.337	-6.3653	-1.58344	4.19082	-3.22132	0.0293	0.242046	-3.52029	4008011	0.556867	6.82368	3.43559	0.00967	0.0173	-3.71604	0.30171	6.9191	2.21818	0.0532	0.0748	-5.62193	0.119928	6.97809	1.24652	0.246	0.298	-6.97117	0	1	0	0	1	0	1	0	0
115939	170685	NUDT10	NM_153183	23	0	51091822	51097108	51092557	51095830	-0.254095	5.17661	-4.2444	0.000901	0.00483	-1.39605	-1.58095	10.032	-6.17659	0.0028	0.127009	-0.965191	3977590	-0.268863	7.70677	-1.62973	0.144	0.187	-6.4434	0.0453913	7.32429	0.342731	0.74	0.774	-7.73706	-0.471345	7.28647	-1.46108	0.18	0.226	-6.70513	0	1	0	0	1	0	0	1	0
21542	5230	PGK1	NM_000291	23	0	77246424	77268977	77246493	77267982	0.986814	10.6453	11.3736	2.98e-08	9.63e-07	9.30917	-1.23367	9.37562	-4.33516	0.0106	0.174001	-2.40115	3982462	0.567007	11.4058	6.01853	0.000395	0.0011	-0.249173	0.232439	12.3246	1.96633	0.0802	0.108	-6.01625	-0.0492553	12.7091	-0.706557	0.499	0.553	-7.4965	0	1	0	0	1	0	1	0	0
68275	5631	PRPS1	NM_002764	23	0	106758414	106780910	106758514	106779917	1.05384	9.97904	15.108	8.68e-10	7.45e-08	12.9377	-1.21345	12.5738	-4.03731	0.0137	0.186729	-2.68002	3986514	1.21596	11.6034	9.25085	2.18e-05	0.000114	2.93058	1.71172	10.7328	17.2702	2.64e-08	7.24e-07	9.79126	1.10219	11.0809	13.3597	5.96e-07	7.94e-06	6.6437	1	0	0	1	0	0	1	0	0
38211	10813	UTP14A	NM_006649	23	0	128867839	128891407	128867867	128891264	1.02795	8.60094	11.6341	2.26e-08	7.82e-07	9.59528	-1.38646	7.87297	-3.96432	0.0146	0.190689	-2.75058	3990566	0.893986	10.1589	8.049	5.73e-05	0.000235	1.87086	0.965402	8.68177	8.86037	8.58e-06	3.57e-05	3.60639	1.09449	9.51798	17.5359	6.51e-08	2.19e-06	8.99107	1	0	0	1	0	0	1	0	0
1045	1736	DKC1	NM_001363	23	0	153644343	153659153	153644434	153658335	2.05815	10.6823	23.4065	3.06e-12	2.57e-09	18.5172	-1.17208	11.9074	-4.94455	0.00656	0.155141	-1.87402	3996667	2.04146	10.592	19.1075	1.12e-07	5.2e-06	8.58345	2.28778	10.6806	24.7239	1.05e-09	1.54e-07	13.0978	1.89756	10.6682	27.8548	1.42e-09	5.71e-07	12.8523	1	0	0	1	0	0	1	0	0
[truncated: 27 more columns]

## Sheet: Human_ES_Negative_MycTarget
#HomoloGene_ID	Entrez_ID	Gene	RefSeq	Chr	strand	TSS	TES	CDSS	CDSE	P493_logFC_U133	P493_AveExpr_U133	P493_t_U133	P493_P.Value_U133	P493_adj.P.Val_U133	P493_B_U133	Trophoblast_logFC_Agilent	Trophoblast_AveExpr_Agilent	Trophoblast_t_Agilent	Trophoblast_P.Value_Agilent	Trophoblast_adj.P.Val_Agilent	Trophoblast_B_Agilent	ExonArray_Transcript_id	ExonAll_logFC	ExonAll_AveExpr	ExonAll_t	ExonAll_P.Value	ExonAll_adj.P.Val	ExonAll_B	ExonNRO_logFC	ExonNRO_AveExpr	ExonNRO_t	ExonNRO_P.Value	ExonNRO_adj.P.Val	ExonNRO_B	ExonTotal_logFC	ExonTotal_AveExpr	ExonTotal_t	ExonTotal_P.Value	ExonTotal_adj.P.Val	ExonTotal_B	ExonNRO+	ExonNRO?	ExonNRO-	ExonTotal+	ExonTotal?	ExonTotal-	ExonAll+	ExonAll?	ExonAll-
100716	2060	EPS15	NM_001981	1	1	51592523	51757582	51594959	51757490	-1.122	9.87227	-7.55068	3.53e-06	4.3e-05	4.34409	0.93059	9.69979	3.74787	0.0177	0.204464	-2.96511	2412360	-1.02903	11.7116	-8.62163	3.57e-05	0.000163	2.39146	-1.12044	10.2843	-12.0453	6.31e-07	5.2e-06	6.41938	-0.987362	10.6534	-13.305	6.16e-07	8.11e-06	6.60822	0	0	1	0	0	1	0	0	1
32427	55970	GNG12	NM_018841	1	1	67939736	68071729	67943721	67945956	0.086462	5.30457	0.882192	0.393	0.618	-7.09275	2.46745	7.68033	5.90504	0.00333	0.134504	-1.14927	2417272	-0.143367	3.23951	-0.268916	-1000	-1000	-1000	-0.947735	2.96905	-2.07376	-1000	-1000	-1000	-0.378155	3.07311	-0.565133	-1000	-1000	-1000	0	1	0	0	1	0	0	1	0
90945	389	RHOC	NM_001042678	1	1	113045271	113051547	113045684	113047943	-1.27654	10.3854	-6.66154	1.36e-05	0.000132	2.94246	1.45804	12.1019	5.51166	0.00435	0.14111	-1.43157	2428405	-1.06179	10.8359	-6.31733	0.000289	0.000852	0.0929879	-0.820076	10.8184	-6.90863	6.39e-05	0.000187	1.4359	-1.26946	11.4862	-16.7775	9.36e-08	2.65e-06	8.61099	0	0	1	0	0	1	0	0	1
1182	3321	IGSF3	NM_001007237	1	1	116918553	117011836	116921456	117010470	-0.395843	6.47424	-3.68383	0.00264	0.0121	-2.48598	1.64891	9.6485	7.23416	0.0015	0.118457	-0.32306	2429914	0.0710727	6.4892	0.31869	-1000	-1000	-1000	0.0485575	6.42042	0.274149	-1000	-1000	-1000	0.200833	6.23576	0.954711	-1000	-1000	-1000	0	1	0	0	1	0	0	1	0
1182	3321	IGSF3	NM_001542	1	1	116918553	117011836	116921456	117010470	-0.395843	6.47424	-3.68383	0.00264	0.0121	-2.48598	1.64891	9.6485	7.23416	0.0015	0.118457	-0.32306	2429914	0.0710727	6.4892	0.31869	-1000	-1000	-1000	0.0485575	6.42042	0.274149	-1000	-1000	-1000	0.200833	6.23576	0.954711	-1000	-1000	-1000	0	1	0	0	1	0	0	1	0
7728	54834	GDAP2	NM_017686	1	1	118213562	118273728	118214713	118264502	-0.671263	7.55303	-3.70938	0.00251	0.0116	-2.43609	0.95661	7.29307	3.21685	0.0295	0.24242	-3.52521	2430370	-1.09379	10.1786	-9.3175	2.08e-05	0.00011	2.9858	-1.29515	8.9576	-12.2056	5.63e-07	4.81e-06	6.54246	-1.09682	9.42947	-17.1707	7.74e-08	2.38e-06	8.81026	0	0	1	0	0	1	0	0	1
55916	6282	S100A11	NM_005620	1	1	150271607	150276134	150271761	150276014	-1.09253	10.028	-8.86586	5.77e-07	9.8e-06	6.23202	1.91811	11.0249	5.34563	0.00489	0.146005	-1.55661	2435410	-1.19542	11.1458	-11.4494	4.79e-06	4.14e-05	4.58656	-1.44915	10.6325	-13.0732	3.09e-07	3.21e-06	7.1833	-1.30323	11.8634	-8.80726	1.59e-05	7.25e-05	3.08976	0	0	1	0	0	1	0	0	1
41321	4000	LMNA	NM_005572	1	0	154351121	154374279	154351333	154374178	-0.641837	8.33864	-4.84548	0.000295	0.00185	-0.25172	1.51911	12.9159	6.63607	0.00211	0.123511	-0.672319	2361279	-1.00903	9.14349	-9.92215	1.33e-05	8.1e-05	3.4713	-1.15292	10.01	-11.6791	8.25e-07	6.27e-06	6.13239	-1.39239	10.4788	-12.6088	9.49e-07	1.07e-05	6.14414	0	0	1	0	0	1	0	0	1
38258	10560	SLC19A2	NM_006996	1	1	167699791	167721864	167701710	167721627	2.17863	5.96799	13.556	3.4e-09	1.97e-07	11.5444	1.54957	10.6136	6.58842	0.00217	0.123557	-0.701655	2443335	2.36633	7.75443	11.7686	3.93e-06	3.63e-05	4.80181	1.91549	7.11832	10.352	2.32e-06	1.32e-05	5.0186	1.62129	7.08687	11.4862	2e-06	1.71e-05	5.34126	1	0	0	1	0	0	1	0	0
2196	6004	RGS16	NM_002928	1	1	180834381	180840165	180836049	180840016	0.978732	8.10841	6.36243	2.18e-05	0.000198	2.44688	2.01966	11.0928	5.09928	0.00584	0.151389	-1.74892	2447148	1.60488	8.70449	14.3111	9.48e-07	1.56e-05	6.33622	1.43378	8.61216	10.8963	1.5e-06	9.49e-06	5.49007	1.66761	8.85427	11.9185	1.49e-06	1.41e-05	5.65889	1	0	0	1	0	0	1	0	0
75037	23057	NMNAT2	NM_015039	1	1	181484001	181654359	181488398	181654024	0.158444	6.13248	1.31571	0.21	0.419	-6.626	1.66421	7.37891	7.36853	0.00139	0.115193	-0.24917	2447324	-0.215487	5.98739	-0.869533	-1000	-1000	-1000	0.195256	5.73206	0.976079	-1000	-1000	-1000	0.034849	5.73941	0.142294	-1000	-1000	-1000	0	1	0	0	1	0	0	1	0
11866	80267	EDEM3	NM_025191	1	1	182926260	182990326	182929819	182990273	0.883203	6.30756	7.0687	7.23e-06	7.82e-05	3.59744	1.05417	8.38027	4.2876	0.0111	0.175985	-2.44471	2447824	0.654859	9.5043	5.95968	0.00042	0.00116	-0.317918	0.352353	8.94076	4.33301	0.00182	0.00349	-2.15294	0.517544	8.20746	4.6595	0.00143	0.00297	-1.78772	1	0	0	1	0	0	1	0	0
31384	10625	IVNS1ABP	NM_006469	1	1	183532146	183553083	183533789	183545247	0.624039	9.3955	6.72359	1.23e-05	0.000122	3.04373	1.43149	12.1756	6.24187	0.00269	0.125595	-0.922193	2448073	0.502062	11.2043	3.54777	0.00825	0.0151	-3.54708	0.0203308	10.5935	0.276358	0.788	0.817	-7.75957	0.00588225	10.544	0.0673156	0.948	0.956	-7.76481	0	1	0	0	1	0	1	0	0
479	1604	CD55	NM_000574	1	0	205561487	205600468	205561733	205599577	-0.661509	8.97752	-4.13703	0.0011	0.00576	-1.60364	1.86051	8.27847	4.48003	0.00944	0.16781	-2.27068	2377229	-0.903013	11.945	-7.61394	8.37e-05	0.000317	1.4545	-0.98201	12.0361	-10.8415	1.56e-06	9.8e-06	5.44356	-0.712882	11.4098	-10.2474	4.92e-06	3.14e-05	4.36566	0	0	1	0	0	1	0	0	1
6474	23456	ABCB10	NM_012089	1	1	227718952	227761064	227720548	227761021	1.5262	7.9517	8.36996	1.12e-06	1.67e-05	5.54482	1.57674	5.69914	3.28658	0.0275	0.235807	-3.44893	2459924	1.10337	9.11205	11.0347	6.25e-06	4.92e-05	4.29815	0.76458	8.45784	4.61715	0.0012	0.00242	-1.71243	0.930039	8.31813	6.20875	0.00021	0.000568	0.283844	1	0	0	1	0	0	1	0	0
34290	359948	IRF2BP2	NM_001077397	1	1	232806639	232811893	232809505	232811862	-0.977423	11.5212	-8.12659	1.56e-06	2.21e-05	5.19686	1.53867	8.93369	5.51279	0.00435	0.14111	-1.43074	2461531	-0.812746	10.5532	-5.99184	0.000406	0.00113	-0.280291	-0.88446	10.8319	-6.69148	8.2e-05	0.00023	1.1676	-0.777181	10.6953	-8.93917	1.42e-05	6.67e-05	3.2138	0	0	1	0	0	1	0	0	1
55904	10000	AKT3	NM_181690	1	1	241718157	242073175	241729667	242073094	-0.752583	6.51533	-3.73621	0.00238	0.0111	-2.38369	1.03401	9.2423	3.80748	0.0168	0.200101	-2.90524	2464005	-0.811599	10.9761	-8.2137	4.99e-05	0.000211	2.02368	-0.777211	9.00317	-6.5876	9.25e-05	0.000255	1.03715	-0.887123	9.90253	-8.11818	2.96e-05	0.000116	2.41564	0	0	1	0	0	1	0	0	1
55904	10000	AKT3	NM_005465	1	1	241733106	242073175	241735173	242073094	-0.752583	6.51533	-3.73621	0.00238	0.0111	-2.38369	1.74133	9.5969	3.3338	0.0262	0.23196	-3.39773	2464005	-0.811599	10.9761	-8.2137	4.99e-05	0.000211	2.02368	-0.777211	9.00317	-6.5876	9.25e-05	0.000255	1.03715	-0.887123	9.90253	-8.11818	2.96e-05	0.000116	2.41564	0	0	1	0	0	1	0	0	1
2252	6382	SDC1	NM_002997	2	1	20264040	20288407	20266007	20288108	0.410866	6.86126	4.23046	0.000925	0.00493	-1.42296	1.8808	7.31163	3.98649	0.0143	0.189935	-2.72905	2542795	2.06076	6.14981	9.2337	2.21e-05	0.000115	2.91632	1.48322	6.2628	12.9378	3.39e-07	3.39e-06	7.08603	1.39175	6.38716	8.69305	1.76e-05	7.83e-05	2.98111	1	0	0	1	0	0	1	0	0
2252	6382	SDC1	NM_001006946	2	1	20264040	20288674	20266007	20288108	0.410866	6.86126	4.23046	0.000925	0.00493	-1.42296	1.8808	7.31163	3.98649	0.0143	0.189935	-2.72905	2542795	2.06076	6.14981	9.2337	2.21e-05	0.000115	2.91632	1.48322	6.2628	12.9378	3.39e-07	3.39e-06	7.08603	1.39175	6.38716	8.69305	1.76e-05	7.83e-05	2.98111	1	0	0	1	0	0	1	0	0
[truncated: 102 more rows]
[truncated: 27 more columns]

## Sheet: 80_Human_B&ES_Common_MycTarget
#HomoloGene_ID	Entrez_ID	Gene	RefSeq	Chr	strand	TSS	TES	CDSS	CDSE	P493_logFC_U133	P493_AveExpr_U133	P493_t_U133	P493_P.Value_U133	P493_adj.P.Val_U133	P493_B_U133	Trophoblast_logFC_Agilent	Trophoblast_AveExpr_Agilent	Trophoblast_t_Agilent	Trophoblast_P.Value_Agilent	Trophoblast_adj.P.Val_Agilent	Trophoblast_B_Agilent	ExonArray_Transcript_id	ExonAll_logFC	ExonAll_AveExpr	ExonAll_t	ExonAll_P.Value	ExonAll_adj.P.Val	ExonAll_B	ExonNRO_logFC	ExonNRO_AveExpr	ExonNRO_t	ExonNRO_P.Value	ExonNRO_adj.P.Val	ExonNRO_B	ExonTotal_logFC	ExonTotal_AveExpr	ExonTotal_t	ExonTotal_P.Value	ExonTotal_adj.P.Val	ExonTotal_B	ExonNRO+	ExonNRO?	ExonNRO-	ExonTotal+	ExonTotal?	ExonTotal-	ExonAll+	ExonAll?	ExonAll-
[truncated: 189 more rows]
[truncated: 27 more columns]

[truncated: 6 more sheets: 73_Human_B&ES&ENCODE_CommonTG, 51_Human-Mouse_CoreMycTarget, Human_Bcell-specific_PositiveTG, Human_Bcell-specific_NegativeTG, Human_ES-specific_PositiveTG, Human_ES-specific_NegativeTG]
