# Supplementary material for: Cell-Type Independent MYC Target Genes Reveal a Primordial Signature Involved in Biomass Accumulation
Source: PLoS One. 2011 Oct 19;6(10):e26057. doi: 10.1371/journal.pone.0026057 (PMC3198433; doi:10.1371/journal.pone.0026057)
Supplement: Table S4 — PCR primer sequences used in the study. (XLS) [file pone.0026057.s008.xls]

## Sheet: ChIP primers
FBL	F	GAGAATCCAGGCTCACTGC
	R	GTTGACAACTCCACGAGTCC
SOX2	F	CGCTGATTGGTCGCTAGAAAC
	R	TTTTGAACAAGTTAATAGACAACCAT
ANAPC1	F	GAAAATCAGCAACCCCTGC
	R	GGCGTCCAAGTTCTCTTTAGC
SERBP1	F	CGATCCTCTCTCTCGACTCC
	R	GCACTCACTTCACCCACG
TSR1	F	CTCGAAGTGGAAAATGAGACC
	R	CTGACCAAAGCAAAGAATGC
NOL6	F	ATGGCAAGCGAGTAATCG
	R	GGCCCCATCACTCAGG
PROK2	F	CCCCTATGTGTCCACAGC
	R	TGTCCTGGTTTCCAAAGC
LiN28	F	AGGCAGCACCAATTATCAGC
	R	CGGCAAGCACAATACAACC
SFRP2	F	GCAAGGATCGAAGGAGACC
	R	CCTGGGATGCTCACACG
GNL3	F	CACTTTACGGCGGCAGC
	R	AGGAAGCACAAACACATCAACC
Apex	F	TCCGTCACGTGGTGTCAGAC
	R	GCAGCCTAGCTCCTCCTAACC
NPM1	F	GCTACATCCGGGACTCACC
	R	GCTGCCATCACAGTACATGC
TEAD4	F	GGACGAGACTGGGAAGAGC
	R	AAAGTCCCGAGTGTCCACC
SMARCC1	F	CCTATTTTTTTGGCCTCAGC
	R	GGTCATTTCTGAATGTACCACG
DKC1	F	TGTTTTCTCGCTTACCTACGGAT
	R	AAATCGCCTAACGACCCATTTC
Control	F	AACTCCACATTTCCTAAGTGACC
	R	CCAACCCACACCAAGTACC

## Sheet: Gene expression primers
NANOG	F	TGCCTCACACGGAGACTGTC
	R	TGCTATTCTTCGGCCAGTTG
LIN28	F	GGATGTCTTTGTGCACCAGAGTAA
	R	TCAAGCTCCGGAACCCTTC
POU5F1	F	CCTCACTTCACTGCACTGTA
	R	CAGGTTTTCTTTCCCTAGCT
CGA	F	CCTGAACACATCCTGCAAAAAG
	R	GTAGTAATCCATGGCGCTCCTT
KRT7	F	CAGGAACTCATGAGCGTGAA
	R	AGAAGCTCAGGGCATTGCT
GATA2	F	AGCGCAGCAAGGCTCGT
	R	CACAGTTGACACACTCCCGG
MYC	ABI TaqMan expression assay
B-ACTIN	ABI TaqMan expression assay
